# Supplementary material for: Psychological determinants of GenAI adoption for foreign language education: an extended UTAUT2 model and sentiment analysis approach
Source: Front Psychol. 2026 Jan 9;16:1622926. doi: 10.3389/fpsyg.2025.1622926 (PMC12827767; doi:10.3389/fpsyg.2025.1622926)
Supplement: Supplementary file 4 [file Data_Sheet_1.csv]

Age	Gender	Education	Experience	AA1	AA2	AA3	AA4	PE1	PE2	PE3	EE1	EE2	EE3	SI1	SI2	SI3	FC1	FC2	FC3	HM1	HM2	HM3	PV1	PV2	PV3	HB1	HB2	HB3	BI1	BI2	BI3	UB1	UB2	UB3
1	2	1	2	4	5	5	5	4	4	4	5	4	4	5	5	5	5	4	5	4	4	3	4	4	4	3	3	3	5	5	4	4	4	4
2	2	1	1	4	5	5	4	5	4	4	4	4	4	3	4	4	3	3	4	5	5	4	3	3	3	5	5	5	2	2	3	2	3	3
2	1	1	1	3	4	4	3	3	3	3	4	4	4	2	3	2	4	4	3	1	1	1	4	4	4	3	3	3	3	3	2	4	4	4
1	2	1	2	5	5	5	5	4	4	5	5	5	5	5	5	5	3	3	3	4	4	4	3	4	4	3	3	3	3	1	3	2	4	3
1	2	2	2	5	5	5	5	3	4	4	4	4	4	3	4	4	3	4	4	4	4	3	4	5	5	5	5	5	3	3	3	2	2	2
1	1	1	1	3	3	3	3	3	4	4	5	5	5	3	3	3	5	5	5	1	1	1	4	3	4	3	2	3	4	4	5	5	5	5
1	1	2	2	4	4	4	5	4	4	4	5	5	5	5	4	4	5	5	5	5	4	4	5	5	5	4	4	4	4	4	4	4	4	4
2	2	2	1	4	5	4	4	5	4	4	4	4	4	4	4	4	5	4	4	4	3	3	4	5	5	4	4	4	5	5	5	4	5	5
1	1	2	2	4	4	4	5	3	4	4	4	5	5	5	5	5	5	4	4	4	4	3	5	5	5	3	3	3	5	5	5	4	4	4
2	2	1	1	4	5	4	4	5	4	4	5	5	5	5	5	5	5	5	5	3	3	3	5	5	5	3	2	3	5	5	5	5	5	5
1	1	1	2	5	5	4	4	3	4	3	4	4	4	5	5	5	5	5	5	4	5	5	5	4	5	3	4	3	5	4	4	5	5	5
2	2	1	1	4	4	4	4	4	4	5	5	5	5	4	5	5	5	5	5	4	3	4	3	4	4	3	2	3	4	4	4	3	4	3
2	1	1	1	5	5	5	4	4	4	4	4	5	5	2	4	4	5	5	5	4	4	4	4	5	5	4	4	4	4	4	4	4	4	4
1	2	2	1	5	5	5	5	3	3	3	5	5	5	4	5	5	5	5	4	4	4	4	5	5	5	3	2	3	5	5	5	5	5	5
1	2	1	1	4	5	4	4	4	4	3	4	4	4	5	5	5	4	4	3	5	4	4	3	3	4	4	4	4	4	4	4	3	4	4
1	2	1	2	4	5	5	4	4	4	4	5	4	4	4	4	4	5	5	5	4	4	4	5	4	4	4	4	4	4	4	4	4	4	4
1	2	2	2	4	5	5	5	4	4	4	4	4	4	4	4	5	5	4	5	4	4	2	4	4	4	3	4	3	4	4	4	4	4	4
1	2	2	1	4	4	4	5	4	4	4	5	5	5	4	4	5	3	3	3	4	4	4	5	5	5	3	3	3	4	4	4	4	4	4
1	1	1	1	3	3	3	3	3	4	4	5	5	5	3	3	3	5	5	5	1	1	1	4	3	4	3	2	3	4	4	5	5	5	5
1	2	1	2	4	5	4	4	3	5	5	4	4	4	3	4	4	5	4	4	5	5	5	3	3	3	3	3	3	4	4	4	4	4	4
1	2	1	2	4	4	4	4	3	4	4	4	4	4	4	4	4	4	4	4	4	4	3	3	4	4	5	4	5	3	3	3	4	4	4
1	2	1	2	5	5	4	5	3	4	4	5	5	5	4	4	5	4	4	3	4	3	3	5	4	5	5	5	5	4	5	4	4	4	4
1	2	1	1	4	5	4	4	4	4	4	4	5	5	5	5	5	5	5	5	3	2	1	5	5	5	3	4	4	5	5	5	5	5	5
1	1	1	1	5	5	5	5	4	4	5	5	5	5	5	5	5	4	5	4	3	4	4	5	4	4	5	4	4	4	4	4	3	3	3
1	1	1	2	4	4	5	5	3	3	3	5	5	5	5	5	5	4	3	4	2	2	2	4	5	5	3	2	3	5	5	5	4	4	4
2	2	1	1	5	5	5	5	3	3	3	5	5	4	5	4	4	3	2	2	3	4	3	4	5	5	4	4	4	3	3	3	1	1	1
1	2	1	2	5	5	5	5	3	4	4	5	5	5	4	4	4	4	3	3	4	4	1	3	3	4	3	4	3	4	4	4	4	4	4
1	2	1	1	4	5	3	3	5	5	5	4	4	4	4	5	5	5	5	5	4	4	4	3	3	4	4	5	5	3	5	3	4	3	4
1	2	1	2	4	5	5	4	4	4	4	5	4	4	4	4	4	5	5	5	4	4	4	5	4	4	4	4	4	4	4	4	4	4	4
1	2	2	1	4	4	4	5	3	3	4	5	4	4	4	5	5	4	4	3	4	4	4	3	4	3	4	4	4	4	5	5	4	4	4
1	2	2	2	4	5	5	4	3	3	3	5	5	5	3	3	3	4	5	5	4	4	4	3	4	4	3	3	3	3	2	5	4	4	4
1	1	1	2	5	5	5	5	5	4	4	5	4	4	4	5	4	4	3	4	4	4	3	4	3	3	4	4	4	4	4	4	4	4	4
1	1	1	2	4	5	4	4	4	4	4	5	5	5	4	5	5	4	4	4	4	3	2	4	5	5	2	2	2	4	4	4	4	4	4
2	1	1	1	5	5	4	5	3	3	3	4	4	4	5	5	5	5	4	5	2	2	2	4	4	4	3	4	4	5	5	5	5	5	5
2	1	2	2	4	5	3	3	5	5	5	4	4	4	4	5	5	5	5	5	4	4	4	3	3	4	4	5	5	3	5	3	4	3	4
2	1	2	2	4	5	4	4	4	4	4	4	4	4	5	5	5	4	4	3	5	4	4	3	3	4	4	4	4	4	4	4	3	4	4
1	1	1	2	3	5	4	4	3	3	3	5	5	5	4	5	4	5	5	5	5	5	5	3	3	3	5	5	5	4	4	4	4	4	4
1	1	2	2	4	4	3	4	4	4	4	5	5	5	4	4	4	4	4	4	5	5	4	5	5	5	4	4	4	5	4	5	4	4	4
2	1	1	2	4	5	5	5	5	4	4	4	4	4	3	4	4	4	5	5	4	5	4	4	3	4	4	3	4	4	4	4	3	4	4
1	2	1	2	5	5	5	4	3	3	3	4	4	4	4	5	4	4	3	3	3	3	3	4	4	3	4	5	5	4	4	3	4	4	5
1	1	2	1	4	4	5	4	5	5	5	4	4	5	4	5	5	5	5	4	4	4	4	4	4	4	2	2	1	5	4	4	4	4	4
1	2	2	2	4	5	4	4	5	4	4	5	5	5	5	5	5	5	5	5	3	3	3	5	5	5	3	2	3	5	5	5	5	5	5
1	2	2	2	4	5	4	4	4	4	4	5	5	5	4	5	5	5	5	5	4	4	4	5	4	4	3	2	5	4	4	4	4	4	3
2	2	2	1	4	4	4	4	3	4	4	4	4	4	5	5	5	4	4	3	4	4	1	5	5	5	3	3	3	5	5	4	4	4	4
1	1	1	1	4	5	4	4	4	4	4	5	5	5	3	4	4	4	4	4	3	3	3	4	4	4	4	4	4	4	4	4	4	5	4
1	2	2	1	3	5	4	4	5	5	5	4	5	5	4	5	5	5	5	4	4	5	4	5	5	5	3	4	4	5	5	5	4	4	4
1	2	1	2	4	4	3	4	3	3	3	5	5	5	5	5	5	5	5	5	4	4	3	4	3	4	3	2	3	5	5	5	5	5	5
1	2	2	2	4	4	5	5	4	3	3	4	5	5	4	4	4	4	4	3	5	5	4	3	3	3	4	4	4	3	4	4	4	5	4
1	2	1	2	5	5	5	4	3	4	4	4	4	4	3	4	4	4	4	4	4	4	4	3	4	4	5	5	5	3	3	1	4	4	4
1	1	2	2	4	5	5	5	3	3	4	4	4	4	3	3	3	5	4	5	4	4	4	4	4	4	3	3	3	3	2	1	3	4	3
2	1	1	1	4	4	4	5	3	3	4	5	5	5	5	5	5	5	4	4	4	4	2	5	5	5	4	4	4	5	5	5	5	5	5
2	2	2	1	3	3	3	3	4	4	4	4	4	4	4	5	5	3	3	3	5	3	4	5	5	5	3	3	3	4	4	4	4	4	4
2	2	1	1	5	5	5	5	5	5	5	5	5	5	5	5	5	4	4	4	3	3	4	4	5	5	4	4	4	5	5	5	3	4	3
2	2	2	1	5	5	5	5	4	4	4	5	5	5	5	5	5	4	4	4	4	4	2	4	5	5	3	3	3	5	5	5	4	5	5
1	2	1	1	4	4	4	4	4	4	4	5	5	5	5	4	4	5	5	5	3	4	2	4	5	5	3	2	2	4	5	5	3	4	5
2	1	1	1	4	4	4	4	3	5	5	4	5	5	5	4	4	5	5	5	4	4	4	5	5	5	3	2	3	5	5	5	5	5	5
1	2	1	2	5	5	4	5	3	3	3	4	5	5	5	5	5	4	4	3	4	4	4	5	5	5	3	3	3	5	5	4	4	4	4
1	1	1	2	4	4	4	5	5	5	5	4	4	4	5	5	5	5	5	5	3	2	2	4	5	5	3	2	3	5	4	4	3	4	5
1	2	2	2	5	5	5	5	3	3	4	4	5	5	4	4	4	4	4	5	5	4	5	3	3	4	3	3	3	5	4	4	4	4	4
1	2	1	2	4	5	4	5	3	4	4	4	4	4	5	5	5	3	3	3	3	4	2	4	4	4	5	4	4	3	3	3	2	3	2
1	2	2	2	5	5	5	4	5	4	4	4	4	4	4	4	4	4	3	4	4	5	5	4	4	4	4	4	5	4	4	4	4	2	4
1	1	1	1	5	5	5	5	4	3	4	4	4	4	5	4	5	4	3	4	4	4	3	4	3	4	4	4	4	4	3	3	4	4	4
2	1	1	2	3	3	3	3	4	3	3	4	5	5	4	4	5	3	3	4	3	3	2	2	3	3	3	3	3	4	4	4	4	4	4
1	2	2	2	5	5	5	5	3	3	4	5	5	5	5	4	5	5	4	4	4	4	4	3	4	4	5	5	5	3	3	3	4	3	4
1	1	2	1	4	5	5	5	3	3	3	4	5	5	4	4	4	5	5	5	5	4	4	2	2	2	4	4	4	4	4	3	4	4	4
1	2	1	1	3	3	3	3	5	5	5	4	4	4	4	4	4	4	4	4	4	3	3	4	4	4	3	3	3	4	4	4	4	4	4
1	1	1	2	4	4	4	3	3	3	4	4	4	4	3	3	4	5	5	5	3	4	2	4	4	4	2	3	3	5	5	5	5	5	5
2	2	2	1	4	5	4	4	4	4	4	5	4	4	5	4	4	4	4	4	4	4	4	3	3	3	5	5	5	4	4	4	4	4	4
1	2	1	2	4	5	5	4	4	4	4	5	4	4	4	4	4	5	5	5	4	4	4	5	4	4	4	4	4	4	4	4	4	4	4
2	1	2	2	4	5	4	4	4	4	4	5	5	5	4	5	5	4	4	4	4	3	2	4	5	5	2	2	2	4	4	4	4	4	4
2	2	2	1	4	5	5	5	5	4	4	4	4	4	5	5	4	5	5	5	5	5	2	3	4	4	5	5	5	4	4	4	4	4	4
1	1	2	1	3	5	5	5	5	4	4	5	5	5	4	4	4	4	4	4	2	2	2	3	4	4	4	4	4	4	4	4	4	4	4
1	1	1	1	4	5	5	5	5	4	4	4	4	4	5	4	4	5	4	4	2	2	2	5	5	5	4	3	4	4	4	4	4	4	4
2	2	2	1	4	5	4	5	5	5	5	4	4	4	5	5	5	5	5	5	4	3	3	5	4	4	4	4	3	5	5	5	4	4	4
2	2	1	1	5	5	4	5	4	4	4	4	4	5	5	5	5	5	4	4	4	4	3	5	5	5	3	4	3	5	5	5	4	4	4
2	2	1	2	5	5	5	5	3	3	4	5	5	5	5	4	5	5	4	4	4	4	4	3	4	4	5	5	5	3	3	3	4	3	4
2	1	1	1	5	5	5	5	4	4	5	4	4	4	4	4	4	5	5	5	4	4	4	3	3	4	4	3	3	4	4	4	3	3	3
1	2	1	2	4	4	4	4	4	3	4	5	5	5	5	5	5	5	5	5	5	5	5	5	5	5	2	2	2	5	5	5	4	4	4
1	2	2	1	4	5	4	4	3	5	5	4	4	4	3	4	4	4	4	4	4	3	2	5	5	5	4	5	4	4	4	4	4	4	4
1	2	2	2	5	5	5	5	3	4	4	5	5	5	4	4	4	4	3	3	4	4	1	3	3	4	3	4	3	4	4	4	4	4	4
2	2	2	1	4	4	4	4	3	4	4	4	5	5	4	5	5	5	5	5	4	4	4	5	5	5	4	4	4	5	5	5	5	5	5
1	2	1	1	5	5	5	5	3	3	3	5	5	4	5	4	4	3	2	2	3	4	3	4	5	5	4	4	4	3	3	3	1	1	1
1	2	1	2	4	5	5	4	4	4	4	4	4	4	5	5	5	4	4	4	2	2	2	4	4	4	3	3	4	5	5	5	4	4	4
1	2	1	2	4	5	4	5	5	5	5	4	4	4	5	5	5	5	5	5	4	3	3	5	4	4	4	4	3	5	5	5	4	4	4
1	2	2	1	3	4	3	4	3	3	4	5	5	5	4	4	5	5	5	5	5	5	4	5	5	5	3	3	2	5	5	5	5	4	4
1	2	1	2	5	5	5	5	3	3	4	5	5	5	5	4	5	5	4	4	4	4	4	3	4	4	5	5	5	3	3	3	4	3	4
2	1	2	2	3	5	4	4	3	3	3	5	5	5	4	5	4	5	5	5	5	5	5	3	3	3	5	5	5	4	4	4	4	4	4
1	2	1	2	4	4	4	4	3	4	4	5	5	5	5	5	5	4	4	3	5	4	4	4	4	4	3	3	3	5	4	5	4	4	4
2	2	1	1	3	4	3	3	4	4	4	5	5	5	3	3	4	4	4	4	4	4	4	3	4	4	3	2	3	3	4	3	4	3	4
1	1	2	1	4	5	5	4	4	4	4	5	4	4	4	4	4	5	5	5	4	4	4	5	4	4	4	4	4	4	4	4	4	4	4
1	1	1	2	4	4	4	5	4	5	5	4	4	5	4	4	4	5	5	5	4	4	4	3	3	3	5	5	5	4	4	4	4	4	4
2	2	2	2	4	5	5	5	3	3	4	4	4	4	3	3	3	5	4	5	4	4	4	4	4	4	3	3	3	3	2	1	3	4	3
2	2	2	1	4	5	5	4	4	4	4	5	4	4	4	4	4	5	5	5	4	4	4	5	4	4	4	4	4	4	4	4	4	4	4
1	2	1	2	4	4	3	3	4	4	4	5	5	4	5	5	5	5	5	5	5	5	4	4	4	4	2	2	2	5	5	4	5	5	5
2	1	1	2	4	5	4	4	3	3	4	5	5	5	5	5	5	4	4	3	2	2	1	4	4	4	4	3	4	4	5	5	4	4	4
1	2	2	1	4	4	4	5	3	3	3	5	5	5	5	5	5	5	5	5	4	4	4	5	5	5	3	3	3	5	5	5	5	5	5
1	1	2	2	4	4	4	4	4	4	4	4	4	4	3	3	4	4	4	4	4	4	4	4	3	3	4	5	4	4	4	4	3	2	3
1	1	1	1	5	5	5	5	4	4	4	4	5	5	4	4	4	4	4	5	4	4	4	5	5	5	3	2	2	3	4	4	4	4	5
1	1	2	2	4	4	4	4	4	4	5	5	5	5	4	5	5	5	5	5	4	3	4	3	4	4	3	2	3	4	4	4	3	4	3
1	2	2	2	4	5	5	5	4	5	5	5	5	5	3	3	3	4	4	3	3	3	3	4	3	5	5	5	4	4	4	4	4	4	4
1	2	2	2	5	5	5	5	3	3	4	5	5	5	5	4	5	5	4	4	4	4	4	3	4	4	5	5	5	3	3	3	4	3	4
1	2	1	1	4	4	4	3	3	4	4	5	5	5	5	5	5	4	4	4	4	3	4	5	4	5	2	2	2	5	5	5	4	4	4
1	2	2	1	4	5	4	4	4	4	4	4	4	4	5	5	5	5	5	5	3	4	3	4	4	5	2	2	2	4	5	4	5	2	2
1	2	2	1	4	5	4	4	5	5	5	5	5	5	5	5	5	5	5	5	3	3	2	5	5	5	3	3	3	5	5	5	5	5	5
2	2	1	1	4	5	5	5	4	4	4	4	4	4	4	4	4	5	5	5	4	4	4	4	4	4	2	3	4	4	4	4	4	4	4
1	2	1	1	5	5	5	5	3	3	4	5	5	5	5	5	5	5	4	4	2	2	2	4	5	5	4	4	4	4	4	5	4	4	4
1	2	2	2	4	5	4	4	4	4	4	5	5	5	4	4	4	4	4	4	4	4	1	5	4	5	3	3	3	4	4	4	4	4	4
2	2	1	1	3	4	4	3	3	3	3	4	4	4	5	5	5	3	3	3	2	3	3	4	5	5	4	4	5	3	3	3	2	4	4
1	2	2	1	4	4	4	4	3	5	5	4	5	5	5	4	4	5	5	5	4	4	4	5	5	5	3	2	3	5	5	5	5	5	5
1	1	1	2	4	5	4	5	3	4	4	4	4	4	5	5	5	3	3	3	3	4	2	4	4	4	5	4	4	3	3	3	2	3	2
1	2	1	1	4	5	5	5	3	3	3	4	5	5	4	4	4	5	4	4	3	4	3	5	5	5	4	4	4	4	4	4	4	4	4
1	2	2	2	4	4	5	4	3	3	3	4	5	5	5	5	5	4	4	4	4	4	2	3	3	4	5	5	5	3	3	3	4	4	4
2	1	1	1	4	5	4	4	3	5	5	4	4	4	3	4	4	5	4	4	5	5	5	3	3	3	3	3	3	4	4	4	4	4	4
2	2	1	2	4	4	4	4	3	3	5	4	4	4	4	4	5	5	5	5	5	5	5	3	4	4	4	3	4	4	5	4	3	4	4
1	2	1	1	4	4	4	4	4	5	5	4	5	5	5	5	4	5	5	5	4	4	4	4	4	4	3	3	3	5	5	5	5	5	5
2	2	2	1	4	5	4	4	3	5	5	4	4	4	3	4	4	5	4	4	5	5	5	3	3	3	3	3	3	4	4	4	4	4	4
2	2	1	2	5	5	4	4	3	3	4	5	5	5	4	4	3	5	5	4	5	4	5	2	2	2	2	2	3	4	4	4	5	5	5
1	2	1	1	4	5	4	4	4	4	4	5	5	5	4	5	5	5	5	5	4	4	4	5	4	4	3	2	5	4	4	4	4	4	3
2	1	2	2	4	4	4	4	3	4	4	4	4	4	5	5	5	4	4	3	4	4	1	5	5	5	3	3	3	5	5	4	4	4	4
1	2	1	1	4	4	4	5	3	3	4	5	4	4	4	5	5	4	4	3	4	4	4	3	4	3	4	4	4	4	5	5	4	4	4
2	2	2	1	3	5	4	4	5	5	5	4	5	5	4	5	5	5	5	4	4	5	4	5	5	5	3	4	4	5	5	5	4	4	4
2	2	1	2	4	5	4	4	4	4	4	5	5	5	3	4	4	4	4	4	3	3	3	4	4	4	4	4	4	4	4	4	4	5	4
1	1	2	1	4	4	4	5	5	5	5	4	4	4	5	5	5	5	5	5	3	2	2	4	5	5	3	2	3	5	4	4	3	4	5
1	2	1	2	3	4	4	3	4	4	4	4	4	4	5	5	5	5	5	5	4	4	2	5	4	5	2	2	2	5	5	5	5	5	5
1	2	2	2	4	4	4	4	4	5	4	4	4	4	5	5	5	5	5	5	4	4	4	5	5	5	3	3	3	5	5	5	4	4	4
1	2	1	2	4	5	4	5	5	5	5	4	4	4	5	5	5	5	5	5	4	3	3	5	4	4	4	4	3	5	5	5	4	4	4
2	2	1	2	4	5	4	4	4	4	4	4	4	4	5	5	5	4	4	3	5	4	4	3	3	4	4	4	4	4	4	4	3	4	4
2	2	1	1	4	4	5	4	5	5	5	4	4	5	4	5	5	5	5	4	4	4	4	4	4	4	2	2	1	5	4	4	4	4	4
1	1	1	1	5	4	5	5	5	4	4	5	5	5	5	5	5	4	3	4	5	5	5	4	5	5	3	3	3	5	4	5	4	4	4
1	1	1	1	3	4	4	3	4	4	4	4	4	4	5	5	5	5	5	5	4	4	2	5	4	5	2	2	2	5	5	5	5	5	5
1	1	1	2	4	4	4	5	4	4	4	4	5	5	5	5	5	4	4	4	4	4	3	5	5	5	3	3	3	5	5	5	4	4	4
1	2	2	2	3	4	3	3	3	4	4	4	5	5	5	5	5	4	3	4	4	4	4	4	4	4	3	4	4	4	4	4	3	3	5
1	1	1	1	4	5	4	4	5	4	4	5	5	5	5	5	5	5	5	5	3	3	3	5	5	5	3	2	3	5	5	5	5	5	5
1	2	1	2	4	4	4	4	3	4	4	4	4	4	5	5	5	4	4	3	4	4	1	5	5	5	3	3	3	5	5	4	4	4	4
2	2	2	1	4	5	4	4	5	5	5	5	5	5	5	5	5	5	4	5	5	5	4	3	3	3	3	3	3	5	5	5	5	5	5
1	2	2	2	5	5	5	5	4	4	4	4	4	5	5	5	4	5	5	5	5	5	5	4	3	4	4	4	4	4	4	5	5	5	4
1	2	1	2	5	5	5	5	3	4	4	5	5	5	4	4	4	4	3	3	4	4	1	3	3	4	3	4	3	4	4	4	4	4	4
2	2	1	2	3	4	3	4	4	4	4	5	5	5	4	4	5	4	4	4	4	5	4	5	5	5	2	2	3	5	5	5	5	5	5
1	1	1	2	4	4	4	5	3	4	4	4	5	5	5	5	5	5	4	4	4	4	3	5	5	5	3	3	3	5	5	5	4	4	4
2	2	2	1	4	5	4	4	4	4	4	4	5	5	5	5	5	5	5	5	3	2	1	5	5	5	3	4	4	5	5	5	5	5	5
2	1	2	1	3	4	3	4	3	3	4	5	5	5	4	4	5	5	5	5	5	5	4	5	5	5	3	3	2	5	5	5	5	4	4
1	2	1	1	4	5	4	4	5	4	4	5	5	5	4	5	5	5	4	5	4	4	4	4	4	4	4	4	4	4	4	4	4	4	4
1	2	2	1	4	4	4	4	3	4	4	4	5	5	4	4	5	4	4	4	5	4	4	4	4	5	4	4	4	4	4	4	4	4	4
1	1	2	1	5	5	4	4	4	4	5	4	4	4	5	5	5	4	4	4	4	3	3	4	4	4	3	3	3	4	4	3	1	1	1
1	1	2	2	4	5	4	4	3	4	4	4	5	5	5	5	4	5	5	5	5	5	4	5	5	5	3	3	3	5	5	5	5	5	5
1	2	2	2	5	5	4	4	4	4	4	4	4	4	4	4	4	4	4	4	4	5	5	4	5	4	4	5	5	3	2	2	4	4	4
1	2	1	2	3	5	4	4	3	3	3	5	5	5	4	5	4	5	5	5	5	5	5	3	3	3	5	5	5	4	4	4	4	4	4
1	2	1	1	5	5	4	4	3	4	4	4	4	4	5	5	5	5	5	5	4	5	5	5	4	5	3	4	3	5	4	4	5	5	5
1	2	1	2	5	5	5	5	4	4	4	4	5	5	3	3	4	4	4	4	4	4	3	5	4	5	3	3	3	5	5	5	4	4	4
1	2	1	2	4	5	4	4	4	4	4	5	5	5	4	5	5	5	5	5	4	4	4	5	4	4	3	2	5	4	4	4	4	4	3
2	1	1	1	4	4	4	4	4	5	4	4	5	5	5	5	4	5	5	5	4	4	4	4	4	4	3	3	3	5	5	5	5	5	5
1	2	2	2	4	5	5	5	3	3	4	4	4	4	3	3	3	5	4	5	4	4	4	4	4	4	3	3	3	3	2	1	3	4	3
1	1	1	2	4	5	4	4	3	4	4	4	5	5	5	5	4	5	5	5	5	5	4	5	5	5	3	3	3	5	5	5	5	5	5
1	2	1	1	4	5	4	4	5	4	4	5	4	4	5	4	4	5	4	4	4	5	4	3	4	4	4	4	4	4	4	4	4	4	4
2	2	1	2	4	5	5	4	4	4	4	5	4	4	4	4	4	5	5	5	4	4	4	5	4	4	4	4	4	4	4	4	4	4	4
1	2	2	2	4	4	4	4	3	4	4	4	4	4	5	5	5	4	4	3	4	4	1	5	5	5	3	3	3	5	5	4	4	4	4
2	2	1	1	5	4	5	5	3	3	4	5	4	4	4	4	4	4	5	5	4	4	2	5	5	5	4	4	5	4	3	4	4	4	3
2	2	1	2	3	4	3	4	4	4	4	5	5	5	5	5	5	3	3	3	5	5	4	5	4	4	3	3	3	5	5	5	4	4	4
1	1	1	2	4	5	4	4	3	5	5	4	4	4	3	4	4	4	4	4	4	3	2	5	5	5	4	5	4	4	4	4	4	4	4
2	2	1	2	4	4	4	4	3	3	3	4	5	5	4	4	4	5	5	5	1	1	1	2	2	3	3	3	3	4	4	4	5	5	5
1	2	2	2	3	4	5	5	4	4	5	4	5	5	2	4	4	4	4	4	4	4	3	3	4	4	4	4	4	4	4	4	4	4	4
1	2	2	1	4	5	5	5	4	5	5	5	5	5	3	3	3	4	4	3	3	3	3	4	3	5	5	5	4	4	4	4	4	4	4
1	1	1	2	4	5	4	4	4	4	4	4	4	4	5	5	5	5	5	5	3	4	3	4	4	5	2	2	2	4	5	4	5	2	2
1	2	2	2	3	3	3	3	3	4	4	5	5	5	3	3	4	4	4	4	1	1	1	1	2	2	4	5	4	2	3	3	4	4	4
1	2	2	1	5	5	5	5	4	4	4	4	5	5	4	5	5	5	5	5	3	3	3	4	5	5	4	4	4	3	5	4	4	2	3
2	2	2	2	4	4	4	4	3	4	4	4	5	5	4	4	5	4	4	4	5	4	4	4	4	5	4	4	4	4	4	4	4	4	4
1	2	1	2	5	5	5	5	5	4	4	5	5	5	5	4	5	5	5	5	4	4	2	5	5	5	2	3	3	5	5	5	5	5	5
1	2	1	2	5	5	5	5	4	3	4	4	4	4	4	4	4	4	3	3	5	5	5	4	4	4	4	4	4	4	4	4	4	4	4
1	2	1	1	4	4	5	5	4	3	3	4	5	5	4	4	4	4	4	3	5	5	4	3	3	3	4	4	4	3	4	4	4	5	4
1	1	2	2	4	5	4	5	3	3	3	4	4	4	5	4	4	5	5	5	4	5	4	4	5	4	2	3	2	4	4	4	4	4	5
2	2	1	1	3	3	3	3	4	4	4	4	4	4	4	5	5	3	3	3	5	3	4	5	5	5	3	3	3	4	4	4	4	4	4
1	2	1	1	5	5	4	4	4	4	4	5	5	5	4	5	5	5	5	5	4	4	4	3	2	3	4	4	4	4	4	4	3	3	4
1	2	1	1	5	5	5	5	3	3	4	5	5	5	5	4	5	5	4	4	4	4	4	3	4	4	5	5	5	3	3	3	4	3	4
1	2	2	1	4	4	4	3	3	3	4	4	4	4	3	3	4	5	5	5	3	4	2	4	4	4	2	3	3	5	5	5	5	5	5
1	2	1	2	5	5	5	5	3	3	3	5	5	4	5	4	4	3	2	2	3	4	3	4	5	5	4	4	4	3	3	3	1	1	1
1	2	2	2	4	5	5	5	4	4	4	5	5	5	4	4	4	4	4	4	4	4	2	2	2	2	4	5	4	3	4	4	3	4	5
2	2	2	1	5	5	5	5	4	3	4	5	5	5	4	5	4	5	5	5	5	4	5	5	5	5	3	3	4	5	5	5	5	5	5
1	1	1	2	3	4	3	4	3	4	4	5	4	4	5	5	5	5	5	5	3	3	3	4	5	5	3	2	3	5	5	5	5	5	5
2	2	2	2	4	5	5	4	4	4	4	4	4	5	5	5	4	5	5	5	5	5	5	5	4	4	1	1	1	5	5	5	5	5	5
1	2	1	2	4	5	4	4	5	4	4	5	5	5	4	5	5	5	4	5	4	4	4	4	4	4	4	4	4	4	4	4	4	4	4
1	1	2	1	4	5	4	4	5	5	5	4	4	4	5	5	5	4	4	5	4	4	2	4	4	4	2	1	2	5	5	5	4	4	4
1	2	1	2	4	4	4	4	3	5	5	4	5	5	5	4	4	5	5	5	4	4	4	5	5	5	3	2	3	5	5	5	5	5	5
2	2	2	2	4	5	4	4	4	4	4	5	5	5	2	3	3	3	3	3	5	5	5	4	5	5	4	5	5	4	4	4	4	4	4
2	2	2	2	4	4	5	5	4	4	4	4	5	5	4	5	4	4	4	3	4	3	3	5	5	5	2	3	2	5	5	5	4	4	4
1	2	2	1	4	4	4	3	3	4	4	5	5	5	5	5	5	4	4	4	4	3	4	5	4	5	2	2	2	5	5	5	4	4	4
1	2	2	1	3	5	3	3	4	4	4	4	5	5	5	5	4	4	4	3	4	4	4	3	4	4	5	4	4	4	4	4	4	4	4
2	1	1	2	4	5	5	4	3	3	4	4	4	4	5	4	5	4	4	4	4	3	3	5	5	5	5	5	5	3	3	3	4	4	4
1	2	2	2	4	4	4	4	5	4	4	5	5	5	5	5	4	4	4	4	5	5	5	5	5	5	2	2	2	5	5	5	4	4	4
1	2	2	2	4	4	4	4	3	4	4	5	5	5	5	5	5	5	5	5	5	5	5	5	5	5	3	3	3	5	5	5	5	4	5
1	1	1	2	4	4	4	5	3	3	3	5	5	5	4	4	4	4	4	3	4	4	4	5	5	5	3	4	3	4	4	4	3	5	5
1	2	1	1	4	5	4	4	4	4	4	5	5	5	4	4	4	4	4	4	4	4	1	5	4	5	3	3	3	4	4	4	4	4	4
2	2	2	2	4	5	4	4	3	3	3	4	4	4	3	4	4	3	3	3	3	4	3	5	5	5	5	5	5	3	3	3	2	2	2
2	2	2	2	5	5	5	5	4	4	5	4	5	5	4	4	5	4	3	3	4	4	4	5	5	5	4	4	5	4	4	4	4	4	4
1	2	2	1	4	4	4	5	4	4	4	4	4	4	3	4	4	4	3	4	5	5	4	5	4	4	4	4	4	4	4	4	4	4	4
1	2	1	2	5	5	5	5	4	3	4	4	5	5	4	5	5	5	4	4	2	3	4	4	5	5	4	4	5	4	4	5	4	4	4
1	2	2	2	5	5	4	4	4	4	5	4	4	4	4	4	4	4	4	4	4	5	5	4	5	4	4	5	5	3	2	2	4	4	4
2	2	1	1	5	5	4	4	3	4	4	4	4	4	5	5	5	5	5	5	4	5	5	5	4	5	3	4	3	5	4	4	5	5	5
2	2	2	2	5	5	4	4	4	4	4	5	5	5	5	5	5	4	4	4	4	5	4	4	5	5	5	5	5	4	5	5	4	4	4
2	1	1	1	4	4	4	5	4	4	4	4	4	4	3	4	4	4	3	4	5	5	4	5	4	4	4	4	4	4	4	4	4	4	4
2	2	2	2	5	5	5	5	3	3	3	5	5	5	4	5	5	5	5	4	4	4	4	5	5	5	3	2	3	5	5	5	5	5	5
1	1	2	2	5	4	5	5	4	4	4	5	5	5	2	2	2	4	3	4	2	2	2	2	2	2	5	5	5	2	2	3	4	4	4
1	1	1	2	4	4	4	4	3	4	4	4	5	5	4	5	5	5	5	5	4	4	4	5	5	5	4	4	4	5	5	5	5	5	5
1	2	2	2	4	4	5	5	3	3	4	4	4	4	4	5	5	4	4	3	3	3	3	4	3	3	5	4	5	4	4	4	4	5	5
2	2	1	1	4	4	4	5	3	3	3	5	5	5	5	5	5	5	5	5	4	4	4	5	5	5	3	3	3	5	5	5	5	5	5
1	2	2	2	5	4	5	5	4	4	3	5	5	5	2	2	2	4	3	4	2	2	2	2	2	2	5	5	5	2	2	3	4	4	4
1	2	2	2	4	4	4	4	5	4	4	4	4	4	4	5	5	4	4	3	3	4	4	2	2	2	5	5	5	4	4	4	4	4	4
1	2	1	1	4	5	5	5	3	3	4	4	4	4	3	3	3	5	4	5	4	4	4	4	4	4	3	3	3	3	2	1	3	4	3
1	2	2	2	4	4	4	5	3	3	4	5	4	4	4	5	5	4	4	3	4	4	4	3	4	3	4	4	4	4	5	5	4	4	4
1	1	2	2	5	5	4	4	4	4	4	5	5	5	5	5	5	4	4	4	4	5	4	4	5	5	5	5	5	4	5	5	4	4	4
1	2	1	1	4	4	4	4	3	3	3	4	5	5	4	4	4	5	5	5	1	1	1	2	2	3	3	3	3	4	4	4	5	5	5
1	1	1	2	5	5	5	5	4	4	5	5	5	5	5	5	5	4	5	4	3	4	4	5	4	4	5	4	4	4	4	4	3	3	3
2	2	2	2	3	4	3	4	3	3	4	4	5	5	4	5	5	5	5	5	5	4	4	3	3	4	2	2	2	5	5	5	5	5	5
1	1	2	1	4	4	4	5	3	3	4	5	5	5	5	5	5	5	4	4	4	4	2	5	5	5	4	4	4	5	5	5	5	5	5
1	2	2	2	4	5	5	5	3	3	3	4	4	4	4	5	5	5	4	4	4	5	5	4	5	5	2	2	2	5	3	5	5	5	5
2	1	2	1	4	5	5	4	4	4	4	5	4	4	4	4	4	5	5	5	4	4	4	5	4	4	4	4	4	4	4	4	4	4	4
1	2	1	1	5	5	5	5	4	4	3	4	5	5	4	4	4	4	4	5	4	4	4	5	5	5	3	2	2	3	4	4	4	4	5
1	2	2	1	5	5	4	4	4	3	3	5	5	5	4	4	5	4	4	4	4	4	4	4	4	5	3	3	3	4	4	4	4	4	4
2	2	1	2	4	4	4	4	3	3	3	5	5	5	3	3	4	4	4	5	5	4	5	2	3	3	4	4	5	3	3	3	4	4	4
1	1	1	2	5	5	4	4	4	4	4	5	5	5	5	5	5	3	3	3	5	4	3	4	5	5	2	2	2	5	5	5	4	4	4
2	2	1	1	5	5	5	5	3	4	4	5	4	4	4	5	4	5	5	5	5	5	5	5	5	5	4	4	4	5	3	3	5	5	5
1	1	1	1	4	5	5	5	5	4	4	4	4	4	3	4	4	4	5	5	4	5	4	4	3	4	4	3	4	4	4	4	3	4	4
1	2	1	2	4	5	5	4	3	3	3	5	5	5	4	4	4	4	3	4	4	4	3	3	3	4	4	5	5	2	2	2	4	4	4
1	1	1	1	4	4	4	4	3	4	4	4	4	4	5	5	5	4	4	3	4	4	1	5	5	5	3	3	3	5	5	4	4	4	4
1	1	2	2	5	5	5	5	4	4	4	5	4	4	4	4	4	4	3	3	5	5	5	3	3	3	2	2	2	4	4	4	3	4	4
1	1	1	2	4	5	5	5	5	4	4	4	4	4	3	4	4	4	5	5	4	5	4	4	3	4	4	3	4	4	4	4	3	4	4
1	2	1	2	5	5	5	4	4	4	3	5	5	5	3	3	4	5	5	4	4	2	3	5	4	4	4	5	4	4	4	4	4	4	4
2	2	1	2	4	4	4	4	3	3	3	4	5	5	4	4	4	5	5	5	1	1	1	2	2	3	3	3	3	4	4	4	5	5	5
1	1	1	1	4	4	4	4	3	3	3	4	5	5	4	4	4	5	5	5	1	1	1	2	2	3	3	3	3	4	4	4	5	5	5
2	2	1	2	4	5	5	4	3	4	4	4	4	4	3	3	3	5	5	4	5	5	5	4	5	5	5	5	5	4	4	4	4	4	4
1	2	1	2	5	5	5	5	4	4	4	5	5	5	5	5	5	5	5	5	5	5	5	4	5	5	3	3	3	5	5	5	5	4	3
2	2	2	2	4	5	5	5	3	4	4	4	5	5	3	4	3	5	5	5	5	4	3	4	4	4	4	4	5	1	1	1	4	4	4
1	2	2	1	4	4	4	4	3	4	4	5	5	5	5	5	5	5	5	5	5	5	5	5	5	5	3	3	3	5	5	5	5	4	5
1	2	2	2	4	5	4	4	4	4	4	4	5	5	5	4	5	5	4	4	4	4	4	5	5	5	4	2	4	5	5	5	5	5	5
1	2	1	1	4	5	5	5	4	4	4	4	4	4	4	4	4	5	5	5	4	4	4	4	4	4	2	3	4	4	4	4	4	4	4
1	1	1	1	5	5	5	5	5	5	5	5	5	5	5	5	5	4	4	4	3	3	4	4	5	5	4	4	4	5	5	5	3	4	3
2	1	2	1	4	4	4	4	3	3	4	5	5	5	4	4	4	5	5	5	4	4	3	5	5	5	4	1	4	5	5	5	5	4	4
1	2	1	2	4	4	4	4	4	4	4	4	4	4	3	3	4	4	4	4	4	4	4	4	3	3	4	5	4	4	4	4	3	2	3
1	2	1	2	5	5	4	5	4	4	4	4	4	4	5	4	5	5	4	4	4	3	2	3	4	4	5	5	5	4	4	4	4	4	4
1	2	1	2	4	5	5	5	4	4	4	5	4	4	5	5	5	5	4	5	4	4	3	4	4	4	3	3	3	5	5	4	4	4	4
1	1	1	2	4	5	4	4	5	5	5	5	5	5	5	5	5	5	4	5	5	5	4	3	3	3	3	3	3	5	5	5	5	5	5
2	2	1	1	5	5	4	4	4	4	4	4	5	5	5	5	5	4	5	5	4	4	4	5	5	4	3	3	4	5	4	5	3	3	4
2	2	1	2	4	5	4	4	4	4	4	5	5	5	4	5	5	4	4	4	4	3	2	4	5	5	2	2	2	4	4	4	4	4	4
2	1	2	1	5	4	5	4	4	4	4	4	5	5	4	5	5	5	5	5	4	4	4	4	4	5	3	3	3	5	5	5	5	4	4
1	1	1	2	4	5	4	4	4	4	4	5	4	4	5	4	4	4	4	4	4	4	4	3	3	3	5	5	5	4	4	4	4	4	4
1	2	2	2	3	4	4	3	3	3	3	4	4	4	2	3	2	4	4	3	1	1	1	4	4	4	3	3	3	3	3	2	4	4	4
2	2	2	2	4	4	4	4	4	3	4	5	5	5	5	5	5	4	4	4	2	2	2	4	5	5	2	2	1	5	5	5	5	4	3
1	1	2	2	4	4	4	4	4	3	4	5	5	5	5	5	5	4	4	4	2	2	2	4	5	5	2	2	1	5	5	5	5	4	3
2	1	2	1	4	5	4	4	4	4	4	5	5	5	4	5	5	4	4	4	4	3	2	4	5	5	2	2	2	4	4	4	4	4	4
2	1	2	2	4	5	4	4	4	4	4	5	5	5	3	4	4	4	4	4	3	3	3	4	4	4	4	4	4	4	4	4	4	5	4
2	2	1	2	4	5	5	5	4	4	4	4	4	4	4	4	4	5	5	5	4	4	4	4	4	4	2	3	4	4	4	4	4	4	4
1	1	1	2	5	5	5	5	5	4	4	5	5	5	5	4	5	5	5	5	4	4	2	5	5	5	2	3	3	5	5	5	5	5	5
1	1	1	1	4	5	4	4	4	4	4	5	5	5	4	4	4	4	4	4	4	4	1	5	4	5	3	3	3	4	4	4	4	4	4
2	2	2	2	4	5	4	4	5	4	4	5	5	5	4	5	5	5	4	5	4	4	4	4	4	4	4	4	4	4	4	4	4	4	4
1	1	2	2	4	5	4	5	3	4	4	4	4	4	4	4	5	5	5	4	3	3	2	5	4	4	2	2	2	5	5	5	5	5	5
1	2	1	1	5	5	4	4	3	4	4	4	4	4	5	5	5	5	5	5	4	5	5	5	4	5	3	4	3	5	4	4	5	5	5
1	1	2	1	4	4	5	5	3	3	3	5	5	5	5	5	5	4	3	4	2	2	2	4	5	5	3	2	3	5	5	5	4	4	4
2	1	1	2	5	5	5	5	4	4	4	5	5	5	5	5	5	4	5	5	5	5	4	5	5	5	4	4	4	5	5	5	4	5	5
2	1	2	2	4	4	5	5	3	4	4	5	5	5	3	3	3	5	5	4	3	3	3	4	3	4	3	3	3	2	2	4	4	4	4
1	2	1	1	4	5	4	4	5	4	4	5	5	5	4	5	5	5	4	5	4	4	4	4	4	4	4	4	4	4	4	4	4	4	4
1	2	1	1	5	5	5	4	4	4	4	4	5	5	2	4	4	5	5	5	4	4	4	4	5	5	4	4	4	4	4	4	4	4	4
1	2	1	1	5	5	5	5	4	4	4	5	5	5	5	4	4	5	4	5	2	2	2	4	4	4	4	4	4	3	3	4	4	4	4
2	2	1	1	4	4	4	5	3	3	4	5	4	4	4	5	5	4	4	3	4	4	4	3	4	3	4	4	4	4	5	5	4	4	4
1	2	1	2	5	5	5	5	3	4	4	5	5	5	4	4	4	4	3	3	4	4	1	3	3	4	3	4	3	4	4	4	4	4	4
1	1	1	2	5	5	4	5	4	4	4	4	5	5	5	5	4	4	5	4	4	4	4	5	4	4	5	4	4	3	4	4	4	4	4
2	1	2	2	4	5	4	4	5	4	4	5	5	5	5	5	5	5	5	5	3	3	3	5	5	5	3	2	3	5	5	5	5	5	5
2	2	1	2	3	3	3	3	5	5	5	4	4	4	4	4	4	4	4	4	4	3	3	4	4	4	3	3	3	4	4	4	4	4	4
2	1	1	1	4	4	4	4	3	3	4	5	5	5	4	4	4	5	5	5	4	4	3	5	5	5	4	1	4	5	5	5	5	4	4
2	1	2	2	3	4	3	4	4	4	4	5	5	5	4	4	5	4	4	4	4	5	4	5	5	5	2	2	3	5	5	5	5	5	5
1	1	2	2	3	4	3	4	4	4	4	5	5	5	4	4	5	4	4	4	4	5	4	5	5	5	2	2	3	5	5	5	5	5	5
1	1	1	2	4	4	4	4	3	3	3	5	5	5	3	3	4	4	4	5	5	4	5	2	3	3	4	4	5	3	3	3	4	4	4
2	1	1	2	5	5	4	5	4	4	3	4	4	4	5	4	5	5	4	4	4	3	2	3	4	4	5	5	5	4	4	4	4	4	4
2	2	1	1	4	5	4	4	4	4	4	5	5	5	4	5	5	4	4	4	4	3	2	4	5	5	2	2	2	4	4	4	4	4	4
2	2	1	2	4	5	5	4	3	3	3	5	5	5	4	4	4	4	3	4	4	4	3	3	3	4	4	5	5	2	2	2	4	4	4
2	2	2	1	4	5	5	5	4	4	5	5	5	5	5	4	4	4	4	4	2	2	2	4	4	4	3	3	3	4	5	4	4	4	4
1	2	1	2	4	4	4	4	4	4	5	5	5	5	5	5	5	4	4	5	4	4	4	3	4	4	4	4	4	4	4	4	4	4	4
1	2	1	1	3	3	3	3	4	3	4	4	5	5	4	4	5	3	3	4	3	3	2	2	3	3	3	3	3	4	4	4	4	4	4
2	1	2	1	5	5	5	5	4	4	4	4	5	5	4	4	4	4	4	5	4	4	4	5	5	5	3	2	2	3	4	4	4	4	5
1	2	1	2	4	4	4	4	3	5	5	4	5	5	5	4	4	5	5	5	4	4	4	5	5	5	3	2	3	5	5	5	5	5	5
2	2	1	1	4	4	4	5	3	3	4	5	5	5	5	5	5	5	4	4	4	4	2	5	5	5	4	4	4	5	5	5	5	5	5
2	1	1	2	3	5	5	5	5	4	4	5	5	5	4	4	4	4	4	4	2	2	2	3	4	4	4	4	4	4	4	4	4	4	4
2	2	2	1	4	4	4	5	3	4	4	4	5	5	5	5	5	5	4	4	4	4	3	5	5	5	3	3	3	5	5	5	4	4	4
1	2	1	2	3	4	3	4	4	4	5	5	4	4	5	5	5	4	4	4	5	5	3	3	3	3	4	5	4	4	5	4	4	4	4
1	2	2	2	4	5	4	4	3	3	4	5	5	5	5	5	5	4	4	3	2	2	1	4	4	4	4	3	4	4	5	5	4	4	4
1	2	1	2	5	5	4	5	4	4	4	5	5	5	4	5	5	5	5	5	5	5	5	4	3	4	4	4	4	3	3	3	4	4	4
1	1	1	1	4	4	4	5	4	4	4	5	5	5	4	4	5	3	3	3	4	4	4	5	5	5	3	3	3	4	4	4	4	4	4
1	2	2	1	5	4	4	5	4	4	4	5	4	4	5	5	5	4	5	4	4	4	1	5	5	5	3	2	3	5	1	4	4	4	4
1	2	2	1	4	4	5	5	3	4	4	4	5	5	4	4	5	5	4	4	4	4	4	4	4	3	4	4	4	4	4	4	4	4	4
1	1	2	1	4	5	5	4	4	4	4	5	4	4	4	4	4	5	5	5	4	4	4	5	4	4	4	4	4	4	4	4	4	4	4
1	2	2	2	4	5	5	5	5	4	4	5	5	5	5	5	5	3	3	3	1	1	1	4	4	3	5	5	5	3	3	3	2	5	5
1	2	2	2	5	5	4	4	3	3	4	4	4	4	4	4	5	5	5	5	5	4	5	5	5	4	4	5	5	4	4	4	4	4	5
1	2	1	2	4	4	4	5	4	5	4	4	4	5	4	4	4	5	5	5	4	4	4	3	3	3	5	5	5	4	4	4	4	4	4
1	2	1	2	4	4	4	5	4	4	4	5	5	5	4	4	5	3	3	3	4	4	4	5	5	5	3	3	3	4	4	4	4	4	4
2	2	2	2	5	5	5	5	3	4	4	4	4	4	5	5	5	5	4	4	4	3	2	5	5	5	4	4	4	3	3	3	4	4	5
1	1	1	2	4	5	5	5	4	5	5	5	5	5	3	3	3	4	4	3	3	3	3	4	3	5	5	5	4	4	4	4	4	4	4
1	1	2	1	5	5	5	5	4	3	4	4	4	4	5	4	5	4	3	4	4	4	3	4	3	4	4	4	4	4	3	3	4	4	4
1	2	2	2	5	5	5	5	3	3	4	5	5	5	5	4	5	5	4	4	4	4	4	3	4	4	5	5	5	3	3	3	4	3	4
2	2	1	2	4	4	4	4	4	3	4	5	5	5	5	5	5	4	4	4	2	2	2	4	5	5	2	2	1	5	5	5	5	4	3
1	1	1	2	4	4	5	5	4	3	3	4	5	5	4	4	4	4	4	3	5	5	4	3	3	3	4	4	4	3	4	4	4	5	4
1	1	2	1	4	4	5	5	3	4	4	5	5	5	3	3	3	5	5	4	3	3	3	4	3	4	3	3	3	2	2	4	4	4	4
1	2	1	1	4	4	4	4	3	3	4	4	4	4	4	4	5	5	5	5	5	5	5	3	4	4	4	3	4	4	5	4	3	4	4
1	2	2	2	3	4	4	3	3	4	3	5	5	5	5	5	5	5	5	5	4	4	4	5	5	5	2	2	2	5	5	5	5	5	5
1	2	1	2	3	4	3	3	3	4	4	4	5	5	5	5	5	4	3	4	4	4	4	4	4	4	3	4	4	4	4	4	3	3	5
1	1	2	2	4	4	5	5	4	3	3	4	5	5	4	4	4	4	4	3	5	5	4	3	3	3	4	4	4	3	4	4	4	5	4
1	1	1	1	4	5	5	4	4	4	4	5	4	4	4	4	4	5	5	5	4	4	4	5	4	4	4	4	4	4	4	4	4	4	4
2	1	2	2	3	4	3	4	4	4	4	5	5	5	5	5	5	3	3	3	5	5	4	5	4	4	3	3	3	5	5	5	4	4	4
2	2	1	1	3	4	3	3	4	4	4	5	5	5	3	3	4	4	4	4	4	4	4	3	4	4	3	2	3	3	4	3	4	3	4
1	1	2	1	4	5	4	4	5	4	4	4	4	4	4	4	4	5	4	4	4	3	3	4	5	5	4	4	4	5	5	5	4	5	5
1	2	1	1	4	5	4	4	5	4	4	4	4	4	4	4	4	5	4	4	4	3	3	4	5	5	4	4	4	5	5	5	4	5	5
2	1	2	2	4	4	5	5	4	4	4	4	5	5	4	5	4	4	4	3	4	3	3	5	5	5	2	3	2	5	5	5	4	4	4
1	2	2	2	4	5	5	4	4	4	4	5	4	4	4	4	4	5	5	5	4	4	4	5	4	4	4	4	4	4	4	4	4	4	4
1	2	1	1	5	4	5	5	3	3	3	4	4	4	3	3	3	5	5	5	4	4	4	3	4	4	5	5	5	4	3	4	3	4	4
1	2	1	2	5	5	5	5	5	3	4	4	5	5	4	5	5	5	4	4	2	3	4	4	5	5	4	4	5	4	4	5	4	4	4
1	1	1	1	5	5	5	5	5	4	4	5	5	5	5	4	5	5	5	5	4	4	2	5	5	5	2	3	3	5	5	5	5	5	5
2	1	2	2	5	5	5	5	3	4	4	5	5	5	4	4	4	4	3	3	4	4	1	3	3	4	3	4	3	4	4	4	4	4	4
2	1	2	2	4	4	4	4	3	4	4	5	5	5	5	5	5	5	5	5	5	5	5	5	5	5	3	3	3	5	5	5	5	4	5
2	2	1	2	5	5	5	5	4	4	4	5	5	5	5	5	5	5	5	5	5	5	5	4	5	5	3	3	3	5	5	5	5	4	3
1	2	1	1	4	5	5	5	4	4	4	5	4	4	5	5	5	5	4	5	4	4	3	4	4	4	3	3	3	5	5	4	4	4	4
1	2	1	2	4	4	4	4	3	3	5	4	4	4	4	4	5	5	5	5	5	5	5	3	4	4	4	3	4	4	5	4	3	4	4
1	2	2	2	4	5	5	4	5	4	4	4	4	4	3	4	4	3	3	4	5	5	4	3	3	3	5	5	5	2	2	3	2	3	3
1	2	1	1	3	4	3	4	4	4	4	5	5	5	5	5	5	3	3	3	5	5	4	5	4	4	3	3	3	5	5	5	4	4	4
1	1	2	2	5	5	4	4	4	4	4	5	5	5	4	5	5	5	5	5	4	4	4	3	2	3	4	4	4	4	4	4	3	3	4
2	2	1	1	4	4	4	4	3	3	4	5	5	5	4	4	4	5	5	5	4	4	3	5	5	5	4	1	4	5	5	5	5	4	4
1	2	2	2	5	5	5	5	3	3	4	5	5	5	5	5	5	5	4	4	2	2	2	4	5	5	4	4	4	4	4	5	4	4	4
1	2	1	1	4	5	4	4	4	4	4	5	5	5	4	4	4	4	4	4	4	4	1	5	4	5	3	3	3	4	4	4	4	4	4
2	2	1	2	4	4	4	4	4	5	4	4	5	5	5	5	4	5	5	5	4	4	4	4	4	4	3	3	3	5	5	5	5	5	5
2	1	2	2	5	5	5	5	3	4	4	4	4	4	5	5	5	5	4	4	4	3	2	5	5	5	4	4	4	3	3	3	4	4	5
1	1	2	1	5	5	5	5	3	3	4	4	5	5	3	4	4	5	5	5	3	3	3	4	4	5	3	4	3	4	3	2	5	5	5
1	2	2	1	4	4	4	3	3	4	4	5	5	5	5	5	5	4	4	4	4	3	4	5	4	5	2	2	2	5	5	5	4	4	4
1	1	1	1	4	5	5	4	5	4	4	4	4	4	3	4	4	3	3	4	5	5	4	3	3	3	5	5	5	2	2	3	2	3	3
1	2	1	2	4	4	4	5	4	4	4	5	5	5	4	4	5	3	3	3	4	4	4	5	5	5	3	3	3	4	4	4	4	4	4
1	1	2	1	4	5	5	5	3	4	3	5	5	5	2	2	2	4	4	4	5	5	5	2	3	3	3	3	3	4	4	4	4	4	4
2	2	1	2	5	5	5	4	4	4	4	4	5	5	2	4	4	5	5	5	4	4	4	4	5	5	4	4	4	4	4	4	4	4	4
1	1	1	1	4	5	5	5	4	4	4	4	4	4	4	4	4	5	5	5	4	4	4	4	4	4	2	3	4	4	4	4	4	4	4
1	2	1	1	3	4	3	4	3	3	4	5	5	5	4	4	5	5	5	5	5	5	4	5	5	5	3	3	2	5	5	5	5	4	4
1	2	1	2	4	4	4	4	3	4	3	4	4	4	5	5	5	4	4	3	4	4	1	5	5	5	3	3	3	5	5	4	4	4	4
1	1	2	1	4	4	5	5	4	3	3	4	5	5	4	4	4	4	4	3	5	5	4	3	3	3	4	4	4	3	4	4	4	5	4
2	2	1	2	3	4	4	3	3	4	4	5	5	5	5	5	5	5	5	5	5	5	2	4	4	4	4	4	4	4	5	5	3	4	3
2	2	1	2	4	4	4	5	3	3	3	5	5	5	4	4	4	4	4	3	4	4	4	5	5	5	3	4	3	4	4	4	3	5	5
1	2	1	2	4	5	4	4	3	3	4	4	4	4	4	5	5	5	4	4	4	5	4	5	4	4	5	3	4	4	4	4	3	4	4
1	2	1	2	4	5	5	4	4	4	4	5	4	4	4	4	4	5	5	5	4	4	4	5	4	4	4	4	4	4	4	4	4	4	4
1	2	1	2	4	5	4	4	4	4	4	4	4	4	5	5	5	5	5	5	3	4	3	4	4	5	2	2	2	4	5	4	5	2	2
1	1	1	1	4	5	4	4	4	4	4	5	5	5	3	4	4	4	4	4	3	3	3	4	4	4	4	4	4	4	4	4	4	5	4
1	1	1	1	4	5	5	5	4	5	5	5	5	5	3	3	3	4	4	3	3	3	3	4	3	5	5	5	4	4	4	4	4	4	4
1	1	2	1	4	4	4	4	3	4	4	4	5	5	4	4	5	4	4	4	5	4	4	4	4	5	4	4	4	4	4	4	4	4	4
1	2	1	2	5	5	5	5	4	3	3	4	4	4	4	4	4	4	3	3	5	5	5	4	4	4	4	4	4	4	4	4	4	4	4
1	1	1	1	4	5	4	4	5	5	5	5	5	5	5	5	5	5	5	5	3	3	2	5	5	5	3	3	3	5	5	5	5	5	5
1	2	2	2	4	5	4	4	4	4	3	4	4	4	5	5	5	4	4	3	5	4	4	3	3	4	4	4	4	4	4	4	3	4	4
1	2	2	2	4	5	5	5	5	4	4	4	4	4	5	4	4	5	4	4	2	2	2	5	5	5	4	3	4	4	4	4	4	4	4
1	2	1	2	5	5	5	5	5	5	4	4	4	4	5	5	5	4	3	3	4	4	3	5	5	5	3	3	2	5	5	5	4	4	4
1	2	1	2	5	5	4	5	4	4	4	4	5	5	4	4	4	3	2	2	4	4	3	3	2	3	5	5	5	1	1	1	1	1	1
1	1	1	1	4	5	5	4	4	4	3	4	5	5	4	5	5	4	5	5	4	4	3	3	3	4	3	3	3	5	5	5	4	5	5
2	1	2	2	4	4	4	4	3	3	5	4	4	4	4	4	5	5	5	5	5	5	5	3	4	4	4	3	4	4	5	4	3	4	4
1	2	2	2	4	5	4	4	4	4	4	4	4	4	5	5	5	4	4	3	5	4	4	3	3	4	4	4	4	4	4	4	3	4	4
1	2	2	1	5	5	5	4	4	3	3	4	4	4	3	3	3	4	5	5	4	5	5	4	3	4	5	5	5	4	5	4	4	4	2
1	2	1	1	4	5	5	5	4	4	4	5	5	5	5	4	4	4	4	4	2	2	2	4	4	4	3	3	3	4	5	4	4	4	4
1	2	2	2	4	5	5	4	4	4	4	5	4	4	4	4	4	5	5	5	4	4	4	5	4	4	4	4	4	4	4	4	4	4	4
1	1	1	2	5	5	5	4	5	5	5	5	5	5	4	4	4	4	4	4	4	4	4	3	4	3	4	3	3	4	4	4	4	4	4
1	2	1	2	4	5	4	5	5	4	4	5	4	4	4	5	5	5	5	5	1	1	1	5	4	4	5	4	5	4	4	4	4	4	4
2	2	1	2	4	5	4	4	5	4	4	5	4	4	5	4	4	5	4	4	4	5	4	3	4	4	4	4	4	4	4	4	4	4	4
1	2	2	2	4	5	4	5	5	5	4	4	4	4	5	5	5	5	5	5	4	3	3	5	4	4	4	4	3	5	5	5	4	4	4
1	1	1	2	3	3	3	3	3	4	4	5	5	5	3	3	3	5	5	5	1	1	1	4	3	4	3	2	3	4	4	5	5	5	5
1	2	2	1	5	5	4	4	3	4	4	4	5	5	5	4	4	5	5	5	5	5	2	5	4	4	4	5	4	4	4	4	4	4	4
1	2	1	1	5	5	5	5	3	4	4	4	4	4	3	4	4	3	4	4	4	4	3	4	5	5	5	5	5	3	3	3	2	2	2
1	1	1	1	4	5	5	5	4	4	3	4	5	5	4	4	5	5	5	5	4	4	2	4	4	4	3	3	3	5	5	4	3	3	3
2	2	1	2	3	4	4	4	3	4	4	4	4	4	4	4	4	5	5	4	3	3	3	3	4	4	4	3	3	4	4	4	4	4	5
1	1	1	2	4	4	4	4	3	4	4	4	4	4	5	5	5	4	4	3	4	4	1	5	5	5	3	3	3	5	5	4	4	4	4
2	2	2	2	5	5	4	4	3	4	3	4	4	4	5	5	5	5	5	5	4	5	5	5	4	5	3	4	3	5	4	4	5	5	5
2	2	1	1	4	5	4	4	4	4	4	5	5	5	2	3	3	3	3	3	5	5	5	4	5	5	4	5	5	4	4	4	4	4	4
1	1	2	2	4	4	4	4	3	3	5	4	4	4	4	4	5	5	5	5	5	5	5	3	4	4	4	3	4	4	5	4	3	4	4
1	2	2	2	4	5	5	5	3	3	3	4	4	4	4	5	5	5	4	4	4	5	5	4	5	5	2	2	2	5	3	5	5	5	5
1	2	2	2	4	4	4	4	3	5	5	4	5	5	5	4	4	5	5	5	4	4	4	5	5	5	3	2	3	5	5	5	5	5	5
1	2	1	2	4	4	4	4	3	5	5	4	5	5	5	4	4	5	5	5	4	4	4	5	5	5	3	2	3	5	5	5	5	5	5
1	2	1	1	5	4	4	5	4	4	3	5	4	4	5	5	5	4	5	4	4	4	1	5	5	5	3	2	3	5	1	4	4	4	4
2	2	1	2	3	4	3	4	3	4	4	5	5	5	5	5	5	4	4	3	5	5	5	5	5	5	2	1	2	5	4	5	3	4	4
1	2	2	1	4	4	4	4	4	3	4	5	5	5	5	5	5	5	5	5	5	5	5	5	5	5	2	2	2	5	5	5	4	4	4
1	2	2	1	4	4	4	4	4	3	4	5	5	5	5	5	5	5	5	5	5	5	5	5	5	5	2	2	2	5	5	5	4	4	4
2	1	1	2	4	4	4	4	4	4	5	5	5	5	5	5	5	4	4	5	4	4	4	3	4	4	4	4	4	4	4	4	4	4	4
1	2	2	2	4	4	4	5	4	4	4	5	5	5	4	4	5	3	3	3	4	4	4	5	5	5	3	3	3	4	4	4	4	4	4
2	1	1	2	5	5	5	5	4	4	4	4	4	4	5	5	5	4	4	4	4	4	2	5	5	5	3	3	3	5	5	5	4	4	4
1	2	2	2	4	4	5	5	4	3	3	4	5	5	4	4	4	4	4	3	5	5	4	3	3	3	4	4	4	3	4	4	4	5	4
1	2	1	2	5	5	5	5	4	4	4	4	4	4	5	5	5	4	4	4	4	4	2	5	5	5	3	3	3	5	5	5	4	4	4
2	1	2	2	4	4	4	4	3	3	3	5	5	5	3	3	4	4	4	5	5	4	5	2	3	3	4	4	5	3	3	3	4	4	4
1	2	1	2	4	4	4	4	3	4	4	5	5	5	5	5	5	5	5	5	5	5	5	5	5	5	3	3	3	5	5	5	5	4	5
2	2	2	1	5	4	5	5	3	3	3	4	4	4	3	3	3	5	5	5	4	4	4	3	4	4	5	5	5	4	3	4	3	4	4
2	1	2	1	5	4	5	5	3	3	3	4	5	5	3	4	4	5	4	5	4	4	4	3	2	3	5	5	5	3	3	3	4	4	4
2	2	2	1	4	5	5	4	4	4	4	5	5	5	4	5	4	4	4	4	4	4	4	4	4	4	4	4	4	4	4	4	3	4	3
1	2	1	2	4	4	4	4	4	3	4	5	5	5	5	5	5	5	5	5	5	5	5	5	5	5	2	2	2	5	5	5	4	4	4
1	1	1	1	4	4	4	4	4	3	4	5	5	5	5	5	5	4	4	4	2	2	2	4	5	5	2	2	1	5	5	5	5	4	3
2	2	1	1	4	5	5	4	4	4	4	5	4	4	4	4	4	5	5	5	4	4	4	5	4	4	4	4	4	4	4	4	4	4	4
2	1	1	1	5	5	4	4	3	3	4	5	5	5	3	5	4	5	4	4	3	3	3	5	5	5	2	2	3	4	4	4	4	4	3
2	2	1	2	5	5	5	5	3	3	3	5	5	5	4	5	5	5	5	4	4	4	4	5	5	5	3	2	3	5	5	5	5	5	5
1	2	2	1	3	4	4	4	5	5	5	4	4	4	4	4	5	4	4	4	5	4	3	4	4	4	4	4	4	4	4	4	4	5	4
1	2	1	2	4	5	4	4	4	4	4	4	5	5	5	4	5	5	4	4	4	4	4	5	5	5	4	2	4	5	5	5	5	5	5
2	2	1	1	4	5	4	4	5	3	4	4	4	4	4	4	5	4	4	4	5	5	4	5	4	4	5	5	5	3	3	3	1	1	1
1	2	1	2	5	5	5	5	3	3	4	5	5	5	5	4	5	5	4	4	4	4	4	3	4	4	5	5	5	3	3	3	4	3	4
2	2	1	1	4	5	5	5	4	4	4	5	4	4	5	5	5	5	4	5	4	4	3	4	4	4	3	3	3	5	5	4	4	4	4
2	1	2	1	5	5	4	4	3	4	3	4	4	4	5	5	5	5	5	5	4	5	5	5	4	5	3	4	3	5	4	4	5	5	5
1	2	1	2	4	4	5	4	5	5	4	4	4	5	4	5	5	5	5	4	4	4	4	4	4	4	2	2	1	5	4	4	4	4	4
2	1	2	1	3	4	4	4	3	4	4	4	4	4	4	4	4	5	5	4	3	3	3	3	4	4	4	3	3	4	4	4	4	4	5
2	2	1	1	3	5	3	3	4	4	3	4	5	5	5	5	5	4	4	4	5	5	4	4	4	4	2	3	3	5	5	5	4	4	4
1	1	2	1	4	4	4	3	3	4	4	5	5	5	5	5	5	4	4	4	4	3	4	5	4	5	2	2	2	5	5	5	4	4	4
2	1	2	1	4	5	4	4	4	4	5	5	5	5	5	5	5	5	5	5	4	4	4	4	5	5	4	4	4	5	5	5	5	5	5
1	1	1	1	4	4	4	4	3	3	3	4	5	5	4	4	4	5	5	5	1	1	1	2	2	3	3	3	3	4	4	4	5	5	5
2	2	2	1	4	4	4	4	3	3	3	4	5	5	4	4	4	5	5	5	1	1	1	2	2	3	3	3	3	4	4	4	5	5	5
1	2	1	2	4	5	4	5	3	3	3	4	5	5	3	3	3	4	4	4	5	5	5	2	2	3	4	4	4	4	4	4	4	4	4
2	2	2	2	4	4	4	4	3	3	5	4	4	4	4	4	5	5	5	5	5	5	5	3	4	4	4	3	4	4	5	4	3	4	4
1	1	1	2	5	4	5	4	3	4	4	4	5	5	5	5	4	5	5	5	5	5	5	3	3	4	5	4	5	4	4	4	3	4	3
1	1	2	1	5	5	5	5	3	4	4	5	4	4	4	5	4	5	5	5	5	5	5	5	5	5	4	4	4	5	3	3	5	5	5
2	2	2	2	4	5	5	4	4	4	3	4	5	5	4	5	5	4	5	5	4	4	3	3	3	4	3	3	3	5	5	5	4	5	5
1	2	2	1	4	5	5	5	5	5	5	4	5	5	4	5	5	5	5	5	4	4	4	5	5	5	3	2	3	5	5	5	5	4	5
1	1	2	1	5	5	5	4	5	4	4	4	5	5	3	4	4	4	4	4	5	5	4	3	4	4	3	3	3	4	4	4	4	4	4
2	2	1	2	5	5	4	4	4	4	3	4	4	4	4	4	4	4	4	4	4	5	5	4	5	4	4	5	5	3	2	2	4	4	4
2	2	1	1	4	5	5	5	5	4	4	4	4	4	3	4	4	5	5	4	4	4	2	4	4	4	4	4	4	4	4	4	4	4	4
1	2	1	1	3	3	3	3	3	4	4	5	5	5	3	3	3	5	5	5	1	1	1	4	3	4	3	2	3	4	4	5	5	5	5
1	1	1	2	4	5	5	5	4	4	4	4	4	4	4	4	5	5	4	5	4	4	2	4	4	4	3	4	3	4	4	4	4	4	4
1	1	2	2	3	3	3	3	3	4	3	4	5	5	4	5	5	5	5	4	4	2	2	5	5	5	2	3	2	5	5	5	4	4	4
1	2	1	2	4	5	5	5	5	4	4	4	4	4	3	4	4	5	5	4	4	4	2	4	4	4	4	4	4	4	4	4	4	4	4
1	1	2	2	4	5	5	4	3	3	3	5	5	5	4	4	4	4	3	4	4	4	3	3	3	4	4	5	5	2	2	2	4	4	4
2	2	2	2	5	5	5	5	4	4	4	4	4	4	4	4	4	5	5	5	4	4	4	3	3	4	4	3	3	4	4	4	3	3	3
2	2	2	1	3	5	5	5	5	4	4	5	5	5	4	4	4	4	4	4	2	2	2	3	4	4	4	4	4	4	4	4	4	4	4
2	2	1	1	5	5	4	4	3	4	4	4	4	4	5	5	5	5	5	5	4	5	5	5	4	5	3	4	3	5	4	4	5	5	5
2	2	2	1	4	5	4	4	4	4	4	5	4	4	5	4	4	4	4	4	4	4	4	3	3	3	5	5	5	4	4	4	4	4	4
1	2	2	1	5	5	5	5	3	4	4	4	4	4	3	4	3	5	5	4	5	5	5	3	4	4	4	4	4	3	4	3	4	4	4
1	2	1	1	5	5	4	4	3	3	4	4	4	4	4	4	5	5	5	5	5	4	5	5	5	4	4	5	5	4	4	4	4	4	5
1	2	2	2	5	5	5	5	4	4	5	5	5	5	5	5	5	4	5	4	3	4	4	5	4	4	5	4	4	4	4	4	3	3	3
1	2	2	2	5	5	4	4	3	4	4	4	4	4	5	5	5	5	5	5	4	5	5	5	4	5	3	4	3	5	4	4	5	5	5
1	2	1	2	4	5	5	5	5	5	5	4	5	5	4	5	5	5	5	5	4	4	4	5	5	5	3	2	3	5	5	5	5	4	5
2	2	1	1	4	4	5	5	4	4	4	4	5	5	4	5	4	4	4	3	4	3	3	5	5	5	2	3	2	5	5	5	4	4	4
1	2	1	2	4	4	4	4	3	4	4	5	5	5	5	5	5	5	5	5	5	5	5	5	5	5	3	3	3	5	5	5	5	4	5
1	2	1	2	4	4	5	5	4	3	3	4	5	5	4	4	4	4	4	3	5	5	4	3	3	3	4	4	4	3	4	4	4	5	4
1	2	1	2	5	5	4	4	4	3	3	5	5	5	4	4	5	4	4	4	4	4	4	4	4	5	3	3	3	4	4	4	4	4	4
2	2	1	1	3	5	4	5	4	5	5	4	4	5	5	5	5	4	4	4	5	4	3	4	4	4	3	4	4	4	4	4	3	3	3
1	2	1	2	4	5	5	5	4	4	4	4	4	4	2	5	3	5	5	5	4	4	3	4	4	4	4	4	4	4	4	4	4	4	4
1	2	1	1	3	4	3	4	4	4	5	5	4	4	5	5	5	4	4	4	5	5	3	3	3	3	4	5	4	4	5	4	4	4	4
1	1	2	1	5	4	4	5	4	4	3	5	4	4	5	5	5	4	5	4	4	4	1	5	5	5	3	2	3	5	1	4	4	4	4
2	1	1	1	4	5	5	4	4	4	3	4	5	5	4	5	5	4	5	5	4	4	3	3	3	4	3	3	3	5	5	5	4	5	5
1	2	2	2	4	4	3	4	3	3	3	5	5	5	5	5	5	5	5	5	4	4	3	4	3	4	3	2	3	5	5	5	5	5	5
2	1	1	2	5	5	4	4	4	4	3	5	5	5	5	5	5	3	3	3	5	4	3	4	5	5	2	2	2	5	5	5	4	4	4
2	1	1	1	5	5	4	4	4	4	3	4	4	4	4	4	4	4	4	4	4	5	5	4	5	4	4	5	5	3	2	2	4	4	4
1	1	1	1	4	4	5	5	4	3	3	4	5	5	4	4	4	4	4	3	5	5	4	3	3	3	4	4	4	3	4	4	4	5	4
1	1	1	2	5	5	5	5	4	4	3	4	4	4	4	4	4	5	5	5	4	4	4	3	3	4	4	3	3	4	4	4	3	3	3
2	1	1	1	5	5	5	5	5	4	4	5	5	5	4	4	4	5	5	4	4	4	4	4	5	5	2	2	2	4	4	4	4	4	4
1	2	2	1	5	4	5	4	3	4	4	4	5	5	5	5	4	5	5	5	5	5	5	3	3	4	5	4	5	4	4	4	3	4	3
1	2	1	1	4	4	4	4	3	3	3	5	5	5	3	3	4	4	4	5	5	4	5	2	3	3	4	4	5	3	3	3	4	4	4
2	2	2	2	4	4	4	5	3	3	3	5	5	5	4	4	4	4	4	3	4	4	4	5	5	5	3	4	3	4	4	4	3	5	5
2	2	2	1	4	5	4	4	3	5	5	4	4	4	3	4	4	4	4	4	4	3	2	5	5	5	4	5	4	4	4	4	4	4	4
2	1	1	1	4	5	4	4	4	4	4	5	5	5	2	3	3	3	3	3	5	5	5	4	5	5	4	5	5	4	4	4	4	4	4
2	2	1	1	4	4	4	4	3	5	5	4	5	5	5	4	4	5	5	5	4	4	4	5	5	5	3	2	3	5	5	5	5	5	5
1	2	2	2	5	5	5	4	5	4	4	4	4	4	4	5	4	5	5	5	4	4	2	4	4	4	3	3	3	5	5	5	5	5	5
1	1	1	2	5	5	5	4	3	3	3	4	4	4	4	5	4	4	3	3	3	3	3	4	4	3	4	5	5	4	4	3	4	4	5
2	2	1	2	5	5	5	4	5	4	4	4	4	4	4	4	4	4	3	4	4	5	5	4	4	4	4	4	5	4	4	4	4	2	4
1	2	2	1	4	4	4	5	4	5	4	4	4	5	4	4	4	5	5	5	4	4	4	3	3	3	5	5	5	4	4	4	4	4	4
1	2	1	2	5	5	5	5	3	3	4	5	5	5	5	5	5	4	4	4	4	4	4	5	5	5	2	2	4	5	4	5	4	4	4
2	2	2	1	4	4	4	5	4	5	4	4	5	5	4	4	4	5	5	5	3	4	2	5	4	5	4	4	4	4	4	3	4	4	4
1	2	2	2	4	5	4	5	5	4	4	5	5	5	5	5	5	5	4	4	5	4	4	5	5	5	3	3	3	5	4	4	4	4	4
1	1	1	2	3	5	4	4	5	5	5	4	5	5	4	5	5	5	5	4	4	5	4	5	5	5	3	4	4	5	5	5	4	4	4
1	2	1	2	4	5	5	4	4	4	4	5	4	4	4	4	4	5	5	5	4	4	4	5	4	4	4	4	4	4	4	4	4	4	4
1	1	1	2	4	4	4	4	3	3	4	5	5	5	4	4	4	5	5	5	4	4	3	5	5	5	4	1	4	5	5	5	5	4	4
1	2	1	2	4	5	4	5	3	4	4	4	4	4	5	5	5	3	3	3	3	4	2	4	4	4	5	4	4	3	3	3	2	3	2
1	2	1	1	4	5	5	5	4	4	4	4	4	4	4	4	4	5	5	5	4	4	4	4	4	4	2	3	4	4	4	4	4	4	4
1	2	2	2	4	5	5	5	3	4	4	5	4	4	5	5	4	5	4	5	4	4	4	3	3	4	4	4	5	4	3	4	4	5	5
1	2	1	1	3	3	3	3	4	3	4	5	5	5	4	4	5	4	4	4	4	4	3	4	3	5	3	4	3	4	4	4	4	4	4
2	1	1	2	4	5	4	4	5	4	4	4	4	4	3	4	4	5	5	5	5	5	5	5	5	5	2	2	2	5	5	5	5	4	5
1	1	2	1	4	4	3	4	4	4	4	5	5	5	4	4	4	4	4	4	5	5	4	5	5	5	4	4	4	5	4	5	4	4	4
2	1	2	1	5	5	5	5	3	4	4	5	4	4	4	5	4	5	5	5	5	5	5	5	5	5	4	4	4	5	3	3	5	5	5
1	1	2	1	5	5	5	4	4	3	4	4	4	4	3	3	3	4	5	5	4	5	5	4	3	4	5	5	5	4	5	4	4	4	2
1	2	1	1	4	4	5	5	4	3	3	4	5	5	4	4	4	4	4	3	5	5	4	3	3	3	4	4	4	3	4	4	4	5	4
2	2	2	2	4	5	5	4	4	4	4	5	4	4	4	4	4	5	5	5	4	4	4	5	4	4	4	4	4	4	4	4	4	4	4
1	1	1	2	4	5	5	5	4	4	4	5	4	4	5	5	5	5	4	5	4	4	3	4	4	4	3	3	3	5	5	4	4	4	4
2	2	1	1	4	5	4	4	5	3	4	4	4	4	4	4	5	4	4	4	5	5	4	5	4	4	5	5	5	3	3	3	1	1	1
1	2	1	1	4	4	4	5	3	3	4	5	4	4	4	5	5	4	4	3	4	4	4	3	4	3	4	4	4	4	5	5	4	4	4
2	2	2	2	4	5	5	5	4	4	3	4	5	5	4	4	5	5	5	5	4	4	2	4	4	4	3	3	3	5	5	4	3	3	3
1	2	1	1	4	5	4	4	4	4	3	4	4	4	5	5	5	4	4	3	5	4	4	3	3	4	4	4	4	4	4	4	3	4	4
2	1	1	2	4	5	4	4	4	4	4	5	5	5	2	3	3	3	3	3	5	5	5	4	5	5	4	5	5	4	4	4	4	4	4
1	2	1	2	3	3	3	3	4	3	4	5	5	5	4	4	5	4	4	4	4	4	3	4	3	5	3	4	3	4	4	4	4	4	4
2	2	1	2	4	5	4	4	3	3	3	4	4	4	3	4	4	3	3	3	3	4	3	5	5	5	5	5	5	3	3	3	2	2	2
1	2	2	2	5	5	5	5	4	3	3	4	4	4	4	4	4	4	3	3	5	5	5	4	4	4	4	4	4	4	4	4	4	4	4
1	1	2	1	5	5	4	4	4	4	4	5	5	5	5	5	5	4	4	4	4	5	4	4	5	5	5	5	5	4	5	5	4	4	4
2	2	2	2	3	3	3	3	3	4	4	4	4	4	5	5	5	5	5	5	3	3	2	2	2	2	3	4	3	4	4	4	4	5	4
1	1	1	1	4	5	5	5	3	4	4	4	5	5	3	4	3	5	5	5	5	4	3	4	4	4	4	4	5	1	1	1	4	4	4
1	1	1	1	4	5	5	4	3	4	4	4	4	4	3	3	3	5	5	4	5	5	5	4	5	5	5	5	5	4	4	4	4	4	4
2	2	1	2	4	4	5	4	3	4	4	5	5	5	4	3	4	5	4	5	3	4	3	3	4	4	4	4	4	2	4	2	4	3	3
1	2	1	1	5	5	4	4	3	3	4	4	4	4	4	4	5	5	5	5	5	4	5	5	5	4	4	5	5	4	4	4	4	4	5
1	2	1	2	5	5	4	4	3	4	4	4	5	5	5	4	4	5	5	5	5	5	2	5	4	4	4	5	4	4	4	4	4	4	4
1	1	2	2	4	5	4	4	4	4	4	5	5	5	3	4	4	4	4	4	3	3	3	4	4	4	4	4	4	4	4	4	4	5	4
2	2	1	2	4	4	3	4	3	3	3	5	5	5	5	5	5	5	5	5	4	4	3	4	3	4	3	2	3	5	5	5	5	5	5
1	1	1	2	5	5	4	4	3	4	3	4	4	4	5	5	5	5	5	5	4	5	5	5	4	5	3	4	3	5	4	4	5	5	5
1	1	1	1	4	4	4	5	3	3	4	5	4	4	4	5	5	4	4	3	4	4	4	3	4	3	4	4	4	4	5	5	4	4	4
2	2	1	1	5	5	5	5	3	3	3	5	5	5	4	5	5	5	5	4	4	4	4	5	5	5	3	2	3	5	5	5	5	5	5
2	2	1	2	5	5	5	5	4	4	3	4	4	5	5	5	4	5	5	5	5	5	5	4	3	4	4	4	4	4	4	5	5	5	4
1	2	2	1	4	5	4	4	4	4	4	5	5	5	5	5	5	5	5	5	5	5	5	4	4	5	2	3	2	5	5	5	5	5	5
1	2	2	2	4	4	4	4	5	4	4	5	5	5	5	5	4	4	4	4	5	5	5	5	5	5	2	2	2	5	5	5	4	4	4
1	2	2	2	4	5	4	4	4	4	4	5	5	5	5	5	5	5	5	5	5	5	5	4	4	5	2	3	2	5	5	5	5	5	5
1	2	1	2	4	5	5	5	4	4	3	4	5	5	4	4	5	5	5	5	4	4	2	4	4	4	3	3	3	5	5	4	3	3	3
1	1	1	1	5	4	5	5	4	4	4	5	5	5	4	5	5	5	5	5	5	5	5	3	5	4	3	4	3	4	4	4	4	4	4
1	2	1	1	4	5	5	4	4	4	3	4	5	5	4	5	5	4	5	5	4	4	3	3	3	4	3	3	3	5	5	5	4	5	5
1	2	1	1	4	4	4	3	3	4	4	5	5	5	5	5	5	4	4	4	4	3	4	5	4	5	2	2	2	5	5	5	4	4	4
1	1	2	1	5	5	5	5	4	4	4	5	5	5	5	5	5	5	5	5	5	5	5	4	5	5	3	3	3	5	5	5	5	4	3
2	2	1	2	4	4	4	4	3	3	4	5	5	5	4	4	5	4	4	3	4	4	3	3	3	3	4	4	4	4	4	4	4	4	5
2	2	1	1	4	5	4	4	4	5	4	5	5	5	4	5	5	5	5	5	2	2	2	5	5	5	1	1	1	5	5	5	5	5	5
2	1	1	1	5	5	4	5	3	4	4	5	5	5	4	4	5	4	4	3	4	3	3	5	4	5	5	5	5	4	5	4	4	4	4
1	1	1	1	4	5	4	4	4	4	4	4	5	5	3	3	3	5	5	5	4	3	3	4	5	5	3	3	3	5	5	5	5	5	5
1	2	2	2	5	5	5	4	3	3	3	4	4	4	4	4	4	5	4	5	4	3	2	2	2	3	4	4	4	4	4	3	4	4	4
2	1	1	2	4	5	4	5	4	4	4	4	5	5	5	4	5	4	4	4	4	2	2	5	5	5	4	4	4	3	3	3	2	4	4
2	2	1	1	3	4	3	4	5	4	4	5	5	5	4	5	5	4	4	4	2	2	2	3	3	3	4	4	4	4	4	4	4	3	4
1	2	1	1	5	5	5	4	4	4	3	5	5	5	4	5	5	5	4	4	4	4	3	5	5	5	1	1	1	5	5	5	5	5	5
2	2	1	1	4	5	5	4	5	4	4	4	4	4	3	4	4	3	3	4	5	5	4	3	3	3	5	5	5	2	2	3	2	3	3
2	2	2	1	4	4	4	4	3	4	4	4	5	5	3	4	4	4	3	4	3	4	2	3	4	4	4	4	3	4	2	3	4	4	4
2	2	2	2	4	4	4	4	3	3	3	4	5	5	4	4	4	5	5	5	1	1	1	2	2	3	3	3	3	4	4	4	5	5	5
2	2	2	2	4	4	4	5	4	5	4	4	5	5	4	4	4	5	5	5	3	4	2	5	4	5	4	4	4	4	4	3	4	4	4
1	2	2	1	4	5	5	5	3	3	3	4	5	5	4	4	4	5	5	5	5	4	4	2	2	2	4	4	4	4	4	3	4	4	4
1	2	1	1	4	5	4	4	5	4	4	4	4	4	4	4	4	5	4	4	4	3	3	4	5	5	4	4	4	5	5	5	4	5	5
2	1	2	2	5	5	4	5	3	4	4	5	5	5	4	4	5	4	4	3	4	3	3	5	4	5	5	5	5	4	5	4	4	4	4
2	2	1	2	5	5	4	4	3	4	4	4	4	4	4	4	4	5	5	5	4	4	4	3	4	4	4	5	4	4	4	4	3	3	4
1	2	1	2	4	4	4	4	3	4	4	5	5	5	5	5	5	5	5	5	5	5	5	5	5	5	3	3	3	5	5	5	5	4	5
1	2	2	1	5	5	5	4	4	4	3	5	5	5	3	3	4	5	5	4	4	2	3	5	4	4	4	5	4	4	4	4	4	4	4
1	2	1	2	4	3	5	5	4	4	3	4	4	4	5	5	4	5	4	4	5	5	2	4	5	5	3	3	3	3	3	3	4	3	4
2	2	2	1	4	5	4	4	4	4	4	5	5	5	2	3	3	3	3	3	5	5	5	4	5	5	4	5	5	4	4	4	4	4	4
2	2	1	2	5	4	5	5	5	4	4	5	5	5	5	5	5	4	3	4	5	5	5	4	5	5	3	3	3	5	4	5	4	4	4
1	2	2	2	5	5	4	4	4	4	4	5	5	5	3	3	3	4	4	4	3	4	4	3	3	3	3	3	3	4	4	4	4	4	4
1	2	2	1	4	5	5	4	5	5	5	4	4	4	4	4	4	3	3	4	4	4	4	3	3	4	4	4	3	3	4	4	4	4	4
1	2	2	1	5	5	4	4	3	4	4	4	4	4	4	4	4	5	5	5	4	4	4	3	4	4	4	5	4	4	4	4	3	3	4
2	2	2	1	4	3	5	5	4	4	3	4	4	4	5	5	4	5	4	4	5	5	2	4	5	5	3	3	3	3	3	3	4	3	4
2	2	2	1	4	4	4	5	4	4	4	4	5	5	5	5	5	4	4	4	4	4	3	5	5	5	3	3	3	5	5	5	4	4	4
2	1	1	1	4	4	4	5	5	5	5	4	4	4	5	5	5	5	5	5	3	2	2	4	5	5	3	2	3	5	4	4	3	4	5
1	2	1	1	5	5	5	5	5	4	4	5	4	4	4	5	4	4	3	4	4	4	3	4	3	3	4	4	4	4	4	4	4	4	4
1	2	1	2	4	5	4	5	5	5	4	4	4	4	5	5	5	5	5	5	4	3	3	5	4	4	4	4	3	5	5	5	4	4	4
1	1	2	2	5	5	5	5	4	3	4	5	5	5	4	5	4	5	5	5	5	4	5	5	5	5	3	3	4	5	5	5	5	5	5
1	2	1	1	3	4	3	4	4	4	3	5	5	5	4	4	5	4	4	4	4	5	4	5	5	5	2	2	3	5	5	5	5	5	5
2	1	2	2	5	5	5	5	3	3	3	4	5	5	5	5	5	4	4	3	3	3	3	4	4	3	4	4	4	4	4	4	4	4	4
2	2	1	1	4	5	4	4	3	5	5	4	4	4	3	4	4	5	4	4	5	5	5	3	3	3	3	3	3	4	4	4	4	4	4
2	2	1	2	3	3	3	4	3	4	4	5	5	5	2	4	4	4	4	4	4	4	4	2	2	3	4	4	4	1	1	1	2	4	4
2	1	2	1	5	5	4	4	3	3	4	4	4	4	4	4	5	5	5	5	5	4	5	5	5	4	4	5	5	4	4	4	4	4	5
1	2	1	2	4	4	4	4	4	4	4	5	5	5	5	5	5	4	4	4	5	5	5	3	3	4	5	4	4	4	4	4	4	4	4
2	2	1	2	5	5	5	4	4	4	3	5	5	5	3	3	4	5	5	4	4	2	3	5	4	4	4	5	4	4	4	4	4	4	4
2	2	1	2	4	5	4	4	4	5	4	5	5	5	4	5	5	5	5	5	2	2	2	5	5	5	1	1	1	5	5	5	5	5	5
2	1	2	2	4	5	5	5	4	5	5	5	5	5	3	3	3	4	4	3	3	3	3	4	3	5	5	5	4	4	4	4	4	4	4
1	1	2	1	5	5	4	4	3	4	4	4	5	5	5	4	4	5	5	5	5	5	2	5	4	4	4	5	4	4	4	4	4	4	4
1	2	1	2	5	5	4	4	3	4	3	4	4	4	5	5	5	5	5	5	4	5	5	5	4	5	3	4	3	5	4	4	5	5	5
1	2	1	1	3	5	4	5	4	5	5	4	4	5	5	5	5	4	4	4	5	4	3	4	4	4	3	4	4	4	4	4	3	3	3
2	2	1	1	4	5	4	4	4	4	4	5	4	4	5	4	4	4	4	4	4	4	4	3	3	3	5	5	5	4	4	4	4	4	4
1	1	2	1	4	5	4	4	4	4	4	5	5	5	4	5	5	5	5	5	4	4	4	5	4	4	3	2	5	4	4	4	4	4	3
1	2	2	2	3	4	3	4	4	4	5	5	4	4	5	5	5	4	4	4	5	5	3	3	3	3	4	5	4	4	5	4	4	4	4
2	2	1	1	5	5	4	4	4	4	5	4	4	4	5	5	5	4	4	4	4	3	3	4	4	4	3	3	3	4	4	3	1	1	1
1	2	1	2	4	5	5	4	4	4	4	5	4	4	4	4	4	5	5	5	4	4	4	5	4	4	4	4	4	4	4	4	4	4	4
1	1	1	2	5	5	5	4	4	4	4	4	5	5	2	4	4	5	5	5	4	4	4	4	5	5	4	4	4	4	4	4	4	4	4
1	2	2	2	5	5	5	5	3	4	4	5	5	5	4	4	4	4	3	3	4	4	1	3	3	4	3	4	3	4	4	4	4	4	4
2	2	2	2	5	5	5	4	4	4	4	4	5	5	2	4	4	5	5	5	4	4	4	4	5	5	4	4	4	4	4	4	4	4	4
1	2	1	1	5	5	4	4	4	4	3	4	4	4	4	4	4	4	4	4	4	5	5	4	5	4	4	5	5	3	2	2	4	4	4
2	2	1	1	5	5	4	5	4	4	4	4	4	5	5	5	5	5	4	4	4	4	3	5	5	5	3	4	3	5	5	5	4	4	4
1	2	1	1	4	5	5	5	4	4	4	4	5	5	5	4	4	5	5	5	5	5	5	5	5	5	3	3	3	5	5	5	5	5	5
2	2	2	1	3	3	3	3	5	4	4	4	4	4	4	5	4	5	5	5	4	4	3	4	4	4	3	3	3	4	4	4	4	4	3
1	1	1	1	4	5	5	5	3	3	3	4	5	5	4	4	4	5	4	4	3	4	3	5	5	5	4	4	4	4	4	4	4	4	4
1	2	2	1	4	5	4	4	5	4	4	4	4	4	4	4	4	5	4	4	4	3	3	4	5	5	4	4	4	5	5	5	4	5	5
2	2	2	1	4	5	4	4	4	4	4	5	5	5	5	5	5	5	5	5	5	5	5	4	4	5	2	3	2	5	5	5	5	5	5
1	1	1	2	5	5	5	5	3	3	4	5	5	5	5	4	5	5	4	4	4	4	4	3	4	4	5	5	5	3	3	3	4	3	4
1	1	1	2	4	4	5	5	3	4	4	5	5	5	3	3	3	5	5	4	3	3	3	4	3	4	3	3	3	2	2	4	4	4	4
1	2	1	1	4	5	4	4	3	4	4	4	5	5	4	4	5	4	5	5	4	3	2	4	3	4	4	4	4	4	4	4	3	4	4
2	1	2	2	4	5	5	4	3	4	4	4	4	4	3	3	3	5	5	4	5	5	5	4	5	5	5	5	5	4	4	4	4	4	4
1	2	2	1	4	5	4	4	4	4	4	4	5	5	5	4	5	5	4	4	4	4	4	5	5	5	4	2	4	5	5	5	5	5	5
2	2	2	1	3	3	3	3	3	4	4	4	5	5	4	5	5	5	5	4	4	2	2	5	5	5	2	3	2	5	5	5	4	4	4
1	2	1	2	5	5	4	4	3	4	3	4	4	4	5	5	5	5	5	5	4	5	5	5	4	5	3	4	3	5	4	4	5	5	5
1	1	1	2	4	5	5	4	4	4	4	4	4	5	4	4	4	4	4	4	5	5	4	4	3	4	3	4	3	3	4	3	3	3	4
1	2	2	1	4	5	4	4	4	4	4	5	5	5	3	4	4	4	4	4	3	3	3	4	4	4	4	4	4	4	4	4	4	5	4
1	2	2	2	5	5	4	5	4	4	3	4	5	5	4	4	4	3	2	2	4	4	3	3	2	3	5	5	5	1	1	1	1	1	1
1	2	1	2	4	5	5	5	3	3	3	4	5	5	4	4	4	5	4	4	3	4	3	5	5	5	4	4	4	4	4	4	4	4	4
1	2	2	2	4	4	4	4	3	4	4	4	4	4	4	4	4	4	4	4	4	4	3	3	4	4	5	4	5	3	3	3	4	4	4
1	1	2	2	4	5	5	5	4	5	5	5	5	5	3	3	3	4	4	3	3	3	3	4	3	5	5	5	4	4	4	4	4	4	4
2	2	2	2	4	5	4	5	5	5	4	5	5	5	4	4	4	5	4	4	4	4	3	3	4	4	4	5	5	4	4	4	4	4	4
1	1	2	1	4	4	4	5	5	5	5	4	4	4	5	5	5	5	5	5	3	2	2	4	5	5	3	2	3	5	4	4	3	4	5
1	1	2	1	4	5	4	4	4	4	4	5	5	5	4	4	4	4	4	4	4	4	1	5	4	5	3	3	3	4	4	4	4	4	4
2	2	2	1	4	5	4	4	5	4	4	5	5	5	5	5	5	5	5	5	3	3	3	5	5	5	3	2	3	5	5	5	5	5	5
1	2	1	2	5	5	4	4	3	3	4	5	5	5	4	4	3	5	5	4	5	4	5	2	2	2	2	2	3	4	4	4	5	5	5
1	2	1	2	5	5	4	4	4	4	4	5	5	5	5	5	5	4	4	4	4	5	4	4	5	5	5	5	5	4	5	5	4	4	4
2	2	2	1	5	5	5	5	4	4	4	5	5	5	4	5	4	5	5	5	5	4	4	4	5	5	3	3	3	5	5	5	5	5	5
2	2	1	2	4	4	4	4	4	3	4	5	5	5	5	5	5	4	4	4	2	2	2	4	5	5	2	2	1	5	5	5	5	4	3
1	1	1	2	5	5	4	5	3	3	3	4	4	4	5	5	5	5	4	5	2	2	2	4	4	4	3	4	4	5	5	5	5	5	5
2	2	1	2	4	4	4	5	3	3	4	5	4	4	4	5	5	4	4	3	4	4	4	3	4	3	4	4	4	4	5	5	4	4	4
1	2	1	2	4	5	4	4	3	4	4	4	5	5	4	4	3	3	3	2	4	2	2	1	1	2	4	4	4	1	1	1	1	2	3
1	2	2	2	4	5	4	4	4	4	4	5	5	5	4	4	4	4	4	4	4	4	1	5	4	5	3	3	3	4	4	4	4	4	4
1	1	2	1	4	4	4	4	3	4	4	4	4	4	4	4	4	4	4	4	4	4	3	3	4	4	5	4	5	3	3	3	4	4	4
2	2	1	2	3	4	3	4	3	3	4	4	5	5	4	5	5	5	5	5	5	4	4	3	3	4	2	2	2	5	5	5	5	5	5
1	2	1	1	4	5	4	4	4	4	4	4	5	5	5	5	5	5	5	5	3	2	1	5	5	5	3	4	4	5	5	5	5	5	5
1	1	1	2	5	5	5	5	4	4	5	4	5	5	4	4	5	4	3	3	4	4	4	5	5	5	4	4	5	4	4	4	4	4	4
1	1	2	1	5	5	5	4	3	3	3	4	4	4	5	4	4	4	4	4	4	4	4	3	3	3	4	4	4	4	4	4	4	4	4
1	2	2	2	3	4	4	4	3	4	4	4	4	4	4	4	4	5	5	4	3	3	3	3	4	4	4	3	3	4	4	4	4	4	5
1	2	1	2	4	5	4	4	4	4	4	4	5	5	5	5	5	5	5	5	3	2	1	5	5	5	3	4	4	5	5	5	5	5	5
1	1	2	1	4	5	4	4	3	3	4	4	4	4	4	5	5	5	4	4	4	5	4	5	4	4	5	3	4	4	4	4	3	4	4
1	2	2	2	5	5	5	5	3	3	4	5	5	5	5	4	5	5	4	4	4	4	4	3	4	4	5	5	5	3	3	3	4	3	4
1	1	2	2	5	5	4	4	4	4	4	5	5	5	5	5	5	4	4	4	4	5	4	4	5	5	5	5	5	4	5	5	4	4	4
1	2	2	2	5	5	5	4	4	4	3	4	5	5	3	4	4	5	4	4	4	5	5	3	4	4	3	3	3	4	4	5	4	4	4
1	2	1	2	4	4	4	4	3	3	3	4	4	4	3	4	4	5	5	5	4	4	4	5	5	5	4	4	4	5	5	5	5	5	5
1	2	2	2	5	5	4	5	3	4	4	5	5	5	4	4	5	4	4	3	4	3	3	5	4	5	5	5	5	4	5	4	4	4	4
1	2	1	1	4	5	4	5	3	3	3	4	4	4	5	4	4	5	5	5	4	5	4	4	5	4	2	3	2	4	4	4	4	4	5
2	2	2	1	5	5	5	5	5	5	5	4	4	4	2	2	2	5	4	4	5	5	5	3	3	3	4	5	4	4	4	4	4	4	4
1	1	2	1	5	5	5	5	4	4	4	4	5	5	3	3	3	5	5	4	4	5	5	3	3	3	4	5	4	4	4	4	4	3	3
1	2	2	2	4	4	4	4	3	4	4	4	5	5	4	4	5	4	4	4	5	4	4	4	4	5	4	4	4	4	4	4	4	4	4
1	2	2	1	4	4	4	5	3	4	4	4	5	5	5	5	5	5	4	4	4	4	3	5	5	5	3	3	3	5	5	5	4	4	4
1	2	1	2	5	5	5	5	5	5	5	4	4	4	2	2	2	5	4	4	5	5	5	3	3	3	4	5	4	4	4	4	4	4	4
1	1	1	2	4	4	4	3	4	4	3	4	4	4	2	3	3	3	3	3	5	5	3	3	4	4	4	5	4	3	2	3	2	3	4
1	1	2	2	4	4	4	5	4	4	4	4	4	4	3	4	4	4	3	4	5	5	4	5	4	4	4	4	4	4	4	4	4	4	4
1	1	2	2	3	5	5	4	3	3	4	4	4	4	5	5	5	5	5	5	5	4	3	4	5	5	2	2	2	5	5	4	5	5	5
1	2	1	2	5	5	5	5	4	4	5	5	5	5	5	5	5	5	5	5	4	4	4	5	4	5	3	4	4	5	5	5	5	3	5
1	2	1	1	4	5	5	5	4	4	4	4	4	4	4	4	4	5	5	5	4	4	4	4	4	4	2	3	4	4	4	4	4	4	4
1	2	1	2	4	4	5	5	4	4	4	4	5	5	4	5	4	4	4	3	4	3	3	5	5	5	2	3	2	5	5	5	4	4	4
1	2	2	2	5	5	4	5	3	4	4	5	5	5	4	4	5	4	4	3	4	3	3	5	4	5	5	5	5	4	5	4	4	4	4
1	2	2	2	4	4	4	4	4	4	4	4	4	4	3	3	4	4	4	4	4	4	4	4	3	3	4	5	4	4	4	4	3	2	3
1	1	1	2	3	3	3	3	4	4	4	4	5	5	5	5	5	5	5	5	5	4	5	3	4	4	2	2	1	5	5	5	5	5	5
1	2	1	1	4	4	4	4	5	4	3	4	4	4	4	5	5	4	4	3	3	4	4	2	2	2	5	5	5	4	4	4	4	4	4
2	2	2	1	4	5	5	5	4	4	4	4	5	5	5	4	4	5	5	5	5	5	5	5	5	5	3	3	3	5	5	5	5	5	5
1	2	2	2	4	5	5	5	5	5	5	4	5	5	4	5	5	5	5	5	4	4	4	5	5	5	3	2	3	5	5	5	5	4	5
2	2	1	1	5	5	5	5	5	3	4	4	5	5	4	5	5	5	4	4	2	3	4	4	5	5	4	4	5	4	4	5	4	4	4
1	2	2	2	4	5	5	5	3	3	4	4	4	4	3	3	3	5	4	5	4	4	4	4	4	4	3	3	3	3	2	1	3	4	3
1	2	1	2	4	4	4	4	4	4	4	5	5	5	5	5	5	4	4	4	5	5	5	3	3	4	5	4	4	4	4	4	4	4	4
2	1	1	1	3	3	3	3	3	4	3	4	5	5	4	5	5	5	5	4	4	2	2	5	5	5	2	3	2	5	5	5	4	4	4
2	1	1	2	3	5	4	5	4	5	5	4	4	5	5	5	5	4	4	4	5	4	3	4	4	4	3	4	4	4	4	4	3	3	3
1	2	2	1	5	5	4	4	4	4	3	4	5	5	5	5	5	4	5	5	4	4	4	5	5	4	3	3	4	5	4	5	3	3	4
1	2	2	2	4	5	4	5	3	3	3	4	4	4	5	4	4	5	5	5	4	5	4	4	5	4	2	3	2	4	4	4	4	4	5
2	2	2	2	5	5	5	4	4	4	3	5	5	5	5	5	5	5	4	5	5	5	4	4	4	4	3	3	3	5	5	5	5	5	5
2	2	2	2	5	5	4	4	4	4	4	5	5	5	5	5	5	4	4	4	4	5	4	4	5	5	5	5	5	4	5	5	4	4	4
1	1	1	1	4	5	5	5	3	3	4	4	4	4	3	3	3	5	4	5	4	4	4	4	4	4	3	3	3	3	2	1	3	4	3
1	1	1	2	4	5	5	4	3	3	3	5	5	5	3	3	3	4	5	5	4	4	4	3	4	4	3	3	3	3	2	5	4	4	4
1	2	1	2	5	5	4	4	3	4	4	5	5	5	4	4	4	4	4	4	5	5	4	5	5	5	1	1	1	5	5	5	5	5	5
1	2	1	2	5	5	5	5	4	4	3	4	4	5	5	5	4	5	5	5	5	5	5	4	3	4	4	4	4	4	4	5	5	5	4
1	1	2	2	3	5	3	3	4	4	3	4	5	5	5	5	5	4	4	4	5	5	4	4	4	4	2	3	3	5	5	5	4	4	4
1	2	2	1	4	5	4	4	3	4	4	4	5	5	4	4	5	4	5	5	4	3	2	4	3	4	4	4	4	4	4	4	3	4	4
1	1	1	1	3	4	3	4	4	4	4	5	5	5	5	5	5	3	3	3	5	5	4	5	4	4	3	3	3	5	5	5	4	4	4
2	2	1	1	5	5	5	5	4	4	4	5	5	5	5	5	5	4	4	4	4	4	2	4	5	5	3	3	3	5	5	5	4	5	5
1	1	2	2	3	5	5	5	5	4	4	5	5	5	4	4	4	4	4	4	2	2	2	3	4	4	4	4	4	4	4	4	4	4	4
1	2	1	1	4	5	4	4	4	4	4	5	5	5	4	5	5	5	5	5	4	4	4	5	4	4	3	2	5	4	4	4	4	4	3
2	1	1	1	3	4	3	3	3	4	4	4	5	5	5	5	5	4	3	4	4	4	4	4	4	4	3	4	4	4	4	4	3	3	5
2	2	2	2	4	4	5	5	3	3	3	5	5	5	5	5	5	4	3	4	2	2	2	4	5	5	3	2	3	5	5	5	4	4	4
