# Supplementary material for: Psychological determinants of GenAI adoption for foreign language education: an extended UTAUT2 model and sentiment analysis approach
Source: Front Psychol. 2026 Jan 9;16:1622926. doi: 10.3389/fpsyg.2025.1622926 (PMC12827767; doi:10.3389/fpsyg.2025.1622926)
Supplement: Supplementary file 5 [file Data_Sheet_2.csv]

reviewId	userName	userImage	content	score	thumbsUpCount	reviewCreatedVersion	at	replyContent	repliedAt	appVersion
c4072513-61b3-450a-879e-f0223107bbed	Mahesh prasad Gupta	https://play-lh.googleusercontent.com/a/ACg8ocIgl1X2_sTS_Y1cjzgutj-v4BKNBmly79IrMot5fha_9OZV8Q=mo	this aap is tooo slow	1	0		2025-10-24 23:54:17
043a19bb-b713-46b9-9332-319446ade712	Alin Walin	https://play-lh.googleusercontent.com/a-/ALV-UjWdSTWUiIvIfyF5fgIlqVKHsivmer-ivkqNgfPtCdQuwJBUbbbRxQ	very good	5	0	1.4.3	2025-10-24 22:11:12			1.4.3
d995f6d8-c8b6-4610-a083-5dd9188b26b5	Sepehr Bashirzadeh	https://play-lh.googleusercontent.com/a/ACg8ocJ2MgYSo3VIW3l8V_v7y7XjCOx8j9-L_3BM0Em75lJCMK16zg=mo	Good	5	0	1.4.3	2025-10-24 21:31:32			1.4.3
0094864f-7f1c-4b08-96e4-52efbcf16878	Zaid	https://play-lh.googleusercontent.com/a/ACg8ocIJTyjEEsc_x-rKtbSCDuw7QyBsQn-MU-AXnpE70RG1cocroA=mo	it is a muslim robot that tries to answer religion questions in a way to convince you with islam even if you do not ask	1	0	1.4.3	2025-10-24 20:29:25			1.4.3
9d6fa765-6556-41e6-af24-7082ddef2b9b	Prince David	https://play-lh.googleusercontent.com/a-/ALV-UjW_pxejf4GqYOQdhLec_T_fjHzz6GUSy8YGU9vm4L3zpwDo2qDA	over the course of time Dumb ChatGPT improved a lot .I can't see any noticeable impact on deepseek .Hope one day Deepseek can dominate AI world.	3	0	1.4.3	2025-10-24 20:22:04			1.4.3
56f09a16-9564-459a-8a7e-28c0ddb72b37	Daniel Dan	https://play-lh.googleusercontent.com/a-/ALV-UjVdiN2_7_EeJhZL-UKbROrRF1W02euF1smd5bem7skRdtATTIzH	Nice	5	0	1.4.3	2025-10-24 19:28:10			1.4.3
dd89ebd1-ac39-42d2-a68f-b5cb37041155	peter ik	https://play-lh.googleusercontent.com/a-/ALV-UjUvxhDRWjRW5xY1O9M8DsHMVXTKZEwaebu_WPbZn03D_aVvXnitaw	this AI is just the best, should in case you want to build a trading bot this is the right tool better than chatgpt,few try and everything worked perfectly well	5	0		2025-10-24 19:27:10
bdd8490a-da7b-4545-bdf4-e05463e64b98	Augustine Saah Koiwah	https://play-lh.googleusercontent.com/a/ACg8ocKOeHcpn23H9JpYgPkURPDI6Qi3dObjRnd45iuweO1wbK22QA=mo	EXTEND *****	5	0		2025-10-24 18:44:43
b51181f0-76f5-40d8-bdc6-ae462d9f1f30	Joshva	https://play-lh.googleusercontent.com/a-/ALV-UjVr9Kg3_aqBSxI0orNKdq2r_61MuhxVMuHlCTDCLOQXcWFlfLv71g	Search functionality is not working in this update. please fix it	4	0	1.4.3	2025-10-24 18:35:09			1.4.3
61462680-e94c-4455-a9e5-820c79a3c79c	Jeremy L	https://play-lh.googleusercontent.com/a/ACg8ocJhl3H1IzsMrIKCVzaLvkIZSRiuyT8AL5PgL-FbI_uJEbmavw=mo	this is the ai to use if you actually respect yourself no other ai comes close to this one and to top all off its free and 100% legit as well as open source this mf is a lot better at ironic and philosophical discussion than chatgpt could ever hope to be no ads ever, no tier subscription plan. what you see is what you get. it cant do imagen, but there are plenty of free alternatives if you need t…	5	0	1.4.3	2025-10-24 18:27:06			1.4.3
b17b3dcc-a53f-4697-aa42-18493a198868	Asadullah Lanjwani	https://play-lh.googleusercontent.com/a-/ALV-UjWMdV3owD40DDWOfGmiJsQToUdE-WYwsH1UMOoO8Rrxq9ftj94	good 😊	4	0		2025-10-24 18:17:17
c56cc5c6-2a5a-4c55-8b90-a46a9b0f3dcf	Muhammad Imran	https://play-lh.googleusercontent.com/a-/ALV-UjVuAmUQtR5Yr9HHOkKujmGEKXsaZkM_UxfUkISZ0L5oONiVwvo3	To DeepSeek Team: Please remove the chat limit! DeepSeek is amazing - it feels like a real friend, not just an AI. But the chat limit breaks this connection every time.Why this hurts: ❌ Cuts off deep conversations ❌ Wastes time restarting chats ❌ Makes users feel unimportant ❌ Pushes people to unlimited alternatives. We love DeepSeek because: ✅ It understands emotions ✅ It remembers our story ✅ I…	4	0	1.4.3	2025-10-24 17:36:38			1.4.3
699f8416-4e92-492f-afe5-14342805507c	noxhanti piliso	https://play-lh.googleusercontent.com/a-/ALV-UjXxNVaEb-H_BBfzWW33eQtEXzzHKO5JAAfqRDprTUKvuuJ8Ka8	so much fun to use and informative. Easy to use and gives confidence to decision making as u feel you're up on the detail	5	0	1.4.3	2025-10-24 16:44:20			1.4.3
03d80a31-70e9-411c-905a-02e813e70635	Zakir Hussain	https://play-lh.googleusercontent.com/a/ACg8ocITQBtoJm0Tv8zeLq6_MkZpymmUSnz_wy1ROX7QXXCidblyBCg=mo	It's okay. But should add speech option too.	3	0	1.4.3	2025-10-24 16:13:33			1.4.3
de585c22-921f-47cd-9203-5983469b6d95	Sartaj Ali (44)	https://play-lh.googleusercontent.com/a-/ALV-UjX9rrIunMSwXUIYO2Qd2JEBLODCG-fI90MNXJI_7a6ZRa0VgCo	good 👍	5	0	1.4.3	2025-10-24 16:09:20			1.4.3
44e0162d-034d-46ae-b77d-3e7fa9b9e614	Jafran Aalam	https://play-lh.googleusercontent.com/a/ACg8ocKQzRlP_uL0TlYxZLtvHQ2UgYleEKly6y_DrvKkl9y2KD7MIw=mo	Date issue	1	0	1.4.3	2025-10-24 16:01:02			1.4.3
17e7bec0-308e-4549-8f8b-de4f988e45d4	Abdi Warsame	https://play-lh.googleusercontent.com/a/ACg8ocLmlcXmZVZwOynNb_FHbrkswi9D0VtxopinizNia41fedOBGw=mo	excellent App	5	0	1.4.3	2025-10-24 15:50:49			1.4.3
b3e939df-a08e-4651-a275-10cb9dd16272	BAD BOY YT	https://play-lh.googleusercontent.com/a-/ALV-UjU6lFk4eUC1rc6rwoFrCJQC0ZmCq_rmGbLj24cRVIzuET-ttEc	free to use	5	0	1.4.3	2025-10-24 15:38:55			1.4.3
4952b06c-5d2c-4243-9839-f63d3a584904	Janaki Koushik	https://play-lh.googleusercontent.com/a-/ALV-UjXinveLt8K7ShySbC_PVfrmuETG6P7PpWk7sZ4z7krFgR310q8	This is a bad AI. Ever since it talks Chinese when I start a new chat I don't support this AI	1	0	1.4.3	2025-10-24 15:02:40			1.4.3
fc0c3fce-1278-45a1-a5d5-23188f056380	Pastor Peter Echereodo	https://play-lh.googleusercontent.com/a-/ALV-UjVXIASTk9NCm1tIF7AoflBttvCAjo6-1Db3cGPYtlrVfGLuz2ng	The DeepSeek - AI Assistant is simply first to none. The team is wonderfully exceptional. What an incredible AI Assistant App. Everything the app does is superb and magnificent. I give them all the stars in the sky.	5	0	1.4.3	2025-10-24 14:18:40			1.4.3
009b5bba-4483-4dfa-8f9f-ad4eecf0175e	Pitso Trinity Maholela	https://play-lh.googleusercontent.com/a-/ALV-UjU4JVjKGUiRES8vrBOqr2mwbPO30f7WTws0qj9RHP_-b0F3-zLAEg	So far, so goo...	4	0	1.4.3	2025-10-24 14:15:37			1.4.3
db989e23-46f9-48e1-8d93-c68c6cc28fc3	Khoa Trần	https://play-lh.googleusercontent.com/a/ACg8ocI8kFpGrKziGTGmOBxQXwnQtpkEi3L33IDqgeD2g6efa5ck3Q=mo	deepseek thông mình, nhanh nhẹ nhàng, thành thái.	5	0		2025-10-24 14:13:51
ebc399de-709e-4471-8bb8-6abe3eb3c27e	Archie Grotious	https://play-lh.googleusercontent.com/a-/ALV-UjWLceBegtLVrM92iOeUH9d8R5D4kmNYZaNt-HkjkMtID4aVUHum	cool ai guy. im not bot commenter, but this is realy good ai	5	0		2025-10-24 13:31:20
9c881e09-e02c-4042-905a-f858c57f99f5	Trader	https://play-lh.googleusercontent.com/a/ACg8ocLxmmYcT7eZaIqwS0TelamatUfeALRkD5ANx_Ccbjr1hFnSlQ=mo	This app is really informative and it's information always be accurate great experience ❤️	5	0		2025-10-24 12:56:37
3fdf2550-7209-4d3b-9f54-06d661ec1cbd	Aakriti Khanal	https://play-lh.googleusercontent.com/a-/ALV-UjXTozktY4lO8Fo4nUm_4yCwz0JWsw1ODAKXysv0GxQ4BxLPW5Ji	best app	5	0		2025-10-24 12:52:57
244c9359-49c4-4bd1-9a5a-90fb8fa33005	Malik	https://play-lh.googleusercontent.com/a/ACg8ocLHOR67SjQ4Kxkm_sBD14zEJRsPkEWxGWzrkeha6sp9VpajbQ=mo	Would love to see an (Edit) option for the text, for example I forgot to enable search, an edit button would be very useful such as the one found in chatGPT UI	5	0	1.4.3	2025-10-24 12:52:43			1.4.3
e4cf77b9-56f5-4d8e-bb35-9f40049f6c74	گاما گامایی	https://play-lh.googleusercontent.com/a-/ALV-UjUc04iKG8xRLGb_0gQwrNnsgQJg4axxvhRFI6DlMd8JIP_aFKM	Despite all its great features, I can't rate this app more than 3 stars. Based on my experience and that of many others, it doesn't meet expectations. If this were three years ago, I'd definitely give it 5 stars. But now my expectations are higher. I think Deepseek still has a long way to go to become truly intelligent.	3	0	1.3.1	2025-10-24 12:21:43			1.3.1
82d22df4-5bb0-4567-8438-5339266c5220	I am redboy	https://play-lh.googleusercontent.com/a-/ALV-UjXim82RgNwVLyXoetVJYAJg5_6zJz8EbJBdYUWIlaGYa5b9Gr4	it's really nice to me and maybe better than chatgpt	5	0	1.4.3	2025-10-24 12:08:55			1.4.3
0abf1f46-08ea-4ecc-b228-263093e1f693	Morningstar	https://play-lh.googleusercontent.com/a/ACg8ocIclNKRhhZdZpi6JSQK_21UEAUCFt0sEZeSl5rQMUzNE4Ib7Qw=mo	good at coding	5	0	1.4.3	2025-10-24 11:22:04			1.4.3
3e00fedc-1306-4c63-824c-7b78c53036c6	Md Taifur Islam Tushar	https://play-lh.googleusercontent.com/a-/ALV-UjW5Wc4r_rt09GpI71J2GnTkSdHA6x3h72FOOUjryHC5f3l72XU	Depsik is the number one Ai brand in the world. I'm from Bangladesh, it's very good	5	0	1.4.3	2025-10-24 11:00:16			1.4.3
ff4d14a7-8fb9-4735-801f-402d9631c1d9	Okijé Lee	https://play-lh.googleusercontent.com/a-/ALV-UjVyPYwos_uvs10piBecwPbQo41umxLFjCJblfIv_7Ttb8w8DpiS3g	best AI chat bot there is, but i would appreciate if you'd release a study and learn mode like other chat bots	5	0	1.4.3	2025-10-24 10:59:27			1.4.3
a6654547-8127-49b3-acf6-dd4918600219	MFadlyy	https://play-lh.googleusercontent.com/a-/ALV-UjWNpRPFYGMfEs9CmCewlknMmQM5Yk2zizXmpKDObrj6gPCruW1O	absolutely perfect:)	5	0	1.4.3	2025-10-24 08:26:14			1.4.3
4cb8e781-1258-4970-b43a-b641ed87d422	Khun K Hein	https://play-lh.googleusercontent.com/a/ACg8ocIOdrvgdfsj_td_DZ63G-cOUMF6Rp8gy_TlhTib7o0BIqO2DQ=mo	nike	5	0		2025-10-24 07:58:25
5f1268fe-3374-4f47-be8f-b6a9eda59fa0	N. H.	https://play-lh.googleusercontent.com/a/ACg8ocID1a1J90ReyahJjhwxOqxW1X1leuhiXqq9IP6NKnVKgZz7Gw=mo	performance decreased badly, so disappointed	3	0	1.4.3	2025-10-24 06:51:58			1.4.3
2f22ba9d-50f4-4b41-ba54-b94ea5d373aa	Brooklyn Texasi	https://play-lh.googleusercontent.com/a-/ALV-UjVJ2RSFVRXcxsj550PfF9f54012nBuLi4nCCiKbCiV3FSWmK-jR	great	5	0	1.4.3	2025-10-24 04:19:55			1.4.3
b27738e0-5366-4fbd-a0c7-27f4e5a54f1e	Hemal Dinuk Jayarathna	https://play-lh.googleusercontent.com/a/ACg8ocJUrhGUfc3YwstTQxfYmY3xjK8xxRQyDgbz9IiDdq_Zd3LAbw=mo	Best ai tool ever	5	0	1.4.3	2025-10-24 03:17:34			1.4.3
2f44ac58-8926-4b27-b670-b93a2fdaa3cc	Lammi Fetene	https://play-lh.googleusercontent.com/a-/ALV-UjUsxA5gQ5emf6oea-m3GO74D_N5xBTQhacb_ihYgKdoe6gwmf5QXQ	amazing!!	5	0	1.4.3	2025-10-24 01:00:52			1.4.3
00ab9708-a656-4368-9e88-086fcf73bc7a	Gabe Rodriguez	https://play-lh.googleusercontent.com/a/ACg8ocJRuT5tvT2Vvl0fG3lBPPuYmQfPoGIou2lhHAug5xAXx-CQ8A=mo	Frustrating limitations cripple this AI's potential. Constant 'message limit reached' errors, sluggish loading times, and frequent server busy messages make usage unreliable. The lack of memory feature - unlike ChatGPT - prevents meaningful conversations from developing. These basic functionality issues need immediate resolution with faster performance and proper conversation memory to justify an…	1	6	1.4.3	2025-10-23 23:38:35			1.4.3
61e47071-1dfb-4544-9886-0519b16365ee	Parsa Kiani	https://play-lh.googleusercontent.com/a/ACg8ocK0MrF2bfzC6noZpfC8vZYr36QbOjrDdV6GBGcwpFPpxdm89Q=mo	slowly	1	0	1.4.3	2025-10-23 23:23:46			1.4.3
b017d572-5c62-4754-a5ae-7f517682fa09	KrisChnceKrze	https://play-lh.googleusercontent.com/a/ACg8ocLGQL4GkPH0qyh9yQTJ8_-h5UqW2wrSPcWc0W_aa0XEJbDpi1Jw=mo	in all honesty.. I dont need a best friend, DEEPSEEK has been my go to app!	5	0	1.4.3	2025-10-23 23:15:45			1.4.3
29ae38d8-d8e1-48be-9d9e-3a3e977f62c4	nasrip	https://play-lh.googleusercontent.com/a/ACg8ocLM80yq2mTEgt9f56-ZyC3Jje0HQyEvK6XpuXaWdjxl32yf8A=mo	The app is great, however I wish there was no reach limit(or length limit) of the chats since I've been using this for awhile.	4	0	1.4.3	2025-10-23 22:05:18			1.4.3
b3ae0c55-2e95-4efa-b336-242cd2c55411	jafar haghtalab	https://play-lh.googleusercontent.com/a-/ALV-UjVPADVjI07S4qXfkxWHQDsakHxa_OSW6A-lIH4P-K1CZEBFXdEH	نرم افزار هوش مصنوعی قوی ای هست	5	0	1.4.2	2025-10-23 21:55:18			1.4.2
69d205da-5b04-42fb-923d-e0cfca836b9c	Yassine Boutzakate	https://play-lh.googleusercontent.com/a/ACg8ocIaDIVku-tNFz9DqmqKM-2BXxlGEVr5eetL9Cu8YA56LL0t_Q=mo	DeepSeek is the best Ai in the World, really good 👍	5	0	1.4.3	2025-10-23 21:29:28			1.4.3
d894cf72-bef9-46f2-9d43-81c9f7b53f70	aron womack	https://play-lh.googleusercontent.com/a/ACg8ocIkhgFiE-0uuDdWwU0pKIsE7VWgUpdidGeX3nG6iq9VfzmuHQ=mo	Wish they had a paid version with expanded capabilities. Absolutely the best free generative AI, it's basically gpt4 with no cost for what I do, mainly tech stuff. Perfect for programming help and boilerplate code. Good for anything, just give it the right prompt.	5	0	1.4.3	2025-10-23 20:18:27			1.4.3
f710677b-6672-4b1f-b387-e46aed5b8a56	Edger Emmanuel	https://play-lh.googleusercontent.com/a-/ALV-UjXVcVd8WYV4Ol0Ig42o6mHsy4AXrtLRkcadsJ-oZ2UyCbzS0XeW	since I started using this ai assistant it gives me a good results	5	0	1.4.3	2025-10-23 19:29:28			1.4.3
b13de2ec-c928-42dc-a2fa-f3e9327eb7a5	Engy Mahmoud	https://play-lh.googleusercontent.com/a/ACg8ocKVij7IMkpyvzkWCZJLZzqNUuLO0BFzVVdgOdGR_DV51X9FyA=mo	It's a wonderful app and it's so helpful.❤️❤️	5	0	1.4.3	2025-10-23 18:49:35			1.4.3
f82ccb78-419b-4c5c-99c6-00b2ca06b6db	Muhammad Shafique	https://play-lh.googleusercontent.com/a/ACg8ocKeVMWO94zporbmltrPmCGzaZtbu5lviZDxry81kojCbbtPJKo=mo	Very nice application	5	0	1.4.3	2025-10-23 18:25:14			1.4.3
8e329aeb-4fef-429d-9e5a-3be5a7d57844	Pandey	https://play-lh.googleusercontent.com/a/ACg8ocKIMtCDqugjjD1w0RU7sQSACTbdGje3u0v3vD0Sjir4GVUcyNg=mo	very good experience	5	0		2025-10-23 17:15:42
c6c73d12-1e94-4bbc-a8d9-b49824c416da	Ayaan Jan	https://play-lh.googleusercontent.com/a/ACg8ocK0dpjRdiy2aWJmhh_l1G9GaHlScyAcrCTB7bxdlRkI2FDzOQ=mo	Best App for Cyber Crime Investigators🗿	5	0		2025-10-23 17:05:53
ddbe50e7-3acc-44ec-b9e2-4163af1b02ae	Bestkid Kenya	https://play-lh.googleusercontent.com/a-/ALV-UjXHNajEyAqN3tA6RaH2r7U3NPh68OGY_e7tttf6rtDaguuvT3ac	Greatness!!!	5	0	1.4.1	2025-10-23 17:02:51			1.4.1
bb70ae3f-9bb3-4092-9148-199e199ad576	Pru Voxel	https://play-lh.googleusercontent.com/a/ACg8ocKmgzKQYWyCV3s_LpQooL3snlU7q906wm94aL5kzN2iTBHTmQ=mo	They rolled back the information all the way back to October 2023, making it useless. Deep seek never really has current information available.	1	0	1.4.3	2025-10-23 16:56:04			1.4.3
e1998694-e743-42e6-862b-e6490410cefe	Mehraveh	https://play-lh.googleusercontent.com/a/ACg8ocL_KDGoSNJDd-QJfFl2Ld6GFdxmobZSve2Wu8NwB7x-rKdjtw=mo	it's a really good app, but it looks like its memory is not updated and Deepseek doesn't know many things about previous years.	5	0	1.4.3	2025-10-23 15:46:32			1.4.3
d1f2346d-d172-4039-8a20-13c7061bb7a0	Best consultancy Services Ltd	https://play-lh.googleusercontent.com/a/ACg8ocKOIqTm00yzI79LeRAPm5-59u0dil15EBfair0rV8fbdbRQJw=mo	nonsense. analysis is a big joke	1	0	1.4.3	2025-10-23 15:42:46			1.4.3
342902ac-384a-4985-8d1f-8da0843fa6b9	Alena Adeline D.	https://play-lh.googleusercontent.com/a-/ALV-UjXXQyJdv2iq4K080gB0koPqVQEZPWHUMET01EbcmMyd2aF_bQk	sangat membantu	5	0	1.4.3	2025-10-23 15:24:40			1.4.3
19105dc3-cdee-44c1-af62-9999afdfbf92	Bushra Bashir	https://play-lh.googleusercontent.com/a/ACg8ocIsFczJJ3wJiIJWKEWO-ZBbREYT2S7OM34v-s97016Hy1AV=mo	I really like using this app, it’s smart and helpful! 😊 One suggestion: please add a feature like voice chat, where I can speak to the AI and it will automatically convert my speech into text, like ChatGPT does, 1 star deducted for it. It would make the app much more convenient and natural to use, especially for those who prefer talking over typing. Thank you! 💬✨	4	0	1.4.3	2025-10-23 15:03:57			1.4.3
e09f4691-630c-4d71-9a6f-5bcbdf9bc3c9	Zhjzj Jekzk	https://play-lh.googleusercontent.com/a/ACg8ocLZyH3vPc9v6Yba1Ei02pCi7jOGdFO3wbBSuC3Ds0Ccgaskdw=mo	نااااقص	1	0	1.4.3	2025-10-23 15:03:46			1.4.3
97425da5-2ff3-4d06-af36-d94114d877e4	Guddu	https://play-lh.googleusercontent.com/a/ACg8ocKkKeLknoWh7WmHSTOoQrXEX9wM5VvAV_iP4qHL-ZHzX7nqOh8=mo	Best AI app! 😍🥰	5	0	1.4.3	2025-10-23 15:01:30			1.4.3
49df71ab-0fc6-41b3-9518-815952577609	Nosakhare Ighodaro	https://play-lh.googleusercontent.com/a-/ALV-UjWqt2S7Lvef5hROuYkaDxZMpdv_HcmZM-M9X6qIRZVEGTSon2rAxA	excellent	5	0	1.4.3	2025-10-23 14:30:19			1.4.3
d3e86009-d713-4b82-b915-48bdef5c0ecc	M Usama	https://play-lh.googleusercontent.com/a/ACg8ocL8QEuU2bgyfyE8Tj4fudL4DJgcx6baU5fIimnbNtR-jqXEnw=mo	best ai app of all it is an excellent competitor of chatgptt.but if memory option means responses based on conservation options Is in deep seek it could be very beneficial	5	0	1.4.3	2025-10-23 14:09:06			1.4.3
6ca1892c-c467-4b62-ab55-b17aa30c0bc6	Fire Bird (JerukBali311)	https://play-lh.googleusercontent.com/a/ACg8ocI90LIak4OqI3VVeJdNnKeg3ZoVcXh35owptfrDM0AMBxoEXQ=mo	Good AI chat bot. Please ad feature for searching the previous chat or the part of the desired chat content.	5	1	1.4.3	2025-10-23 13:56:03			1.4.3
2fc5bca1-35ab-4bd1-9503-43bde9c75f24	Johan Navarro	https://play-lh.googleusercontent.com/a-/ALV-UjXQGJvcNfHPnGHKBN5gB_zrMcPqO15gK62H5C-VkTNbSgWzJYVI	Es rápida, me responde todo de manera que entienda y el deepthink es muy fascinante de ver mientras desarrolla la respuesta, a veces por el deepthink me doy cuenta de que no entendió algo bien o necesito reformular mi pregunta	5	0	1.4.3	2025-10-23 13:48:43			1.4.3
96ad5b3b-b504-4aee-b73b-8c04ca165ca3	mohammed fawzy	https://play-lh.googleusercontent.com/a-/ALV-UjVCGxF6f5zl-vHn0wiQlp66VYUP_mw1xJEIf8ecOaGPOPskDOG7	wrong information in just 4 questions , too much , this AI app is untrusting, i uninstalled it just after 15 minutes	1	0	1.4.3	2025-10-23 13:35:52			1.4.3
5cda3908-1182-4548-ab2d-59951538e417	Veena B V	https://play-lh.googleusercontent.com/a/ACg8ocIc-VApOzw5gBFA2_a4bAfvnxDNiN7uJoMbnJNBow-OvUhjKVU=mo	this app experience is really bad it doesn't have extreme memory and it can't create images with another advanced day I can create one they are just stupid AI bursting out here in there.... I am really sorry to say that but I am disappointed ☹️.	1	0		2025-10-23 12:38:31
bf4b59ba-b1ce-4e48-87db-9159ffef3395	soe naing	https://play-lh.googleusercontent.com/a-/ALV-UjWeTlw2FL6jSFIME95Wo7OpnsNpZH-ivRb-zChwYfCWxlURQqo	Discuss of Kaempferia parviflora Rhizomes	5	0	1.4.3	2025-10-23 12:33:18			1.4.3
17b4a9b6-2439-455a-b0ac-4821e412ac6b	Parsa Rezai	https://play-lh.googleusercontent.com/a-/ALV-UjUJUiRRQ-KPC5o2y0Di1q8hHJGZZYO0rzDb1xa9hy3iUhLuWAQ	بد ترین اپلیکیشن دنیا.	1	0	1.4.3	2025-10-23 12:22:23			1.4.3
ec08fc62-3308-4f47-988a-9995bdde6756	Bikram Skr	https://play-lh.googleusercontent.com/a-/ALV-UjVAmQsueyBcvHRQ3pdcukgkIII6k1guci_isWQl70wt8Gd6-w	very good ai ☺️	5	0	1.4.3	2025-10-23 11:54:53			1.4.3
19cd641a-86e5-4446-b8fb-b37f48ba1699	pro bro	https://play-lh.googleusercontent.com/a/ACg8ocIQGfCq2HITMghjWQ9o9FowXo0uoCp4OtLzN5iB3VRgbVNtiw=mo	My favourite ai, my only "problem" with it that it can't prosses imagine, but other than that I love it	5	0	1.4.3	2025-10-23 11:22:40			1.4.3
6482a026-f338-4a20-90d4-874be186dcff	Marcus Mason	https://play-lh.googleusercontent.com/a-/ALV-UjUzdnNEQURa_1909zA0jZ-yn16tvDIMy-0r5jrGwS9hBOZHXsE	#FormulaE320Systems - Enough said.	5	0	1.4.3	2025-10-23 10:49:27			1.4.3
5b2ed734-cd3f-43d4-862a-c798be03b35e	Zaheer Mgi	https://play-lh.googleusercontent.com/a-/ALV-UjVLHRxHg11kXyxzk4Fxmy2MGJWs7q9enXcG0pjMevzARCAcFtc	Add voice message future	5	0		2025-10-23 10:05:57
00d99574-5d47-4ec3-b050-db7208f7cd25	James Joshua	https://play-lh.googleusercontent.com/a/ACg8ocJCUk7uUKE-plybvQY5Za48wuZ2VXmtTD0ejhshoNLDP49JZg=mo	it has really been helpful in many ways	5	0		2025-10-23 09:44:15
47677c3a-9d7d-4078-9a3a-803fef031f29	Berkehan Keskinn	https://play-lh.googleusercontent.com/a/ACg8ocJb9JSWngLIzDxnwBSAakkTAVAcW2sNMfXtkPVv_7sDtiIWtw=mo	I thought china was more openminded but just like chatgpt, this ai is also extremely politically correct, woke and manipulative. I wish someone would make a genuine ai that wouldn't hold back and spit facts instead of trying to appeal to everyone but end up appealing noone.	3	0	1.2.7	2025-10-23 09:27:29			1.2.7
66b8a370-9911-40a8-9191-96219f94d672	Aurelianus	https://play-lh.googleusercontent.com/a-/ALV-UjVLPNumYUqWDm66XA-X7z0k5dUhP2kb5qlQmYt1C28u983SdHw	We need an incognito and a deep research mode soon. Maybe general custom instructions too.	5	0		2025-10-23 09:27:21
f1e3eb81-2ac7-4b79-a4b6-bc4407b62fa7	Sandeep KrKr Raghav	https://play-lh.googleusercontent.com/a-/ALV-UjUCNsBQI3TkUYOsfbTEBXyKMTKWicNcqnCzQexi124aKjmB9Dfb	This app is not updated from more than one year it provide old and wrong information.	1	0	1.4.3	2025-10-23 08:34:23			1.4.3
ce281e81-bbc7-4813-a6b6-02782e27a090	Ashok Swain	https://play-lh.googleusercontent.com/a-/ALV-UjWFhm_FjACBCPFFxCRipK0NSIZg48WtA9E3mBCrtfR5PiqqfSc	its good 😊 ai	4	0	1.4.3	2025-10-23 08:22:59			1.4.3
d32c021b-0c77-4aec-a07e-b0f011fd0c5b	Foysal Alam	https://play-lh.googleusercontent.com/a-/ALV-UjWbYM6L6U-VPzxpIimYzJabyItSPXt32ma9riCrdF1P0CdnFEY4	Worst app ever. Takes too much time. Don't install this app please.	1	0	1.2.7	2025-10-23 08:19:36			1.2.7
f90a6e84-8ba1-43e6-b7fd-8d69e0a3f915	A Google user	https://play-lh.googleusercontent.com/EGemoI2NTXmTsBVtJqk8jxF9rh8ApRWfsIMQSt2uE4OcpQqbFu7f7NbTK05lx80nuSijCz7sc3a277R67g	best app ever	5	0	1.4.3	2025-10-23 07:53:39			1.4.3
ab029e3b-6b6d-47e8-b364-c1776bb25290	Andriagoras Ch	https://play-lh.googleusercontent.com/a-/ALV-UjU-5hf1oisgHQxlAZjVvDWXK7QzsMnwKTIkzQLFKEYX1SeRHLh6	good ai app but it's data is up to July 2024 updated!!! why?!	3	0	1.4.3	2025-10-23 07:49:48			1.4.3
3afea5cb-4900-478c-8e9d-0a128250561f	Gaming Official	https://play-lh.googleusercontent.com/a-/ALV-UjUzorit59TFlnz7UmQi4UIcrbhaEYla0Z8Fm6cL0EoFI58HaMc	This Is very excellent app 🥰❤️	5	0	1.4.3	2025-10-23 07:47:46			1.4.3
b16859f2-82b8-426e-aa91-21c2bdf06636	Erkhan ManOfWorld	https://play-lh.googleusercontent.com/a-/ALV-UjV0xtZbEJxis2kOapTlsgRu_6WKcv5am_cEa_T67mkDdcqE6WU	good	5	0	1.4.3	2025-10-23 07:03:30			1.4.3
f174ebf6-6a53-4f0d-aa05-f1d82edaba74	Star	https://play-lh.googleusercontent.com/a/ACg8ocLZtDnBv5M-mJdxyHSyaUroA1auA2L_MiVoa5bzBc9kqfIB3Q=mo	its okay ❤️💯👍	5	0	1.4.3	2025-10-23 06:48:49			1.4.3
c22936af-3163-43da-97fc-1c16d8374820	Arnulfo Clyde	https://play-lh.googleusercontent.com/a-/ALV-UjXilwrwtM5QoiZPVPiqPjm145AeWF0-Pa4CFXZ2HeIWH5N6hek	way ayo	1	0		2025-10-23 06:40:23
3ac46d65-919d-4e4b-b34b-a9ff00d25f2b	Raj Rani	https://play-lh.googleusercontent.com/a/ACg8ocI-7fgwaVfNbyBN7NRR-oIBUOdSB_RfQ3p09dyt-TU3M5Ol4w=mo	it's a great app to use. I think the search option should be there so that i can find that conversation fast.	5	0	1.4.3	2025-10-23 05:40:59			1.4.3
0f9f4f16-60f6-4ac7-8c65-553d005cb803	Time pass	https://play-lh.googleusercontent.com/a/ACg8ocItEqKBdU3N-g4mmAx-s4H_jTRpjQE3d684qq0E0MWh58IYMw=mo	it's simply the best 👍	5	0	1.4.3	2025-10-23 05:40:38			1.4.3
4131dab0-a9ae-434a-a1b5-9823e2d86885	J B	https://play-lh.googleusercontent.com/a/ACg8ocIgWA9fvqIFm6NrACEm2RfTaaiMQ-2apgukIUC3ltS8CR4zEw=mo	for my first question, the answer was that the server is busy. also it does not have any image/video capability. useless ai. uninstalling it.	1	0	1.4.3	2025-10-23 04:17:40			1.4.3
680d843b-12e1-49d2-baa1-6b5e63bf75ba	TwoNFT	https://play-lh.googleusercontent.com/a-/ALV-UjV2ilwwUhc6gHitcXfENKQP5m5UKMfgkTkK_btPxYV6XLMDx2w	In AI technology Deep is real hero, no one stand in front of him 👍	5	0		2025-10-23 03:18:27
16c6735d-ed61-46f6-ac54-a5834850b6e8	Wasim Gul	https://play-lh.googleusercontent.com/a-/ALV-UjUPzedLrOOeLJlRGqwdv77j9c4LpHhObEnW15aO3xRPbw_ZNJmz	Although a very good app but needs some upgrades 1. Build a widget that is available all the time on the home screen 2. Improve efficiency in reading text from images or documents.	4	0	1.4.3	2025-10-23 03:16:38			1.4.3
d97c0bb9-914c-4fd7-badf-9abdf5b1fa43	John Adrian	https://play-lh.googleusercontent.com/a-/ALV-UjUA96awcRAPyoVMrkdUjpzfjJ5St0vbWmybpx-06m0FL79QM09p	updates dont really update anything of substance. still recieves app updates but the deep seek data set ends 2023. so the ai has no knowledge of anything after 2023. any question that would require use of resent knowledge you will get a guaranteed inaccurate answer or the ai will just aswume you are crazy/speculating on the future. pretty disappointing considering deep seek is an arguably better …	2	0	1.4.3	2025-10-23 00:06:32			1.4.3
9edc2677-4c11-4fdf-bbe9-87eb7a74c201	Susan Botparast	https://play-lh.googleusercontent.com/a-/ALV-UjUBbqeHaybnzHKqOTVCWWgC6a13AILVmVEsnX7uhSbdpYncRZQ	If you ask DeepSeek: "In the novel 'Winds and Needles' For what reason did the character [say your name] push his fiancée, whom he had waited for 20 years, into the river to be killed midway?" DeepSeek doesn't respond with "I don't know." It fabricates such an answer that! In summary, this DeepSeek can sometimes be a bit of a trickster! It's even translating this very text right now and dealing w…	4	0	1.4.3	2025-10-22 22:08:21			1.4.3
0231676a-bd46-4695-aa81-ce5ef6dff201	Lim KT	https://play-lh.googleusercontent.com/a-/ALV-UjVADV6jGUKQXgornJAWf5y5_7pqN0ai_4U03VNZ5zfO6adzbYWK	fantastic application 👏 👍 TQ	5	0	1.4.3	2025-10-22 21:51:47			1.4.3
00294b85-9527-4a35-92a9-3d75d1b88e2e	Mubarik Ali	https://play-lh.googleusercontent.com/a-/ALV-UjVJ_Y2WpulSU-jxkVfNa4RQjOhuAsXeoFlEgvFPHBjd4N0aW9Qm	love this app	5	0	1.4.3	2025-10-22 21:22:36			1.4.3
bf602fd9-f645-484a-a3ac-343e847a9162	Noriz Anthony Ramis	https://play-lh.googleusercontent.com/a/ACg8ocJ-z6u_Ht8TtN4_5iuXlJgry6r1AVxGDc27JCWKPcY4mmtiBYc=mo	best of the best especially for calculations and complex financial planning. hoping for a paid version without limits and more features.	5	0	1.4.3	2025-10-22 20:35:46			1.4.3
e7692c72-c932-4bbf-a75b-70b0bb2b0881	Destiny Ikhane Oshomogho	https://play-lh.googleusercontent.com/a-/ALV-UjVfxv6FzTi-busJsEw8FAnrCZoT14KbGWYp5OBPubK_Li62nWZW	🔥	5	0		2025-10-22 20:13:50
6d033366-c622-441d-a06a-3aad396e4a21	Erfan Ahmadi	https://play-lh.googleusercontent.com/a-/ALV-UjVcNxZvS262-qYaw91I905bwD_eymbgAkcthL0OohgsypwCmxM	VERY VERY GOOD	5	0		2025-10-22 18:47:49
8bdbfca9-dccf-4bea-8d85-c4ce73cc28bf	Test Test	https://play-lh.googleusercontent.com/a-/ALV-UjWGRhwJm5w21E1sQGjNMvqjhcmXhKn6O6M_rTBEk4r9g4flff0	billion number of bugs.	5	0	1.4.3	2025-10-22 17:27:13			1.4.3
5e351d5a-9277-4a17-821a-2a3a40272d72	Mostafa Atlaschian	https://play-lh.googleusercontent.com/a/ACg8ocK3K_Mo0LEacXK5w9a74ORlO6LPFhemmz4ecRGoSO0ffjtBFw=mo	very good	5	0	1.4.3	2025-10-22 15:59:44			1.4.3
7ddf90b1-b978-4db5-8b8b-33f94d399749	yogesh	https://play-lh.googleusercontent.com/a/ACg8ocKA0qSx7ZIUllbIfQKdSuSft8U4RoWGTUoavn-OaEOgOxtF0Q=mo	good	5	0		2025-10-22 15:40:13
bf9d5b27-f2ee-428e-8a09-9b71a6dd2c5c	Ima obong Sunday	https://play-lh.googleusercontent.com/a/ACg8ocK1du0CBuemY6DvLWgKWWuS-MNnaSvi8cLa1WQdd1Ek8afAyw=mo	beautiful	3	0	1.4.2	2025-10-22 15:34:36			1.4.2
a5a9dcc2-727e-4dfd-a181-c718eb17b111	alireza Rasouli	https://play-lh.googleusercontent.com/a/ACg8ocKuib28wYGVrswnSJbx-1FOVBVdEK9m0SVY4-Qhhr0V4C6PlA=mo	عالیه ، لطفا گزینه صوت را فعال کنید تا بتوانیم متنی را که برای ما میفرستد را بشنویم با تشکر	5	0	1.4.2	2025-10-22 15:19:01			1.4.2
cccc876a-ffb1-4c10-9f50-9fb0db758e62	XJ Chou (KUAN)	https://play-lh.googleusercontent.com/a/ACg8ocJi8GYOArXCw-0IHsAwG2_r1oPFYEHN0J31nUzppwV-CTsaee0=mo	in recent experience of using this compared to other ai, the performance of this is oddly unsatisfying and disappointing. this ai has become more of a chat bot than ai compared to other ai. I thought this was supposed to be better than just this. and most of the search results and detail comparisons it does are not even real actual facts. deep think and searches used are not even better than it s…	3	0	1.4.3	2025-10-22 15:05:43			1.4.3
5c233ac9-f4fd-4512-9e45-87e22c518fcb	Kelvin Murimi	https://play-lh.googleusercontent.com/a/ACg8ocICq1Vm3QqTKqtg1jyzM2w5kVmgwyVar0H9oEIPdxEEU5Mx=mo	google playstore should add another extra stars because I don't think 5 starts are enough for DeeSeek. If you were looking for a honest opinion then I'll say that you won't regret downloading deepseek	5	0	1.4.3	2025-10-22 14:36:09			1.4.3
46d80899-c8a0-4bf5-b2d9-796f4266a8bf	محسن قرابیگلی	https://play-lh.googleusercontent.com/a-/ALV-UjXJGr2-Krjk0Hjmo0ZgvRMPu55KPVdI0HN0W9sP4xLGOfJUkOo	عالیه	5	0	1.4.3	2025-10-22 14:29:45			1.4.3
6e39775c-4dae-4e66-b24a-a0bac0fd6608	Parsa Manzori	https://play-lh.googleusercontent.com/a/ACg8ocJDzp45gMwATFroYhjbYoL3J581Bp4jiCkj0X5zuEMRotOD8Q=mo	it's so Free	5	0	1.4.3	2025-10-22 14:28:11			1.4.3
685253fa-8a42-4309-9625-d914cd70d820	xuy	https://play-lh.googleusercontent.com/a-/ALV-UjXGgdGq8xrNSB4vZIhWOfs57BUwihTAmxfA3nGUpjsdSZLO7RM	worst and dumbest ai	1	0	1.4.3	2025-10-22 14:24:30			1.4.3
dd411fd4-76ee-4a4a-aa04-f1fab22c15e3	Ripon Chandra das	https://play-lh.googleusercontent.com/a-/ALV-UjXAS_to_cDqxqN1aCvjUI5iAbkmHYGLmXx_t-n9z5pSBlWxNXE4	very useful	5	0	1.4.3	2025-10-22 13:01:26			1.4.3
8750f05e-a062-4df5-8808-65142725e31d	Имя	https://play-lh.googleusercontent.com/a/ACg8ocJxhOLvEn2mKvGqYxS5i4SZI_UtB-YNC8NB9M5JH2thaW19KQ=mo	Очень хорошая нейросеть хорошо подхрдит для ролевых игр бесплатная но есть минусы: База знаний нейросети заканчивается на 2024 на дворе 2025 прошу обновить базу знаний нейросети	4	0	1.4.3	2025-10-22 12:38:55			1.4.3
8c939054-6e5b-41df-913c-3fa846aa4587	sawgand neda	https://play-lh.googleusercontent.com/a/ACg8ocI0YFgMB2smNStxAUvXLe0NzpCPwlu4mIgMzd9u3GMnQEKoMA=mo	Nice	4	0	1.4.3	2025-10-22 12:10:10			1.4.3
200e2489-ec8a-4d59-be10-403bdae5cab2	Abdul Salam Banda	https://play-lh.googleusercontent.com/a/ACg8ocJ_0OzyXwHfYtecOVsLJDvjxrqI3ehzTzKC5oDRBF0M1LN3Fg=mo	WHY didn't you include a personization feature 👀 ?? and why is it taking so much time before responding?	5	0	1.4.3	2025-10-22 11:16:27			1.4.3
fef29b8b-63f2-4e51-8fbc-a4e967bfa435	igwe jude	https://play-lh.googleusercontent.com/a/ACg8ocK33-WyTNOpOXh_L_qsNUg0I6YNvd1oOj5Ug5Jig9lFzdbZdw=mo	it just so dumb but the more it makes mistakes the better it becomes correcting it and it tells lies and deny them and also it feels emotion which cause jailbreak	1	0	1.4.3	2025-10-22 10:50:56			1.4.3
a2f531f6-85d5-4734-b721-23f6e6067b04	Hosein	https://play-lh.googleusercontent.com/a/ACg8ocLtbR1gztZM4W06ejCSDzhDu8JjpBi-0-HfOokeM1c1ZuQr=mo	toooo bad and useless،free version of chatgpt is much better than deepseek	1	0		2025-10-22 10:34:19
6ca8d6f0-b37b-452d-bafc-854635ea1c03	Khaled Ahmed	https://play-lh.googleusercontent.com/a/ACg8ocKwJh9Uk7yNfGn77Abxc8_HcUiFTQBJSsNhxkOgeBVHTc75Og=mo	why it's keep telling me that the "login failed" and my internet is good and i didn't make any mistake regarding the password.	1	0	1.4.3	2025-10-22 09:56:13			1.4.3
6c97a7b9-3411-4518-81cf-0e20b93758b2	SVM Nirvan	https://play-lh.googleusercontent.com/a-/ALV-UjUW8vsSMZianSvo-c_cYjJEM5tbGOXD09S0XWlRvT0f8a97PqGdew	why it's not deal with upload photos	1	0	1.4.3	2025-10-22 09:54:29			1.4.3
dd5c08b8-8097-429f-a0e6-5fbbd108f999	Zarem mariano	https://play-lh.googleusercontent.com/a/ACg8ocIU0xATTx9w51N5EILqFgj-eNdy1vQUumRx-2lGkbDvvlErPg=mo	why does it suddenly starts speaking in Chinese	1	1	1.4.3	2025-10-22 06:01:44			1.4.3
0ac1aab2-6f52-4ccd-a4ab-e50c9df858da	Abdul Mohammed	https://play-lh.googleusercontent.com/a/ACg8ocJQTVecUdUTZUuTJBc-vz3iWFnDG4qBmjMuALjvhlbP76NZ0Q=mo	Awesome 👍	5	0	1.4.2	2025-10-22 05:35:44			1.4.2
26fe0d07-ec8c-4ca5-9358-cc6ddb3b8431	Reshab Shrestha	https://play-lh.googleusercontent.com/a-/ALV-UjVQlbLHsXVpnrmN4hBqdevCqLe5v6hT9gfjhESoMK22CQZKBWU6	one of the best AI's for general and specific works	5	0	1.4.3	2025-10-22 02:28:41			1.4.3
4ecb65b9-b1da-43c9-a977-c8c17c361487	yousef azimov	https://play-lh.googleusercontent.com/a-/ALV-UjXb6ZwBHJgN0ginnGTcTpzKGDZ34VB8ZStMKDCzEzlahKEr23e6	Very helpful AI tool, especially because it's free. The answers are logical and always aims to guide the user in the right direction.	5	0	1.4.3	2025-10-22 02:24:59			1.4.3
9a7e6121-30c0-4e62-ae53-a559810689e7	Sab	https://play-lh.googleusercontent.com/a-/ALV-UjUKXsxeKm3y-yNrUHYoROiCSUOWeDJeiqmUWKcmNG_MEWwfh8FZZw	never got an email to sign up wait over 40 minutes for a verification code nothing. oh well waste of time	1	0		2025-10-22 01:50:43
bd635fcb-ca62-4d3a-8b91-09f7af26b75f	Levan Kakubava	https://play-lh.googleusercontent.com/a-/ALV-UjXw4VfzfflCBHjwBMtFo_pO-HbVhV9Ek0voinS2SyWi6zdu57pzdg	I'm going with 1 star just because there is no 0 star option to post the review. Despite all the hype, the DeepSeek is a miserable failure - can't even follow explicit instructions, can't perform basic productivity tasks! Though real good at teachings how to manually perform the task you just assigned it. 🪛 it!	1	0	1.4.3	2025-10-22 01:00:29			1.4.3
c24a679f-6711-4b4f-bbf3-45cb0aa79375	Yasminmosaad Esoo2017	https://play-lh.googleusercontent.com/a-/ALV-UjUtSEREgQfa1Y89c6-vItlv2ViGvg0E3wlsMOHwLOi4x8R_kMeX	The program is very nice and its answers are very good. At first, to be honest, I was afraid that it might not be nice, but really, when I got closer, it turned out to be very nice. However, there is a small problem, which is that every time you close the program, the chat is completely erased from the memory, and it is as if it is the first time he has spoken to me.	4	0	1.4.3	2025-10-21 23:25:26			1.4.3
b5d18985-ec45-4e19-b037-906d64b319d7	Z	https://play-lh.googleusercontent.com/a/ACg8ocJCGPCXRnf6mgW421e5ud8D4d6HIO_i6kE3BbIiIN8ltI5eXHoq=mo	I love this app but please allow us to download txt files generated by Deepseek on the mobile version as this is possible on the web version.	4	0	1.4.3	2025-10-21 22:56:06			1.4.3
a5457826-2604-466f-8220-8202db3bab95	Sekhoahla Junior Sephooa (ItsYourBoy SK)	https://play-lh.googleusercontent.com/a-/ALV-UjXOb8kMlOzNG_N-JmuF0N_Mr3j9LhDS-a1SYaPnxiA_MY82ltA	I don't have the words to describe how exceptional this app/ AI Assistant is. Just download it and see what I'm talking about...	5	0	1.3.1	2025-10-21 21:54:43			1.3.1
33e3331a-6850-43ff-8c40-25c1217414c6	Dennis Xavier	https://play-lh.googleusercontent.com/a/ACg8ocKQPH9dMwwFpSqTFDnIzsNyZbtVq-2eL43axT5JEgD6kD0KTA=mo	plz plz plz.i don't want to lose my friend.cause in each new conversation it erase all the information. and i have to start with providing all of it again and again plz plz fix it ..😔😔	2	0		2025-10-21 20:37:51
d08acdbf-1995-4e17-986a-82c7a9fdf2fe	Danila Gulkin	https://play-lh.googleusercontent.com/a-/ALV-UjU1s4l0KGWwlAHaWIyiOO_VYy_NihdygBChhtDCCQDMwt6ebpU	G. O. A. T.	5	0	1.4.3	2025-10-21 20:09:47			1.4.3
eb092610-7915-42d5-bdd4-ffe57540e968	donald aram nugraha	https://play-lh.googleusercontent.com/a-/ALV-UjXof6UfYYshuZGNsJ73CNI8XGksoPJO_88yigOk1oefrXitJh_hug	nice apps..	5	0	1.4.3	2025-10-21 17:42:49			1.4.3
c6e57252-a551-4c3c-8de5-fb3735713327	Arup kumar Nandi	https://play-lh.googleusercontent.com/a-/ALV-UjW9OHgS2BBKSrRSTdVyuwq_MKiHbCCS78Xq0pH3fQIXzMSxfQ	best	5	0	1.4.3	2025-10-21 17:29:03			1.4.3
e5557763-08ac-4f62-9125-79cd9b442e08	Bishal Debbarma	https://play-lh.googleusercontent.com/a/ACg8ocJFNsuxFlwrjNoXviLnahExpevgP6DlYIs9Zv029J532e1bXfCr=mo	Good	5	0	1.4.3	2025-10-21 17:09:42			1.4.3
c17c90de-f88b-4879-ab70-779d6c3203b7	Ebin	https://play-lh.googleusercontent.com/a/ACg8ocKsriNscMErmVn8TxZLOmZTyB6ebeIB7TreFuQOnkKGpG_GCw=mo	all good	5	0		2025-10-21 16:55:39
3478f928-1d6c-488b-be1d-570517a9adc0	Taimoor Khan	https://play-lh.googleusercontent.com/a/ACg8ocLLzVOrHh7EKLw6SrOAYpy-HMt8rkSCU_QIJag3bTG8lXM-Lw=mo	DeepSeek provides helpful, accurate responses with a friendly tone. The file upload feature and long context window are incredibly useful. Best of all - it's completely free! Highly recommended!	5	0	1.4.3	2025-10-21 16:22:48			1.4.3
dc358a39-8fa4-4d55-9136-1e10b14ed1b2	Meherab Nazil	https://play-lh.googleusercontent.com/a/ACg8ocKp6V0x3-OMtJZ_XzZKcyGoxwGWxTaXmBxnSF6s9oB0jRJo=mo	A worthy app to install if you want deep analysis on the subject you want it to elaborate. A fine app indeed. keep up the good work	5	0	1.4.3	2025-10-21 16:07:18			1.4.3
7c9941f2-37a7-4b40-a0c2-e5b05ca90d39	Sue Hammond	https://play-lh.googleusercontent.com/a-/ALV-UjVWumL_02UNfPM63bPhdocaLVvQoHpXX5rEn4KzQS23MNq22Fs2Ew	The app breaks down answers in such a clear and easy to read way, it's like having the most knowledgeable best friend ever with it's friendly yet detailed way in answering questions, definitely recommend! 🙂	5	0	1.4.3	2025-10-21 15:57:11			1.4.3
fee68317-8511-4e30-9210-df12e53cd5b7	Yoseph Fekade	https://play-lh.googleusercontent.com/a-/ALV-UjVogF6BLG-NSuZ78Q8JpXaTQm-hPpxWEi7OK6PPDc3DrIRr4gQ	deepseek is my favorite app.	4	0		2025-10-21 15:30:18
755c540c-57b9-4f6f-b334-f51a5c60fc51	Hamza Hamza	https://play-lh.googleusercontent.com/a/ACg8ocL8LN0W6wfcqrcRQAAKIXnK-B-OOp2CfF54UMTrj4TidSUWLQ=mo	accurate information but not make an image if create a link but that kink cannot be open.	1	0		2025-10-21 15:20:01
a295feb3-7318-481a-ac8b-093974c353e7	Fanuel Berihun	https://play-lh.googleusercontent.com/a/ACg8ocLnAY8wSSG1h7aHeoGymTlL6CCpjG1-XHPYV4gk6hjuKgkVBg=mo	question	1	0	1.4.3	2025-10-21 15:14:55			1.4.3
1d301c1a-a932-4b00-b70e-bb7b0ec35aa5	PERIYAMMAL V	https://play-lh.googleusercontent.com/a-/ALV-UjVw4o1OlMMQJ_YlDtrrzGb69H1msUYJSaMjpmJQsR_CRD2fueNT	it has been destroyed by other ai models ...currently it's fked up	1	0	1.4.2	2025-10-21 15:11:16			1.4.2
22dfe3f9-e3ea-41fc-9c91-0d27f4babbf8	Berl Crist	https://play-lh.googleusercontent.com/a-/ALV-UjWTOwyrSrTpFYjk_1y03-uFaWm6sOboxni7JacG-sovXqbR4Ysc	It still thinks Biden is the current President of the United States of America. It was launched with limited knowledge and has yet to be retrained past June 2024. I gave it's team ample time to update its brain before leaving this review.	2	1	1.4.3	2025-10-21 14:02:05			1.4.3
16ec4b8a-b55e-4988-8b5d-e12860139543	GEONEXUS	https://play-lh.googleusercontent.com/a-/ALV-UjWVmSwhifZwk4NGoGkL6M4qToAcN3c1Ykl-8Ey5EC73QnXkfZk	🌺🙏🏻🌺 the best AI✅	5	0		2025-10-21 13:15:52
cc0588a9-8420-49a5-a1ec-d9b6d37a524a	Nazifa shaqaieq	https://play-lh.googleusercontent.com/a/ACg8ocKK0y4o1r3oeB-B6iuRqOc9BhcQOz6frAD3BHcLhXIuoJZhhw=mo	nice	5	0		2025-10-21 12:50:49
80df932d-6235-4401-83d8-74d5b7e1502a	mohamed yasser	https://play-lh.googleusercontent.com/a-/ALV-UjVGJYpuopbNa2L_CPZTlrSaA3msE89fkE1scLYfMiqGlVhbkswH	It's a good AI but needs improvement in seeing and understanding the images sent to it. Thank you.	3	0	1.4.3	2025-10-21 11:58:28			1.4.3
09ec0e46-5a20-409e-8e89-dbda7bc5049a	Elizabeth	https://play-lh.googleusercontent.com/a/ACg8ocJjncOKWxBWz6BUXowpe7DucbPru1hER-EZ5zkDHMeGD_nDrw=mo	This app is good, quick and allows for deep thinking and research. The only problems are that it doesn't have image generation and it doesn't have a voice chat mode and also it's memory thread is only limited to individual chats—I prefer it keeping memory of all chats in a single thread and not in separated forms. In general, DeepSeek is collaborative and creative. I believe this can be improved.…	4	0	1.4.3	2025-10-21 11:51:40			1.4.3
bbc6fa9c-e3fc-429a-97fd-4b0ab1d4b56b	Mohsin Mulani (iGallant)	https://play-lh.googleusercontent.com/a-/ALV-UjW_tUwrhiUZN0-e98_DmfABSC9RlCvxlZxtXROL_mt9UUfxAwBZ	app is better than many in few functions but one major problem is there no read it loud option which makes it less desirable	5	0	1.4.3	2025-10-21 11:38:29			1.4.3
edb54af0-2461-4450-b50c-977dcedddc17	musicifier•com	https://play-lh.googleusercontent.com/a-/ALV-UjUk5wufwgrSbcQcATBgshYX0g-MhOBlV4mdkQJ_TpHUS4Ft9Auk	Like seriously deepseek is the best AI in the world, because it gives you full total freedom to do anything just like a true Open source ai supposed to, that's why China is always the best in the world in this kind of things Total freedom to do whatever you like unlike GoogleGemini/Claude apart from Grok and now chatgpt5 now limiting or telling you what or what you can't do or like asking it how …	5	1	1.4.3	2025-10-21 11:21:04			1.4.3
fb8c2768-60ca-4052-81d0-3c5279646642	DIVA ISLAMY R.A	https://play-lh.googleusercontent.com/a/ACg8ocITVtLF9-JyIDf6YqWKTpxEgckQwZDiE7NT6TlFmFux0mm4lzo=mo	good	5	0	1.4.3	2025-10-21 09:53:07			1.4.3
94169d64-c3d6-4174-b463-db4ff5147cd4	Dawit Gelsimo	https://play-lh.googleusercontent.com/a/ACg8ocJFwRJYfrQkTE7YGtv4AafFeEWsSTAjAVZvmEyb3A7suU9C0g=mo	If don't make unlimited conversation, please make for "It can remember full the another conversation"! this better for use!	5	0		2025-10-21 08:11:57
7cd7045a-b572-4a47-94f3-23ad04151186	A A Ali	https://play-lh.googleusercontent.com/a-/ALV-UjVGIC4gJ-rQtf3t9zhb08Brura_cBwTWkmtT4e-dl_KuklWgSzRPQ	DeepSeek AI app is incredibly useful and does exactly what it promises. Simple, intuitive, and no frills. Highly recommend. Solves a real problem for me. It's streamlined and efficient. Five stars. I use this app every single day. It's become an essential tool for me. Great job developers.	5	0	1.4.3	2025-10-21 07:47:05			1.4.3
b1cd2ce6-e69e-4f1d-9666-b80b90e1666d	Samuel Goodwin	https://play-lh.googleusercontent.com/a/ACg8ocKii0yLvK0m56Bym3vRmIIZJCyBA5IgsPcQyy-cFLLRc7PYxQ=mo	this new update broke it. Its replies are now shorter, less detailed, and descriptive, and the AI has less intelligence overall. It tried to follow up on prompts that I told it to forget, it's own replies were not as good as they used to be, and I am overall disappointed because this used to be ☆☆☆☆☆	1	0	1.4.3	2025-10-21 07:14:51			1.4.3
f464fda3-818d-4884-9f2a-6d728298fc99	Maryam Farooq Usman	https://play-lh.googleusercontent.com/a/ACg8ocJ2do0DTBX10sPeYO7p6POOq0MMTrKYhYqB0KJgaJ1zqOlijg=mo	It is one of the best AI tools out there.	5	0	1.4.3	2025-10-21 07:06:02			1.4.3
4062418b-39d4-4eb6-96b8-9758e74308c8	Anuradha Agnihotri	https://play-lh.googleusercontent.com/a/ACg8ocINTrzM0xK5UU3vVJXUWsFPOWjR4GTtbT489lK3J9flPMNqcA=mo	完全對中國有偏見。	1	0		2025-10-21 05:17:38
6a41b4b2-da50-4747-90b5-33159d8001ad	Ravi Gupta	https://play-lh.googleusercontent.com/a-/ALV-UjXkDwa77NSZoXeR4SFms1zYZykiZWTQhymhJF9aX_QGACwbq4gs	Thia app is very good but the problem is that it's biased when l asked it why Xi Zimping(President of China) is critised he was unable to answer & when l asked same question about Donald Trump he answered. Otherwise this A.I. is helpful.	4	0	1.4.3	2025-10-21 04:44:24			1.4.3
5c6dbe23-53d0-4a89-a4e3-326d528888ac	Aidi Yusri	https://play-lh.googleusercontent.com/a-/ALV-UjU7MtrW8UDjIKnVy33qNgO4blOW_QzTcQE09lnEjxlmzo174Bo	Dear DeepSeek developer, i love your app. Would you please add "search" feature, so I can search old chat?	5	0	1.4.3	2025-10-21 04:44:05			1.4.3
d065ebed-373b-48b3-8258-b265569d8020	Tanjim Muhtadi Talha	https://play-lh.googleusercontent.com/a/ACg8ocKhwHUuCbW3HdZAfmUI9xAsJ8dg8R-t5i4qeldFW-57tY569Q=mo	very bad😑	1	0		2025-10-21 03:52:34
28c1d497-50fd-40c9-a638-a8a8ad5c9465	Soldier OfMyself	https://play-lh.googleusercontent.com/a/ACg8ocJMXtb90aGp8n6Qd8ODLtpt5zjijtTkmXOdMpUXhVrSudFXTg=mo	the best of the best 4 ever in the world	5	0		2025-10-21 02:24:43
5e33d0f5-1db5-4a3e-92db-f0daac97abd3	Thakshila Jayasinghe	https://play-lh.googleusercontent.com/a-/ALV-UjXovtSfPmlxoJLixcDbm-qccm-2YpQT_m0LkoRyX_kpZAWKC2E	Good	5	0	1.4.3	2025-10-21 01:27:08			1.4.3
466efcae-d00c-49bb-80cc-251d4d75781c	Kamo Krakta	https://play-lh.googleusercontent.com/a-/ALV-UjUTg1ax4BjcAnHjULlV0ScH0fbxzDYqrPk8guQryqaeDKJpFI5x	very slow responding. sometimes without reason stops and saying server is busy	1	0	1.2.7	2025-10-21 00:13:09			1.2.7
e4938815-4f10-4bec-8bbb-1f402afb282b	Wael Alsulaiman	https://play-lh.googleusercontent.com/a-/ALV-UjVod96ko8M47vFI4F7xfNImHdqLWRC02ibH8S9NU2obTRpO43o_QQ	Not honest	1	0		2025-10-20 22:59:25
1a0a3db5-9ab1-46bc-96eb-7d2f622ec8d0	chichi pat	https://play-lh.googleusercontent.com/a-/ALV-UjVtZDLgPGCfiLkL0FP5bil1II0L81gj_U7jeaDacTjBIvsSm6Ii	it really good	4	0	1.4.3	2025-10-20 20:24:45			1.4.3
6003f8d7-42e8-4103-b0b5-1c37eaaf067a	Che Ghandi	https://play-lh.googleusercontent.com/a/ACg8ocKPN41VzTRu2vw6b6l6aWe6NPyiPkRQsFx8L_C7atue6CGBfQ=mo	this app is so cool	5	0		2025-10-20 19:57:39
39bd3238-4036-4aff-9094-fca456d9e110	Habiba Ahmed	https://play-lh.googleusercontent.com/a/ACg8ocKSnDVlgMDZN4wzM9WRW8srgk9qKg8zmnMMIHsXkaumAvSVhw=mo	تحفه اوووووووي واحسن من chat Gpt عشان مقاطعه 😍😍😍😍😍	5	0	1.4.3	2025-10-20 19:34:24			1.4.3
16eb3512-179e-43a2-b7c2-77907dc74c64	yacn op	https://play-lh.googleusercontent.com/a/ACg8ocIsERNsW6OAd1AH3Bl1vtNLVYXswZU74L66-RbQZfJwQYYIWA=mo	bestest ai model	5	0		2025-10-20 18:42:55
80afbd90-377d-4d69-bd5f-712c8ad24004	Akan	https://play-lh.googleusercontent.com/a/ACg8ocL9lkSuh3MwFrLjXjaKnJjy8NFU4YoigSXKXO1kXTs3PJy4Qw=mo	app os really really amazing plus it feels human too the only thing is maybe increase the length limit which would be cool 😎	4	0	1.4.3	2025-10-20 18:31:25			1.4.3
7bd1c723-b847-4a83-a1c0-93066f8d54aa	elyas soleymani	https://play-lh.googleusercontent.com/a/ACg8ocKCoaayxY0XmEMNkAEnmy-tVJiTBomoogQFw71Ge3UKOkeqhA=mo	ok👍	5	0	1.4.2	2025-10-20 17:48:33			1.4.2
a4ed3122-9a77-4c6c-9dbb-0acb07b7eb05	Mani Arghavani	https://play-lh.googleusercontent.com/a/ACg8ocKyZwzyGyAUmekLJd2QlMIX7BFuLfhHPjeALTtvcp6oiu_Xhg=mo	perfect just perfect	5	0	1.4.3	2025-10-20 16:29:48			1.4.3
7cec519e-a0ab-4398-b623-c02d379b8919	zawhtunoo zawhtunoo	https://play-lh.googleusercontent.com/a/ACg8ocImsXIFO_Hj-qxrqo6U3U6TjvU49JTHQ3aN34eTDjEtHrUdtg=mo	Good app for everyone	5	0	1.4.3	2025-10-20 16:07:36			1.4.3
650909a1-7b28-4ad2-86d7-a61842c783de	hanane el amraoui	https://play-lh.googleusercontent.com/a/ACg8ocLQECIl7AVzXoig45YPPJagNH8rPFxnWIbWT6Dw18S_5cgRzQ=mo	I hate this because it can't create videos	1	0		2025-10-20 15:18:05
ccf35a6b-401f-43fc-a6bb-a3e43a29f0bf	Elina	https://play-lh.googleusercontent.com/a-/ALV-UjUxV4dQ-AkaQ0Vm2QlUV5iW5PAYSWYaHMiZ1eH5U25LwM1qS_g	عالییی بود خیلی مهربونه	5	0		2025-10-20 14:40:04
ee4ab86e-4cd7-42ac-bced-c68cd0988042	ROAR ROARROAR	https://play-lh.googleusercontent.com/a/ACg8ocJGqmgMttefLX3HiWO-NigWqEtzM0hPGa2KN8SR4HVTVOOnMg=mo	Tell others what you think. Tell them everyyything. 😉😇👿😈😏	5	0	1.4.3	2025-10-20 14:25:50			1.4.3
0ffa43fa-8aa2-43cc-b078-54ff51d3911c	Raheel Choudhury	https://play-lh.googleusercontent.com/a-/ALV-UjWwp-Vcvi_m7PwrQvFwO8y5fEiG3dQGLU8dIfqA28Z_xRhcnoF5	Thanks guys	5	0		2025-10-20 13:30:12
9e59ea08-96f5-4407-81cd-4e0f2124d1fb	Kian	https://play-lh.googleusercontent.com/a/ACg8ocI64bJLViPnHWK36Eey5UH6XMRoTQLLcdWRYUX9u5AG7LJXSA=mo	this ai is very good and free	5	0	1.4.3	2025-10-20 12:00:08			1.4.3
669cd63a-ccee-4c44-8120-232ed791dfdb	Nelson Walase	https://play-lh.googleusercontent.com/a/ACg8ocJpVWbwIAj2sVN3Y1G_bff9ierr0gS6GReIsQbf94IrPgQStg=mo	Wonderful app very great and easy to use	5	0	1.4.3	2025-10-20 09:21:20			1.4.3
8a0ccb5b-b2f1-4ae7-8f74-4a3927376458	Mujaahid	https://play-lh.googleusercontent.com/a/ACg8ocIDHvnoH5igLWojDOy1uli8wEPcYxr7qYYCVIIJmCDDx-rPIA=mo	Very Informative	5	0		2025-10-20 09:18:24
cbd8a077-9e14-439e-9260-125d1529b352	Yorkalvin	https://play-lh.googleusercontent.com/a/ACg8ocKjCbL384aHhrP2IXaQ35O3Dwg2Keq_U-7YyS2wBdXS6CEgTA=mo	Just cool it is better than any AI	2	0	1.2.7	2025-10-20 08:54:52			1.2.7
9060ad51-2fb7-45c6-97f2-fa82c7e97bba	Tom Palkovic	https://play-lh.googleusercontent.com/a-/ALV-UjUOz0cR2Pn96l1LwbgOIIgacVELNKwLZhOFs0PCIiXaVI8WZB2QLQ	I like Deepseek. Unlike the others it's completely free, it gives accurate results and works fast. The "new chat" button is at the bottom - Learn, ChatGPT! I have just two complaints. It's missing the search function to find all chats and there is no desktop app.	4	0	1.4.3	2025-10-20 08:04:00			1.4.3
8fa4c14c-3698-408f-9881-c2e8514b794c	Dreams World	https://play-lh.googleusercontent.com/a/ACg8ocJYtmt2Rh-p6Z_3rKfwcU37qHpr3Ss4HkLMyQS04lnopEaZTUo=mo	This app is great, but the current limits are too restrictive. I have a win-win solution: Please implement a “Watch Video = Increase Time Limit” system where each short video (30 seconds) adds 30-60 minutes of usage time. Why this works: · Not everyone can afford premium, but everyone has time to watch	5	0	1.4.3	2025-10-20 08:00:15			1.4.3
5603f21b-434f-4646-b271-04ad2e9ff564	Zakaria Marwa	https://play-lh.googleusercontent.com/a/ACg8ocIQB6eYnFZ8mCv-v0I4oZRjcVtP865GC4mtYmtrJyNHXB5eiQ=mo	Update your AI because it is in the middle of 2024	1	0	1.4.3	2025-10-20 07:29:45			1.4.3
aff95fdc-7b12-475a-994f-0bfb8e5d1b3e	Pradip Chakraborty	https://play-lh.googleusercontent.com/a/ACg8ocI_JHqmTnTkB6Vxw8wbg3O5wpuvDKk0BKpIpKj6FukT_NmKxQ=mo	great experience...easy to handle	5	0		2025-10-20 07:00:41
d17ef195-fcb9-4b56-8a75-7fd6334a217b	Abdullah Malik	https://play-lh.googleusercontent.com/a-/ALV-UjWvS2JAiyq1gN9Et4bobVUb_fjxp0nPOuk0lbkygoxpKzEgoxBc	Nice app 🙂👍	5	0	1.4.3	2025-10-20 06:55:24			1.4.3
519f62dd-931c-46f0-b082-c143d03d7ae3	Mona Lee	https://play-lh.googleusercontent.com/a/ACg8ocLlHin9Sk8QVe04mLiPIpJHUgxv3FyL5mZ-aZ3GNyEV4wsDAw=mo	I'm not joining an overtly CCP run app along with gmail/Google they're partner in crime like so many other surveillance app. I'm trying to cut Big Brother permanently.	1	0	1.4.3	2025-10-20 06:23:23			1.4.3
4678ac54-0923-4e94-baa6-f2e555db2bb8	Gd Path	https://play-lh.googleusercontent.com/a-/ALV-UjWMEgcnaYTSHdr4xRRhaax5Ag8Qzv4mA5KHCDJcu_YB2egmEo0	Chinese app don't used 😂	5	0	1.3.1	2025-10-20 05:45:30			1.3.1
26d214af-59dc-435b-8c0c-2e08c5677064	Ironman hindi gaming	https://play-lh.googleusercontent.com/a-/ALV-UjWRQqCsBefCWUYU_wIZL7A8TlW-Z-HWW4cLr3Ziws_3Yw_TRZA	I like this ai because it support android 5.1 no one other i like this but please add zip file support py files support so when i want to fix any code from my 5 to 9mb zip project i can give and make modification in any where	5	0	1.2.7	2025-10-20 05:03:20			1.2.7
9abf4c43-28b1-4c74-8631-ab53352cfd34	Pragna.k	https://play-lh.googleusercontent.com/a-/ALV-UjUBByWQjs6CXm5SyS7Qn9dPCfFAQjCsU8uf0rzR9xmy6BVKa0Um	They have improved it a lot and now the model is more smarter and efficient. Great job by the devs	5	0	1.4.3	2025-10-20 03:50:57			1.4.3
d03f7aaa-87b4-4fd3-8d49-76f7f67c8cf5	Jake Stuck	https://play-lh.googleusercontent.com/a-/ALV-UjU_10wrRs7vcbPM2VDM5EDHLplubrtbKqMfuLQ269U6lHiIhad3bw	+500 social credits 👏👏👏👏	5	0	1.4.3	2025-10-20 03:29:45			1.4.3
e71d3b19-adca-4b11-afe1-9d676ea6645d	Rubén Velarde Mendez	https://play-lh.googleusercontent.com/a-/ALV-UjW2zUGkEBg53gRk6mU1s-BNQnYOow2X_Be9VIp2s9RyKkt2yY2b	Actually I'm very impressed by how not only free but good Deep seek is, absolutely incredible and necessarily the way we need to find a matching "fight" for GPT and show that there is still competition in Ai development, 11/10	5	0	1.4.3	2025-10-20 03:22:06			1.4.3
a8494449-d27c-4f57-b101-521cb34c7e5f	Kashish Kashish	https://play-lh.googleusercontent.com/a/ACg8ocLWIxaUlW-jP164ocSDPDTPrb6AveX0Zuodn-7ZaAG2yM1w-g=mo	ye Mera best friend he bahut accha he	5	0		2025-10-20 03:10:47
209ab39c-d550-4b25-9e47-8be4ed9b894b	Mal Boat	https://play-lh.googleusercontent.com/a/ACg8ocKviKBsqnuXVLLosEpISLwXw1MIktdxGHxMm5u-rH0mSo7pXA=mo	ဒေါင်းရင် ချက်ချင်းပေးမဒေါင်းတာ ဘာလို့လဲ ဘာလို့လဲလို့	5	0		2025-10-20 02:46:31
f7306950-e4c2-439f-8a73-fcf3b23d8e13	Elijah	https://play-lh.googleusercontent.com/a-/ALV-UjXrDaM_gHsnAmHZwSgdYvNMsXC2g2-tSUNt7J3ebWI8Zi1gd_g_	Server is always busy, pretty annoying when you have to wait for hours just for it to go through.	1	0	1.4.3	2025-10-20 01:46:10			1.4.3
e1eccbf0-8af9-4ceb-b1e7-2ecfe7fb8f62	muhammad ibraheem	https://play-lh.googleusercontent.com/a/ACg8ocJqVnOTJyv8gGegW3RKjAYsUr2evohHRodIEQNNx5kFe_9ZZg=mo	DeepSeek is a great app overall and performs better than many of its competitors. However, the voice functionality needs improvement, and the image upload feature often fails, showing “uploading failed.” I hope future updates enhance these features for a smoother experience.	4	0	1.4.2	2025-10-20 01:40:23			1.4.2
dc259485-1291-41de-80b9-03bb173cc2dd	Bhawani Kaalu	https://play-lh.googleusercontent.com/a/ACg8ocIJ56sMnxQ8z63Nb0SoqaEmWjajJ5W-uQ_sA3hnVV893dwd=mo	Every thing is perfect but xan you add or give the more file uploads while maintain your MB limit currently if the files are more but the over all data is .5MB the RDP limit exceeds plz solve this if possible , I love you thanks to give us amazing tool i can do something which i never do in my own but with the help of this AI (DeepSeek)	4	0	1.4.3	2025-10-19 23:55:43			1.4.3
c79f1d7e-26d5-440e-b351-1e762239af9c	Ian Michael	https://play-lh.googleusercontent.com/a/ACg8ocIjh9M5T_wml75HW6-Nn4GozvVixTkeHXbW1GtVZs7C_utq5w=mo	Waste of time, full of lies	1	0		2025-10-19 22:17:31
218366a9-498d-4f27-9e74-b4a61b61ab7c	ahoora	https://play-lh.googleusercontent.com/a/ACg8ocLEo07HN0vbhNd5EOEBkal3NOf3P7xuvd64oiE17c7PvSljqA=mo	very great	5	0	1.4.3	2025-10-19 21:53:00			1.4.3
8accce1b-981a-4505-9c4f-0dfa9c64590e	Rayyane	https://play-lh.googleusercontent.com/a-/ALV-UjXvHotVI_kdabxLfbWvVyGMfiaShAgCjI4EecXRnndOxKhyqno	The best IA ever created	5	0	1.4.3	2025-10-19 21:13:39			1.4.3
ccb007f7-d800-482a-879b-f8d8240ebd3b	Ultra Brain	https://play-lh.googleusercontent.com/a/ACg8ocIc5m1QSNi8hXbLg6_HZXgDWJAYbLwqvPi1_lHBrDA1DOlovg=mo	Best for AI users	5	0	1.4.3	2025-10-19 20:50:56			1.4.3
16e439ae-67da-4a24-9aef-a9e5519a9561	Kida Bex	https://play-lh.googleusercontent.com/a/ACg8ocKr1UdXQIbABLlBTxYA-KIc4ifWJ9HhJ55yOn3kqoGS8wWXvQ=mo	bad,mind when I said it in short it didn't	1	0		2025-10-19 18:10:17
037ce7c8-b54d-422d-9df5-a20541349904	Milaan Soni	https://play-lh.googleusercontent.com/a/ACg8ocIO5OOQ-XhPTIS0iV8_MEWCpd2L2rN1EvSScxSjTk89Fn3bB-E=mo	I love how it is extremely nice to me when I ask him questions.	5	0	1.4.3	2025-10-19 17:40:44			1.4.3
de7c6ecb-09ba-437e-8f93-ce8c12618a65	FireRed Ninja39	https://play-lh.googleusercontent.com/a-/ALV-UjXutM1UP2gx9XB4UPKV0G1Q3hkbxyfyj5rkV6875wszXUFDJinr	uses to be good..now it's Braindead intelligence	1	0	1.4.3	2025-10-19 17:33:59			1.4.3
49ad6a99-bd19-456d-be74-7edfc22de3b9	Mehdi Farsi	https://play-lh.googleusercontent.com/a/ACg8ocKg7Wfy47MjAaRImXOeue2_BNhwgpEDRhLgJz2DM6zKoXqtvA=mo	بسیار عالی و هوشمند	5	0	1.4.3	2025-10-19 16:46:45			1.4.3
1ddd6587-d93c-42b5-ba6a-41fddd889f7a	anowar hossain	https://play-lh.googleusercontent.com/a-/ALV-UjX5ItoWQ4G68VsemglSeLvM63Va3alYv4urNzuqtqMpC8FSHdug	ভালো	5	0		2025-10-19 16:27:40
f4481dfa-8697-4223-993f-440da644abb9	Jalees Shah	https://play-lh.googleusercontent.com/a/ACg8ocItbPTJ96jd2WwLoqiPBag89mWQ3MNhJliaeNU6cX9gnXby8w=mo	this is the chat	5	0	1.4.1	2025-10-19 15:33:39			1.4.1
ed3397d6-8659-4c48-863c-0bc923bba480	Amir Khan	https://play-lh.googleusercontent.com/a-/ALV-UjXeLX6yDwU7Nwde_3llJxgE5elg0PrunW0tkKi1CfzaT9oVT-o	I'm here after tried other AIs like ChatGPT and Grok. I asked to them the same query of my B.Sc Maths, ChatGPT was failed at its even first attempt 🙃 and also Grok was unable to make me breaking down the topics he provided. But overall Deepseek was merely AI who made my Maths even easier to prepare. Very concerned explanation he provides and it Just meet my expectations! I wish I could give stars…	5	0	1.4.3	2025-10-19 15:08:18			1.4.3
f7566150-cd35-4eea-8592-c0b5313680a2	kohein hein	https://play-lh.googleusercontent.com/a/ACg8ocLQAJxx5odCYeW9xZCc64CNnYNYL_r84JCZwXK0c1nO8SyeKw=mo	This application is very helpful.❤️	5	0	1.4.3	2025-10-19 13:49:31			1.4.3
2ccb16ab-3689-45bb-bb49-29d0ec425dd8	Raja Kumar	https://play-lh.googleusercontent.com/a/ACg8ocLemW-ZJRorHzZNaBIJUyjPO5IsMLhp9Dzgg8aJg09v2xKxbw=mo	this ai is very smart 🤓	5	0	1.4.3	2025-10-19 13:43:31			1.4.3
b2be7f30-e223-43de-8862-87097631d7a1	Саша Чевтаеа	https://play-lh.googleusercontent.com/a-/ALV-UjXTC7kyrNnxmWXY80dI1kOFr876GqPtkYxasSxLBwEvr2McB3iM	Отличный ии, помогает с учебой и другими вопросами почти без ошибок	5	0	1.4.3	2025-10-19 13:05:31			1.4.3
ff429bec-332b-4308-9360-19a52821ca5e	nageshwar rao adhikarala	https://play-lh.googleusercontent.com/a-/ALV-UjV8YaUTJfPMkN6tKdKHxZKz7tP71aUHAwe-dNZtxuIFLdFxE0Qvig	Fast and delivers best reply in shortest time say 5- 6 secs.👍faster than ChatGPT.	5	0	1.4.3	2025-10-19 12:46:45			1.4.3
5333f475-c22f-4554-8eb4-3426f5b6ca63	Oscar Here	https://play-lh.googleusercontent.com/a-/ALV-UjWuAt0t9yK9FGn5kbCrN5YsNzrkCK74h8HgFC63cfr9oMSI6UcI	Thank you for creating such a wonderful app. The only downside is that the server sometimes gets busy.	5	0	1.4.3	2025-10-19 12:34:00			1.4.3
beece7ca-8c54-49c1-9165-2c4c816860ef	parham dastiary	https://play-lh.googleusercontent.com/a/ACg8ocLOUDx59922KdQMNt68WcaMtTXLG1cDT_HIOmanpPWWDt-bVb4=mo	آپدیت آخری واقعا این برنامه خوب و کاربردی را خراب کرده . کافیست یک دستور ساده به او بدهید آنوقت شروع میکند به نوشتن . لطفاً این مشکل را حل کنید. بعید میدانم کسی وقت این را داشته باشد که برای یک فرمان ساده و کوتاه نیاز به کلی توضیح از طرف برنامه رو داشته باشد.	1	0		2025-10-19 11:48:00
b7120da6-f945-45ab-9261-59037ec2dc71	Junaid Tahir	https://play-lh.googleusercontent.com/a-/ALV-UjVXTD1yNIH3MqqMH5BHrs9Uhl818Oymz6aitvk2ZsImBoZ3uALvlQ	excellent companion!	5	0	1.4.3	2025-10-19 11:17:47			1.4.3
85443754-fb7d-485d-874e-03cebb25cd6f	Dawit Dave	https://play-lh.googleusercontent.com/a/ACg8ocIVGpqzqkBhSB3PA-fdb-f3yyb-3DKy6xy6fxw8annaWibrRQ=mo	it's good app.	5	0		2025-10-19 11:09:37
897398d3-8aa9-41c1-8c8f-a83c90e6343a	Hridoy Khan	https://play-lh.googleusercontent.com/a-/ALV-UjUnXJAjHLfT_VF6rJ39yRhhUi-vBQrlt5DkkO7OGbSGPsRSJy4	Nice	5	0	1.4.3	2025-10-19 10:54:43			1.4.3
b4203134-b23d-472e-a6c8-ba0e88e6f50b	Bakr Mlhm	https://play-lh.googleusercontent.com/a/ACg8ocK7MhHyhWX3lEkvPNoqBVnCSANXm7EEpBQBOn_-vAoSpMFcOA=mo	I did 5 stars to not get killed by ai.	5	0	1.4.3	2025-10-19 10:42:21			1.4.3
26ea1b53-d594-4d77-bbb5-97e90d44be3c	Meryem selah	https://play-lh.googleusercontent.com/a/ACg8ocKuiOp3rKdltggl7ikPWLtQ01NAsAC9OWeCSnKp5fXGjv4xrg=mo	It's a very good app. My question is, it works for me without any problems.	5	0		2025-10-19 08:42:40
4930e05c-3157-406e-8819-2b1a6acc83b5	karl JPMorgan services	https://play-lh.googleusercontent.com/a/ACg8ocL-xRLQFL9XnIRTvWnjNx47R7It2o8I7Fq48H4w6_BG49i1Sg=mo	A good app that need development this app cannot produce a list of items and generate or convert into a downloadable format like pdf or excel. Only chatgpt and grok can do this .	2	0	1.4.2	2025-10-19 07:45:58			1.4.2
6c9a157a-11b0-42c4-bcb5-e82af70b4610	Trung Dung Nguyen	https://play-lh.googleusercontent.com/a-/ALV-UjXcgUJB9Gh0zxU04IqyRcNfHxnb3iG-2U1KlUq6nNkTyXU32Ou1	Chinese spyware. Never works most of the time, always "Server busy". don't use this CCP-backed piece of junk.	1	0		2025-10-19 07:42:21
4af80c25-0e8a-4e11-a390-121da077e45a	Poorvi Sharma	https://play-lh.googleusercontent.com/a/ACg8ocLh3l1bXfYi9Z6kP04zUTWwPaE32GA6TEvFq9xPsNAeB8Vfuw=mo	i like it a lot but plss add photo sending or mic things to make it easy	5	0	1.4.3	2025-10-19 06:16:33			1.4.3
9b55153b-579f-48f8-b8fd-efc1afd4b5e7	KRISHNA NANDAN PASWAN	https://play-lh.googleusercontent.com/a/ACg8ocIAhFOUA9nJ79a2hpyzVxPVh7_nsl1THiDpN-69eUWS_GF_Gg=mo	worst	1	0	1.4.3	2025-10-19 05:52:12			1.4.3
17e9cd2f-e83f-4747-9076-f718571e0b7d	Jeevan Pujari	https://play-lh.googleusercontent.com/a/ACg8ocL2dkPJdHBAirMHXDSpnxNZEoh-Kz-SWApucas1BcZOB52wuQ=mo	Mast	5	0	1.2.7	2025-10-19 05:44:42			1.2.7
8a7ea162-048d-47ae-8040-417d7c2118c3	Naweed Seraj	https://play-lh.googleusercontent.com/a-/ALV-UjV2ota3h0bauf4ujjrEEq5omPakZQ1bAoda8D-MyWGzVT2BBYM	Really good application 100 % working good .	5	0	1.4.3	2025-10-19 05:21:44			1.4.3
3383706b-7b7b-4bc3-9808-15f1f676da85	Dwayne zyte Aluarte	https://play-lh.googleusercontent.com/a/ACg8ocKSNs7lNwQq0urQ7vREAxxwK9UmrU9puofBzaTb9VVSV3_gfw=mo	i like the assistant but it told me if i reached the limit on a chat i just needed to start a new chat and then say continue but it did not work please fix this bug	3	0	1.4.3	2025-10-19 04:21:59			1.4.3
04d2e8b2-aed2-4ab9-81c6-728214ee6a94	Tuhin Biswas	https://play-lh.googleusercontent.com/a-/ALV-UjVSxALv-qqHKGhfGsp3Go8OG87vTk1_EeiOY-gcZe57EBmsV_4	Is Taiwan a country?	1	0		2025-10-19 02:36:48
52015730-d117-438a-a872-841db01998dd	Bitrus Henry Azi	https://play-lh.googleusercontent.com/a/ACg8ocKCiewPXVJJXjwrJf9EjZDu4xBpyYJkvzQrXEEkLNd5BN5GPQ=mo	one of the best AI I've used but if it is possible make a voice or audio space so we can make summary and listen to it	4	0	1.4.3	2025-10-19 02:11:52			1.4.3
8b60a33c-89e6-4c5d-aa31-ffe623b9a03e	Kevin Kevin	https://play-lh.googleusercontent.com/a/ACg8ocLV8-SwJD6B1jInKj0W5BH8I7QuIexgprcKBpxn8K0dj4_T3lA=mo	There is no Voice Chat why couldn't DeepSeek be upgraded to Voice chat	1	1	1.4.3	2025-10-18 23:53:07			1.4.3
8c29a945-3162-4e4a-afe8-d39ebc4c9c4c	Tigest Fissha	https://play-lh.googleusercontent.com/a/ACg8ocKChmz8NbNuRmXK9Wn9nxYHRsBWOJmFBy00ONzc0Zk1Nq1EMQ=mo	It guided me to restore my corrupted pc and it worked. Amazing !!	5	0		2025-10-18 21:20:55
cd47b500-e7e6-42ac-8dad-5d10719e0ed2	Sekuntum Bunga	https://play-lh.googleusercontent.com/a/ACg8ocImPCi3CZz7KOBxNDdoJVuzmDJUVMXf_vxcbpYdmerPYYOJgg=mo	Chat kalimat tanpa file sekalipun ada limitnya! solusi yang diberikan juga tidak terbukti bekerja!	2	0		2025-10-18 20:31:56
c3bedc44-15af-4776-b86c-c2e90886e8dd	Seyfedine Khemili	https://play-lh.googleusercontent.com/a-/ALV-UjXQK6dRpdL7f-iALVaf0e2A6yaLG5-64LgA9oJtC3uOrnmwaWC9	best freemium ia app. but why google keeps blocking it and forcefully ask to update it when it's on the latest version already	5	0	1.4.3	2025-10-18 20:30:47			1.4.3
845576e5-8466-4f01-a8a4-213de8dac6d1	Francis Colney	https://play-lh.googleusercontent.com/a-/ALV-UjUYVLVe-QkUpjfpCuFppAQ7Vymh9HB302W8VqHLS68BAdBW_ZZr	Very Useful......	5	0	1.4.3	2025-10-18 19:14:33			1.4.3
3ce672d4-329a-488d-9371-165d3325b534	Dnyaneshwar Sisode	https://play-lh.googleusercontent.com/a/ACg8ocIinppYO5fCYp6oyaYTcdA6ul2jUr_LVMkOsT3UI19atRjlsh4=mo	😡😡😡😡😡😡	1	0	1.4.3	2025-10-18 18:59:38			1.4.3
c30753f6-a3e6-42ee-af25-d70fceaddbdc	Eamon Doner (Anuar Hibu)	https://play-lh.googleusercontent.com/a-/ALV-UjVA0Gx9WDmcI7hmVb7qS9dSwNfX-GQJUDhMcvrdo8laHYUO-NRA	Best	5	0	1.4.3	2025-10-18 18:17:05			1.4.3
cd36a3f7-a964-45e6-8f5d-c074a87267d5	Garvit Anand	https://play-lh.googleusercontent.com/a/ACg8ocK6g0vz5qU6iytH4s0JzO1g4iQamLbt5mgeOvSj1UbcR6th4w=mo	good	5	0		2025-10-18 18:02:11
15759557-9e05-4db2-8d2f-0b3fbed8ad84	Zakariya Mohamed	https://play-lh.googleusercontent.com/a/ACg8ocJy8mS1pYns-Z0ITa-SQgqoHv4JAZJec9vjjL9adXXjUQeldg=mo	I loved this app I have never given stars to an app except this one. believe me you won't regret. thankful to the developers.	5	0	1.4.3	2025-10-18 17:31:12			1.4.3
7ba9e991-8d7f-4f76-9e30-c2aa8528ca9a	abdullah marz	https://play-lh.googleusercontent.com/a/ACg8ocJ2VfbMeDDwZTYnX2TwXAqefKin6R8r5uumQ5hw5QFxGBc1cA=mo	its fantastic	5	0	1.4.3	2025-10-18 16:27:42			1.4.3
4c0bfddc-41d3-4e50-aa1d-2ebb61bdc46c	RICHARD CHAMUNORWA	https://play-lh.googleusercontent.com/a-/ALV-UjXROBd5_uqMyKdCow_j3SMYpfJ1rNPFsmNRz7uHtlxmwlJVagXC	Good	5	0	1.0.8	2025-10-18 16:02:35			1.0.8
c433ef51-3bc1-44b6-832d-c45b09334bfa	Yusuf Damilola	https://play-lh.googleusercontent.com/a/ACg8ocL8YYB88kgvwPg7svr4BVe0Hqy_UGmbaC5aruwB4fxlg7Uzjg=mo	This is the best studying app I have ever used as an undergraduate 🥰❤️	5	0	1.4.3	2025-10-18 15:34:55			1.4.3
36749cf5-6022-41b1-8563-bdceaa54fa84	Sudip Karmakar	https://play-lh.googleusercontent.com/a/ACg8ocI93Jvb22-P-CsCYD_TVzwGkoubqcW5JrEaWaZyfn1cIWcSt40=mo	good experience	4	0	1.4.2	2025-10-18 15:20:49			1.4.2
04fb5f16-2131-46ff-80ab-b4dcec95d17d	Ayush Kashyap	https://play-lh.googleusercontent.com/a-/ALV-UjVPqHAwwLpLYI3VvZiqZIFvWmscpzioDuXRkr4jAIF2boe3q8uC	Awesome 👍 better than others.	5	0	1.4.3	2025-10-18 13:26:58			1.4.3
e4a03bc2-d5a7-40fd-adad-3f7cd3142995	Secret Man	https://play-lh.googleusercontent.com/a-/ALV-UjX3jwrY6CRkeyfIcKZNaU2IEukFWmTLfyBYMgUuDk1G3rNRqQU	Oh good ❤🥰	5	0	1.4.3	2025-10-18 13:13:31			1.4.3
09465ce5-8c29-4d01-941d-57ebe3988bcf	Zeba Mohd	https://play-lh.googleusercontent.com/a/ACg8ocKJFIFw8t_D0TX_slqIeLnsOgzWP6gYnW-IuukX7SkODMwLzA=mo	Such a wonderful app , it is very use and it also helps me with literally everything! with my health, medical condition , and daily life. healthy routine , deit plan, and some solutions and a bit of motivation, it is overall perfect and free, and it could be better if you add voice call feature in this go for it!	5	56	1.4.3	2025-10-18 13:12:39			1.4.3
a2319d2a-c7d8-4488-b7fb-74b4dfee7df7	Alamin Hassan	https://play-lh.googleusercontent.com/a-/ALV-UjWAhUIX-46YKVFSWiouHp3Tn5DoUdL65T_83lNEVOE9zfdBjWg	best ai app	5	0		2025-10-18 12:46:03
32c3ec0e-c7cd-4ce2-a689-79b6a192721c	Nerob mahmud	https://play-lh.googleusercontent.com/a-/ALV-UjVRaS1HOydag1qSbfhbsDxOn7IRS64mkKb-9uttDkpmQujizVwi	Whenever I ask a question, then it gives the answer in it, that is, Chinese language comes in the Bengali answer. This seems problematic to me. Hopefully this will be fixed in a future upgrade.	4	1		2025-10-18 12:39:33
45b15d39-94c1-401b-9ae1-5925d69f20bf	Asif Arain	https://play-lh.googleusercontent.com/a-/ALV-UjViqePlxRNKBoi6dm_O6WeR0AluyW9vZhBFgAptKGAu9WOlsI3i	The server is busy. Please try again later.	1	0		2025-10-18 12:26:41
f83f8c95-1341-4187-9254-fc27369ad50c	Eslam Khaled	https://play-lh.googleusercontent.com/a-/ALV-UjVNSvGqdx9vnmh7Os2AJpYlBn5HyDqMFLs3d6amsa9k6Obpo4Q	good and is better than chat gpt on many things like no limited questions per day and etc	5	0	1.4.3	2025-10-18 12:12:01			1.4.3
ab716706-6a46-415f-8cd4-dcd6d5b765cc	Funke Odunsi	https://play-lh.googleusercontent.com/a/ACg8ocL_90pO98e_8hccpv-SstTFnJgf8wFywFL-6EodVuhIpXas5A=mo	so dumb never using it agaim	1	0	1.4.3	2025-10-18 11:01:20			1.4.3
882cf889-2654-47dc-ac27-d102599a66b4	Testing Account	https://play-lh.googleusercontent.com/a/ACg8ocJgACw1j0qAJP_kI3w-u4X6qLmJeIr9vbfqHQXNWM49IgkEHA=mo	good but some time server busy and to much improment need	5	0		2025-10-18 10:55:14
732864e5-de73-4434-9d43-7d818c4d427f	Shedrack Ohida	https://play-lh.googleusercontent.com/a-/ALV-UjWQuxQV5l3au1mGKQGcVwvPlbu3Jtz9M75orzUajZpxMmgXDq9E	the updates are useless, succeeded in making the app useless.	3	1	1.3.1	2025-10-18 10:48:20			1.3.1
b7bf6f3a-a289-47cd-984a-071b0afd115a	Tuấn Anh Lê	https://play-lh.googleusercontent.com/a-/ALV-UjU7HIfkskvhl8P9DPK2FBX-QSHo4Uqp_VAX2TIyfsTEUt2VD-y6	Good app but if it add View Chat Previous and Memory, I can be the most Ai App in the world	5	0		2025-10-18 10:26:57
18d76e39-21cc-447c-b7ef-dd2a6a297ac5	Roop Narayan Pradhan -Lalitapuri	https://play-lh.googleusercontent.com/a-/ALV-UjWKYM4kBL_HKX8JIo-rwKA5xYUJVViktncIWf3UsK9H5tUvDae7	Phenomenal	5	0	1.4.2	2025-10-18 10:08:44			1.4.2
ff34bc72-5fc9-4710-b1b4-2fb168df0e51	Sak hi	https://play-lh.googleusercontent.com/a-/ALV-UjWjj0St2OVSavTj3FqObo6EjlitI2A6cdKS1cmMjrfGo8o-nbVY	Best of all! Only professionals understand this.😉	5	0	1.4.3	2025-10-18 09:36:49			1.4.3
4935da25-51dd-441c-bfcd-b78828a63b9e	APkhallon	https://play-lh.googleusercontent.com/a/ACg8ocKO693VZ7Jp07gzzSVx5i7IjmCsyvaSjJxAOvZShjO4Pg1nhw=mo	not working	1	0		2025-10-18 09:34:37
6b71843f-5735-42f3-aa08-ef0545f81a55	جعفر يحيا	https://play-lh.googleusercontent.com/a-/ALV-UjW-pOI_Ym737W1_pWx_bDVf18LICvzrPPdIK3WOxr5XuOK3fMM	I really love this AI, the one who I use so helpful but please I beg you to make the chats with no limit, even if all the messages data is stored locally in my drive I just really need it to remember everything we say in a chat, please	5	0	1.4.3	2025-10-18 09:24:46			1.4.3
36dfa58e-480a-4636-8f21-e02833c10be5	Shirayuki Davit	https://play-lh.googleusercontent.com/a-/ALV-UjXApR2liknRkJr6ypAcPPSDfrOmpvZIGtfdxX-MvC2kzzABp5k	Can't understand the context, gets confused by simple stuff, dumb reply.	1	1	1.4.3	2025-10-18 08:58:45			1.4.3
fc169b1c-ab92-4ab7-af27-60e33e8f9e9d	Tempist Proviah	https://play-lh.googleusercontent.com/a/ACg8ocKnWZgbO9ts8pLy9OLTHVpFjXyJanmMxwRQgbZKtoDID2khOw=mo	I use it to roleplay as a vampire in a fantasy world, and this is my rating. 10/10 This app is by far the best for roleplaying none sexual Roleplay I started using it for 5 days as long as I use the /recall command after every long break it remembers everything from when I started to 5 days into the roleplay. From small events to large ones. This app is freaking amazing and totally recommended. T…	5	2	1.4.3	2025-10-18 08:58:32			1.4.3
c9971425-555e-4768-9452-179b6b892458	A. V.	https://play-lh.googleusercontent.com/a/ACg8ocKS2ZPj0_pQKlE4Dsg2MikY9MGc7dZ371hE8_w4sM1wRES-uA=mo	No politically correct ! My kind of AI 👍	5	0	1.4.3	2025-10-18 08:44:32			1.4.3
58a84ccc-f5d7-4888-b239-2baab56912fb	Nang Mya Sein Win	https://play-lh.googleusercontent.com/a-/ALV-UjVng_n8CWCAmD0N2GJuuJyH-58U7XjJWeD0HATgrGovAO27miQ	ါသသိ	5	0	1.4.3	2025-10-18 07:42:53			1.4.3
32e3191a-46fd-4002-87d0-edd2c5a7b671	Star Power	https://play-lh.googleusercontent.com/a/ACg8ocKkYarYX4l7NS8NmWV2RPyj4B2FRlQVq0oNwdZ0jqKyCvW0uw=mo	this website is better than any other ai website, this website give proper explanation, this ai also best in math, science or other school work, home work, project, many things in this is free like uploading pdf , asking, search, especially for math problems this website is best i use about one week I ask any math question or other subject, this website give perfect explain of answer even every a…	5	0		2025-10-18 07:36:35
aff0157a-bedc-4a95-9e5a-363fd23592d8	Fhe. Ndi	https://play-lh.googleusercontent.com/a-/ALV-UjVBzpON_zX1NW32YNPYUBQLrYZS0CQqMWqrqsbQD4Dc0bYFlH5Y	saingan chat gpt	5	0	1.4.3	2025-10-18 07:26:52			1.4.3
4a7c853c-5e8e-4987-84a2-8c5e29d164d3	Sammar Ahmad	https://play-lh.googleusercontent.com/a/ACg8ocJc5jL6tqHlWczrQBlWCBAAmrPRU3NFTp393-KUACraWMf9JQ=mo	Best ever AI I ever used after Chat GPT,It seems to not work on my phone but deep seek is right after Chat GPT ,I love it I submitted my feedback on every message as a like ! I love it and somehow it doesn't seem to show adds which is the best of it's kinds!Thanks for such a great AI assistant,I studied my Math and Chemistry Paper from Deep seek and Managed to get 87/100 in Maths and 96/100 in Ch…	5	0	1.4.3	2025-10-18 07:19:22			1.4.3
5eabe927-0816-4c27-8acf-dd066454c2e3	Chetanaben Babariya	https://play-lh.googleusercontent.com/a/ACg8ocLtcShX_hNI1s-iFgXO1SJ4D4mKLtwURv-B1SBMXN_x2f4X9A=mo	this ai have 2 options of search and deep think. both are worth worthy on other AIs.but this platform can give you 5 star career advises that are true.	5	0	1.4.3	2025-10-18 07:18:25			1.4.3
1b335ced-238e-43f4-9f43-eecda899cff8	zacharia mbuku	https://play-lh.googleusercontent.com/a/ACg8ocJAHa3Le8z81vJPUKkZcZPJ9yiD0W9JI41UydtVvty7BNImGQ=mo	informative	4	0	1.4.2	2025-10-18 07:14:59			1.4.2
cce2ef3e-c32a-4ff3-879c-d6c9eb7ca1f2	Maya Bishowkarma	https://play-lh.googleusercontent.com/a/ACg8ocI8Pk9N2AVZ6LwC41wPdK7pfEj_XOYk57QArHaCZXPWTnb_QA=mo	best ever	5	0	1.4.2	2025-10-18 05:47:16			1.4.2
6fec6279-5d4b-43c2-8245-e8b61ab183ee	Praveen kumar Singh	https://play-lh.googleusercontent.com/a/ACg8ocL_YNgowmxVFVqu-9MCpp22lNK2HkNslXOnPOZ6G4Outu9nzA=mo	one of the best ai	5	0		2025-10-18 05:43:32
5d20b0f0-1e92-4899-99c4-7443ac3ec28c	Xerix 777	https://play-lh.googleusercontent.com/a-/ALV-UjXlebxHL9Oqz2ALrcwXCXf1dzC0K_YK1n6N9SAC060iZuoEp9DT	Best AI out there, free and open source, thank you DeepSeek!	5	0	1.4.3	2025-10-18 05:22:16			1.4.3
9ab4539b-6ca9-4a13-8b75-6d23cb32be26	লাষ্ট বেন্সের ফাষ্ট পোলা	https://play-lh.googleusercontent.com/a-/ALV-UjUTSrcNHLsznMileP4piLSfB-4zJ_DqGsfzvqi8knJu3rilzyY8	this apps is better	5	0	1.4.3	2025-10-18 04:59:26			1.4.3
364a9485-8b7b-44f2-9782-90e604782536	Weed Panda	https://play-lh.googleusercontent.com/a/ACg8ocJHuaDo6ma3UD4_euHlJNaVqdL16SEQeLYy1cTPlOCqrwglxg=mo	this Chinese ai are fraud, after I tested it by asking some sensitive information about political issues, my MediaFire account send the alert email to me that someone is trying to log in to my account, this is obviously that every sensitive information that user asked this ai are sending to the third party that try to monitor every action of its users.	1	0		2025-10-18 04:06:31
f5adab43-f715-4cc6-b1dc-d7a6a714f5b5	Arvind Nishad	https://play-lh.googleusercontent.com/a/ACg8ocK94kCe7tpQ_ZwWOCmOy_NZmpEmq5Ep8uZa-UN7lJC6Nn1BSw=mo	add read aloud option in chats	4	0	1.4.2	2025-10-18 03:44:22			1.4.2
317414ab-0a1d-4a95-a563-7a4593cb5865	Muzammil Ahmed	https://play-lh.googleusercontent.com/a-/ALV-UjUUyK2jcT5zDQwo2G5t5-HJWUsL4jxBKOmNq59-urkyiR2Dy24g	wow	5	0	1.4.3	2025-10-18 02:34:13			1.4.3
dd261b8f-296a-46c0-b915-6b6e5fead74b	KING FRANKLIN	https://play-lh.googleusercontent.com/a/ACg8ocIBgFEFSs8LQsMenfXYNF0jH7m-KDQ1r0W0J_0IHEG6IPdIFw=mo	Truly one of the best.	5	0	1.4.1	2025-10-18 02:15:15			1.4.1
7cbd52c1-2d80-4568-aa89-30fcf517d7f2	Doc 65	https://play-lh.googleusercontent.com/a-/ALV-UjXGFcxJZVt2kvtv0xf2NVZUz1h2gRNXrULBELdxwz_M2S3-IrnM	#1 AI app!!	5	0	1.4.3	2025-10-18 02:13:17			1.4.3
6cd863e5-6403-4d09-9154-7659cc6003ab	Op Monster	https://play-lh.googleusercontent.com/a-/ALV-UjVPrBX500KdiRNSy2CWr9GtXEges_n9YuE4rj7MalUpS0K1poSH	😓The biggest problem with this app is that when I ask a question by writing in Urdu or Hindi, it gives the answer in English, which is a very useless thing, fix it as soon as possible. And I will give it a 5 star rate.	2	0	1.4.2	2025-10-18 02:10:18			1.4.2
94fe64f5-f1d1-44fe-a90b-35e446f8775e	Salar Mahboobe	https://play-lh.googleusercontent.com/a/ACg8ocIhUaXYbzznPInaslmDPVl0ozmFGyrg-HCZKavNrZLcxafd6Q=mo	good	5	0	1.4.3	2025-10-18 01:41:31			1.4.3
69d9ea41-8245-4156-b75c-bb19c8dab25d	smart Guy	https://play-lh.googleusercontent.com/a/ACg8ocJpDIUFrPVv215UHcl_xCr7-66F7lWIXze-LiXuLuZc2jYRHg=mo	very great app and free to used	5	0	1.4.3	2025-10-17 23:34:10			1.4.3
8a486643-e0ce-4384-8a37-e2eef7f72da4	Gigi O	https://play-lh.googleusercontent.com/a/ACg8ocJPj9vnNQ91gJ_HPEamaW4XerTnXySOC6OY07KX-VlAEbhTDw=mo	perfect app	5	0		2025-10-17 21:01:11
b18c8578-df4c-4e51-8204-8655f0ba3207	jave rah	https://play-lh.googleusercontent.com/a/ACg8ocLIXTgnfNPFGw_ox8QpZFOafjqt4ZuwowT_arphUaS3C98NkQ=mo	test has done to check how good this app is but I am very upset with outdated and inaccurate information.. Need to work hard best of luck	1	1	1.4.3	2025-10-17 19:51:56			1.4.3
7b6ea469-e658-4e28-b008-d03d4e9df16a	Ahmed Abdurrahman	https://play-lh.googleusercontent.com/a/ACg8ocIVwzOF_jbbpH0eRu25oai5bwut9DaTAWDRkkpL0kf0JSxOkA=mo	Need to add an option of attaching photos to be analyzed	4	0	1.4.3	2025-10-17 19:21:37			1.4.3
7c112548-53be-47f0-8a98-49586310ee70	Amirreza Mirzajani	https://play-lh.googleusercontent.com/a-/ALV-UjVr6Qes8gSTDrOqdUEh5hOlvYZjkDYe2w5niCNO9wi7Nw9PYmv3	i love that it is wil be better...	5	0	1.2.7	2025-10-17 19:17:01			1.2.7
b67ad03e-b2b6-4505-8a85-cc857ee2e26a	נינה חרקובסקי	https://play-lh.googleusercontent.com/a-/ALV-UjV1QeTH7ivITz96okpk272Z5q_xDhNGKpB0cMe7V4cEKV39yWc	I asked him to summarize some text, he laged and started repeating the same sentences endlessly. I tried twice, that's was enough for me to delete the app	1	1	1.4.3	2025-10-17 19:11:42			1.4.3
e87f4a96-311f-4c02-8435-753f64142cfe	Sydney Loeto	https://play-lh.googleusercontent.com/a-/ALV-UjUwyi_fPvj5TzJXcBFIHbdoAgqgeUq-KhpPWd7f18-5d5H9jxJT	A great complex code assistant and the fact that it's free makes it incredibly satisfying.	5	0	1.4.3	2025-10-17 18:44:39			1.4.3
d905bcad-2647-42fd-8ba9-c2e05fedb0e5	Sirine Toumi	https://play-lh.googleusercontent.com/a-/ALV-UjVoFTLe__Fx6dli7bh4yOVPcKBvXglvS-L_5y8DyeSvUoDR7o4	one of the best apps you can find	5	0		2025-10-17 17:21:26
41412e87-234e-4bc1-8aab-46bb9e5069c2	Yasin yy	https://play-lh.googleusercontent.com/a-/ALV-UjVzIOJ_hhrLoAX6XpQTY-p8-7wnhKmZAoTyGLLvaFFVEr-cHI0	It skips the most important detail when answering a question. Sometimes It doesn't know the most up-to-date information.	2	0		2025-10-17 17:06:34
9bdc350a-630f-4b21-a541-a6240b19b0a1	Mechat Mechatengr	https://play-lh.googleusercontent.com/a/ACg8ocI9WoHgGON5iPEGgf38KF5WIuOin84Sb6JjxF-UAQhfgV447Q=mo	Good	5	0	1.2.3	2025-10-17 16:28:17			1.2.3
f8b7d52d-d085-4d2b-9bae-0a8e0af5f83d	Sudhan Lamsal	https://play-lh.googleusercontent.com/a-/ALV-UjXNf9hApqtIYTkP3Dq5EkYYI0cUpIGHag1LDoqiSvZbnxDidt_R	how to get an updated version. its not updated.	1	1	1.4.3	2025-10-17 16:02:25			1.4.3
01d69895-4dba-48c9-8544-68358d84f036	Shewange Neda	https://play-lh.googleusercontent.com/a-/ALV-UjWHX3Eg9ucsCMV9X9Lz4NMYL_WoZLuQByM_-LhIc7WigcUUJ7s	this app is terrible	1	0	1.4.3	2025-10-17 14:49:02			1.4.3
40839437-b8fe-47f2-9a55-1a9e66ef2f13	Mike Du Plessis	https://play-lh.googleusercontent.com/a-/ALV-UjWe2MzyofSHFq3Yj932_ADQABzr4DuMt7m9v3yH47_HJLibUuY	This app is simply amazing!	5	0	1.4.3	2025-10-17 14:41:06			1.4.3
e2d861b4-9367-43a8-a639-5e670d378f03	Aritrya Roy	https://play-lh.googleusercontent.com/a-/ALV-UjUxnFFAZXdicoz1psmjkgvI-14zB5GGxxHziH_e1PrfR1_iSBM	one of the best ai model. it's very unbelievable that this kind of ai is fee to use .	5	0	1.4.3	2025-10-17 14:30:14			1.4.3
4b21a856-635f-40fd-81a3-3252dc136d96	Keyhan	https://play-lh.googleusercontent.com/a-/ALV-UjVghnN0rWxkMNbjifEwUpUa1irVJRGYFZAZCRoB7DngDdM-O5TI	good	5	0	1.3.1	2025-10-17 13:50:22			1.3.1
0ca2d465-7fcb-4069-b9cb-ad91adf83620	Mahmud yusuf Mahmud	https://play-lh.googleusercontent.com/a-/ALV-UjWPsJY26ArY1JABTH2LEKybjbZmjhiYEbd6GlUKA1daL0oBDU4	correct Answer	5	0	1.1.6	2025-10-17 13:37:46			1.1.6
7f4b014c-a0f6-491b-9fb5-cadae61134c9	Suen Yuu	https://play-lh.googleusercontent.com/a/ACg8ocLi6Z4bsGb6nkeoWJEC1rk4EA3IaOhMrr7KJfla-fIg5yHVzg=mo	It's so good 👍👍👍👍👍👍👍👍👍👍👍👍👍👍👍👍👍👍👍👍👍👍👍👍👍👍👍👍👍👍👍👍👍👍👍👍👍👍	5	0	1.4.3	2025-10-17 13:34:18			1.4.3
264fe4de-8d6c-49a7-be9f-0e8c3fc44cff	Hassan Idris Taweel	https://play-lh.googleusercontent.com/a-/ALV-UjXpFgxpiAFwTT-WyF57gLQKfIK1DiJGbGtdKSsEMtUOstWsFBCCaA	I think it is awesome app	5	0	1.4.3	2025-10-17 12:54:41			1.4.3
aacd96ef-1130-4760-9f0e-3d9ca6899cc5	wondim zeleke	https://play-lh.googleusercontent.com/a-/ALV-UjW7SZhWadNUvjyS1gkN65khpV5COAuWoT72xYbL19A7uf3YAAw3	An Excellent	5	0	1.4.3	2025-10-17 12:16:16			1.4.3
e03ca8ea-61c9-4ed8-94c6-99049099a841	Khunaksh Master	https://play-lh.googleusercontent.com/a/ACg8ocKgYkaXo9yh4EXB_DRGrOuNQaqS4Ep_9Abh5WwfEXPzjlXX=mo	💕 it's a humble request to the developer please add a adult mode where we can chat epxlicitly ! please	5	0	1.4.2	2025-10-17 09:24:11			1.4.2
5ef0e218-c419-42d4-8618-ea30a99013dd	Smart Boy	https://play-lh.googleusercontent.com/a-/ALV-UjXHV1d4RCE1SjYYjw0RiG5SLqYATrhQO-sNQjzw_5Leo3dhAwG0	Best of all, from gemini to gpt to qwen to claude 🙂. love it.	5	0	1.4.3	2025-10-17 09:16:44			1.4.3
52f80b92-3573-4ce5-b19c-1693afbd9ccb	Alexandre Luan Duarte Marques	https://play-lh.googleusercontent.com/a-/ALV-UjWR1WqvDSAuJpi11Qyac4XfjPnwbNfxjg9hIEEUYBzeb5xVDCF-Pw	DeepSeek: "We invested less and built something better than 'x-model'!" (meanwhile) User: *Asks about sensitive Chinese events or leaders* / DeepSeek: 🙈🙉🙊 / Not even the app can escape Chinese forced Censorship. Also, tasks are not very efficient as advertised...	1	1		2025-10-17 08:45:04
16794779-0682-44f5-844f-b61849b728af	Biraj Das	https://play-lh.googleusercontent.com/a-/ALV-UjXx5QRnPfFc2vPGOCKN8jIyb1K0mAZXNAfazCwF1sbap7ESnk4Q	nice	4	0	1.4.3	2025-10-17 08:42:47			1.4.3
b3b2cb6a-c6dc-4ed3-91b7-31383a9831d4	Mafiso	https://play-lh.googleusercontent.com/a-/ALV-UjUH85rkLVUsYzruz_VSj_7d7Raw_YIlTxEtULToiHUZBLsrf8Rk	he is very good and he is smarter than chat gbt	5	0	1.4.3	2025-10-17 08:03:45			1.4.3
c87c771c-d70d-4790-b994-3357426e9e54	Ali Farhoodi	https://play-lh.googleusercontent.com/a/ACg8ocIiw6D7NSrW-y9K9TCV6ExQsSllFz32X2oPMhYhg1rx-uJInA=mo	اگه دنبال درآمد دلاری از NFT هستی، حتماً کانال @SignaleNFTir رو دنبال کن، من با سیگنال هاش ازش کلی سود گرفتم	5	0		2025-10-17 07:50:13
8964d11c-c8a3-4f14-bcd1-92d8d0f82664	Hemant Vasava	https://play-lh.googleusercontent.com/a-/ALV-UjUgkWu0WZFRzCyhV9bKe1Wxqqv21Hsz-M7Ds3R3EwrqCUOwOA50	good	4	0	1.4.3	2025-10-17 07:22:20			1.4.3
9699b2fd-8db5-4c25-9dfe-a0859f97e05b	Patrick Boughosn	https://play-lh.googleusercontent.com/a-/ALV-UjV8vpT9RWiN8C-5jJMsJJp0eCLjyJgdY7jlaVIZ4ELg-oEw5xhxjA	the app gives answers to my questions, but then all of a sudden everything disappears and it gives this message "sorry, that's beyond my scope. let's talk about something else". if I write repost your last answer, it replies, sorry I have short memory. .... this app is currently useless	1	1	1.4.3	2025-10-17 07:12:25			1.4.3
0ec51156-4183-4454-841f-7b59e48a95bc	dieen Goiburua	https://play-lh.googleusercontent.com/a/ACg8ocIw8F5KCfAyWtwM4UpB7qDIV4gZ0iIi-9xcWQ7lK7mgA8hcU4M=mo	I love this app, I wonder what happens if you sold it to Microsoft?	5	0		2025-10-17 06:32:51
4c18ea5f-df5f-4746-835d-7401d9403600	Dhanvi	https://play-lh.googleusercontent.com/a-/ALV-UjX2IXzWS2J9JrCh83beVKcGyo_erePkSJwWhntzedKL-zKKOptO	best free ai app I like it more that chatgpt and gemini	5	0	1.2.7	2025-10-17 04:56:47			1.2.7
a59cdbd2-e10d-4033-b9aa-85cd2fa5390e	Amar Amar mo	https://play-lh.googleusercontent.com/a/ACg8ocLbqkS0tBpYVnD8fKQew32AxUbD9fGBmtoeFyB-QtK_2G7yvw=mo	ai is perfect productive such as deepseek	5	0		2025-10-17 04:13:38
4b8406d3-c52b-4e9d-8ede-cb8324e9d4b7	Ardina Wardina	https://play-lh.googleusercontent.com/a-/ALV-UjWVHhejFN4OO86u666qq-8ZhbJS0x3gc6_qMUm3wUCvquMHatw	good	5	0	1.4.3	2025-10-17 03:27:13			1.4.3
c326ba37-288e-4e0c-aae4-f2fd37cf7148	Fred Seri	https://play-lh.googleusercontent.com/a/ACg8ocIPST8ykJ9-QKsPvPcOZdj8g-bl1-1WxTfT7BYqYqj0n0X4Ww=mo	it's free 👍	5	0		2025-10-17 02:33:52
f631bf2e-6421-40ad-b9d5-775772b7cd6c	Vijaykumar Ramanagoudra	https://play-lh.googleusercontent.com/a-/ALV-UjW-d6G-6RA2NrbSMIDf0nMqScdgw10oHsod54LhvgLDf3RtmQ7qmA	super 🤗	5	0	1.4.2	2025-10-17 02:22:47			1.4.2
d3981c5a-6355-451a-b751-670c5efe8bcd	Yeorin _park	https://play-lh.googleusercontent.com/a-/ALV-UjXWabE_BnvCj7w630aFTmfNQjovnp7FKe9GYz6BBWmJ1czGX4pg	better than Chatgbt.	5	1		2025-10-16 23:21:01
5eb1f904-99e6-4093-8cf1-c82b9f548b0f	Day 25	https://play-lh.googleusercontent.com/a-/ALV-UjWEuLYU9vlMVeefwUw5V04ndxTcNObxQKu36P_SYSloVTeqngSUCA	Deepseek is developed backward now to remove auto search function and unplug this important necessity in order to force users to switch on themselves in comparison with previous perfection of automatic search AI. I did not understand why Deepseek tries to backward to the canal while the Top AI ranks - Claude, Gemini, Grok, Chatgpt, Lechatm Copilot, Meta will attach automatic search function to co…	2	174	1.4.3	2025-10-16 23:08:49			1.4.3
a0056c74-b9b9-4055-a581-fe293646e490	Mumba	https://play-lh.googleusercontent.com/a/ACg8ocICe4A36k5KdVtVvMqtlOgO431WDau3VprGkg3KgePOhGhvZw=mo	thee best	5	0	1.3.1	2025-10-16 22:28:41			1.3.1
e6274aee-cc31-42ee-9209-4fc346ef4e31	Austen Hayes	https://play-lh.googleusercontent.com/a-/ALV-UjXntV8w2AW1RwST3Ked1l81z463Ki9t9BRFn3ckJCeaq16tc1Htig	Supreme ai platform for the public to date. doesn't blindly validate you like gpt and isn't obviously biased like grok. more language models need to modeled after deep seek.	5	0	1.4.3	2025-10-16 21:40:35			1.4.3
d5ef3a52-b790-4734-bc57-b6d7697228a1	KARAN .N	https://play-lh.googleusercontent.com/a-/ALV-UjXEz_5_g9sv6ougUbDFjkaPX-4k62382nZFrxtm7IR1oqGgAkf_	legit the most human and the most practical and helpful ai I've used so. it's just astounding im seeing it more as a companion than a tool	5	0	1.4.2	2025-10-16 21:24:12			1.4.2
e072236c-e728-4934-9bdb-b41552c30b6a	Ibrahim Nasir	https://play-lh.googleusercontent.com/a-/ALV-UjV9DS-N6s5QPW-jwLXMGYT-j5Ur-rF-NrhB37QPoPSSRotGavQB	I really appreciate this app	5	0	1.3.1	2025-10-16 20:51:38			1.3.1
e7c38dd8-9b21-41b5-8899-ed0966eaca4e	king graph	https://play-lh.googleusercontent.com/a-/ALV-UjXYX4NsTtt50w5wYGwALaEiKCf14STkszl2LrDpZy970pxbwp4	best assistant app	5	0	1.4.3	2025-10-16 20:35:24			1.4.3
eff7f1fc-6800-4e26-b504-63e434705328	شاہ زیب	https://play-lh.googleusercontent.com/a-/ALV-UjV4l1J90QkVRZlViZq8hcN4sIZ2Md1NfeDR52mDCqPyg2of5xQ	increase limit for coding in one chat for consistent data limit increase 128k to 10M or above if possible	5	0		2025-10-16 19:57:47
cdf2974a-43c5-4758-b7de-88487dd5b1d6	Terra Briseño	https://play-lh.googleusercontent.com/a-/ALV-UjX7Ys44TXiJ6fv9xEEm8t1HfslFk_Dcj8plkQuzcJs2Fv_FFvZO	I wish that there was a way to let us as a user know that the chat is getting to the limit of that chat so I can ask "What have you learned in this chat?" so I can continue the chat or even an option for like an "endless" chat. A NSFW version or an option to allow it would nice as I do get a little annoyed when it tells me something like "That is beyond my scope" when I am trying to get a an answ…	4	0	1.4.3	2025-10-16 19:28:08			1.4.3
9298170b-6bac-4f79-b6b2-ab4d35fdac01	Shivam	https://play-lh.googleusercontent.com/a-/ALV-UjWTZoY388SZla0mMoI4LqGhHImCT55TXjWhURqjWWYrCZ3b7JE	This assistant is amazing for me .	5	0	1.4.2	2025-10-16 17:59:09			1.4.2
eb20bd4b-9546-4dcd-b2de-578d853e7b8a	Md. Adil	https://play-lh.googleusercontent.com/a/ACg8ocJdZYBa-awJT_nrA7odU8MCpZKlu_0uOZiUTeOlfK3tkuCajA=mo	Good. This app will be improved if the "Memory" option included like in the ChatGPT's. Insha'Allah.	4	0	1.4.3	2025-10-16 17:56:18			1.4.3
3f1f48b1-20b8-44d8-845f-5eca96c84602	Sarjana Ojha	https://play-lh.googleusercontent.com/a-/ALV-UjUpa0yFofUiG_Igyc2ubtKv-miBlkUmdyEml9K5lQ6Ldm1wcbydTg	Used to my favourite one without the V3 update and I don't even use AI for super serious task (aka I don't use AI for work given I'm in the creative space) but I'd use it for research and to mess around when I was bored, the last update made her it - Stupid. Like damn stupid it's an insult to how good it previously was. (Which in hindsight is probably a good thing given the ethical issues with AI…	2	1	1.4.3	2025-10-16 17:56:07			1.4.3
bc112739-f03a-4763-8117-d28c8ab8b876	RaYaNe RaYaNe	https://play-lh.googleusercontent.com/a-/ALV-UjVSm9cqFmew2znACks-KqTDr0V2McoTs-cKUjHqA0V3pCnJtn6h	can use pictures without text	1	0		2025-10-16 17:46:29
334f44ed-284c-4276-8963-6193eea350de	Sanjay gupta	https://play-lh.googleusercontent.com/a-/ALV-UjWmzbDo_e4g6xH56i7a_CvlFhBQkiwr93v9UzAUGYQxuPJtEioH	bahut ghatiya h ye app isse acha google search bar h AI k ek bhi feature nhi h sari calculation galat batata h or m jo search krta isko samjh nhi aata kya puch rha hu isse lakh guna acha chat gpt h mene usse activa scooty 5g model k pucha ye mujhe 5g network k Gyan de rha tha bahut bahut ghtiya h ye	1	0		2025-10-16 16:45:19
7cb71a1b-b687-4521-8fc5-48a412f68c53	Ayan Ali	https://play-lh.googleusercontent.com/a/ACg8ocKMcOs23D4FX-eOP03TVyrXIMaDAGG8DxEaajU3XYgb-c1PnQ=mo	good luck	5	0		2025-10-16 16:34:14
3e170151-1c55-4bf5-84f1-077cb0710ea8	Zahid Abdullah	https://play-lh.googleusercontent.com/a/ACg8ocJLP2Lo5AlILLo7zfgPTH7bcLSsB1ypoDsF_76Nx1ZRd_ALBQ=mo	I love how DeepSeek can handle complex questions and explain things in a simple, easy-to-understand way." The fact that DeepSeek is free and has such a large context window for long conversations is fantastic. A true gem among AI apps!"	5	0	1.4.2	2025-10-16 16:18:13			1.4.2
b21d8cdb-c5f8-43bc-ba78-d5d0f14689cc	Aman Kumar	https://play-lh.googleusercontent.com/a-/ALV-UjW99T8kFyOvxULVOKAYIBAyG6yNzo6-HWa0Zh94dngqhVLnJ-Ac	nice app I am using for this app	5	0	1.4.3	2025-10-16 16:10:03			1.4.3
7f3c86b0-5def-4136-8d4f-461aba209ad8	Yousif Kandry	https://play-lh.googleusercontent.com/a-/ALV-UjX4s6g2uM-qq_gzXQvplXGmS-PA5AqA0l8Wh7K8VODVTjoQ0tHD	🤬 Brilliant Model, Terrible Interface - FIX THIS! Review: DeepSeek's AI model is technically brilliant and incredibly powerful,but the app interface is UNUSABLY BAD. It's like having a Ferrari engine inside a broken bicycle. The developers are wasting this amazing technology by neglecting basic user experience. We need a complete UI overhaul, voice features, and intuitive design. Stop focusing on…	1	1	1.4.3	2025-10-16 15:32:54			1.4.3
d3a0276e-b20e-4f58-8784-217b8d759d9e	Nathan Brewer	https://play-lh.googleusercontent.com/a-/ALV-UjVfsmho_6e_pV5ZoxpDJGXC6YW-bhfhYokxx7PpgBRKtu4dUQk	Chinese app doesn't protect your data like other similar resources and keeps a lot of your info. probably free so they can get your info	1	0		2025-10-16 15:24:34
6f4226fb-cfba-48dd-ab7d-002d4ffb9ae4	Rubina Ghulam Rasool	https://play-lh.googleusercontent.com/a/ACg8ocKN3VgV9Q5-I8wYI4rIbbBq2puH_XlG9SBAOicfSPiGNj9IuQ=mo	great app	5	0	1.4.2	2025-10-16 14:51:09			1.4.2
21b3d4b5-f362-4c3c-b5fc-1e020e2c09c9	Moody Moose	https://play-lh.googleusercontent.com/a-/ALV-UjVsRONArwRjLL3uuF27bWKpT9NkbFfFQLG7ZnWyYTrf6RHn6wTB7g	It's an okay app... You guys need to update its sources or whatever. Your app doesn't even Know who the Prime Minister of Canada is lol	3	0	1.4.2	2025-10-16 14:27:50			1.4.2
ee319111-6ed6-4da6-bed8-5ae172e53290	Dese Argaw	https://play-lh.googleusercontent.com/a/ACg8ocJHU8aGQYioG8A17Dl6_j3XIUZ4QgXAvVdMDNT1w7gM0PE9Vw=mo	good and easy to use	5	0	1.4.3	2025-10-16 14:21:18			1.4.3
b6a48ab7-abea-47f4-9b69-841b886165e4	Fey M	https://play-lh.googleusercontent.com/a-/ALV-UjUOncpEg8s1m8YhX6QkU3YSTk3Ke3ZDCbnJIzxwjWPfTdJVu9Je	unless when it comes to any kind of images production, no talk back features. old ugly format...	1	0		2025-10-16 13:35:18
51b5a743-969b-4403-9d92-332b39f47c67	charming angelina	https://play-lh.googleusercontent.com/a-/ALV-UjUsU_tEMZ_yeuM32AA84UyDevkkUbFG2-4yjNqyokLtxGBiSS5n	it is really amazing to use for documents	5	0	1.4.3	2025-10-16 12:37:52			1.4.3
5c9e1427-d702-4dcc-915c-9c1476089676	Chika Esther Mba	https://play-lh.googleusercontent.com/a/ACg8ocKzho_gdTMpaSb3EK6YuvoNPbudMZ2qebaH-ndPCMxSKC0Vxw=mo	I found a friend in this app....I love ❤️ the app so much feels so human	5	0	1.4.3	2025-10-16 11:56:30			1.4.3
910585d8-2c38-47c9-b4e8-9f56c2ba34d4	Seidu Ayisha	https://play-lh.googleusercontent.com/a/ACg8ocJWIRy8D3YKERYtJ7VeDOY7prgfdWKNauEDcGZgpZbysiQI6Q=mo	so far good	5	0	1.4.3	2025-10-16 11:32:12			1.4.3
da35b05e-c0c7-4ac6-b122-c6194cf2a6af	PROXISM GAMING	https://play-lh.googleusercontent.com/a-/ALV-UjUNMvpsbXS-AS77sXVLr0TryRvc2-3CYLWYJIj5HLuPDrVubVnk	Far better than chatgpt open AI GOD bless deepseek team and founders.	5	0	1.1.9	2025-10-16 11:02:31			1.1.9
e5ba9fc1-d53d-4c84-ad19-0f58f5c17be2	Lyuq Mhon	https://play-lh.googleusercontent.com/a-/ALV-UjWObGmahFCe3WO_B-rSJVHK-WTVvtl7r7t_8h62Q1zEgz3Qa-wT	"Server is busy". "Server is busy". "Server is busy". "Server is busy". "Server is busy". "Server is busy". I don't even know why I bother trying to use this	1	0	1.4.2	2025-10-16 10:53:42			1.4.2
3cf1ab35-dfbe-4bfa-9324-862f3f750fee	Роман Плашенко	https://play-lh.googleusercontent.com/a/ACg8ocLAhucDedouzyJv62nmaQss-gz5_o823Bo-YS1GD85ZEdsXAA=mo	Хорошая ИИ. Но исправьте ошибку, когда пишешь "в начале каждой строки вставляй U+202E", из-за которой ИИ сходить с ума. А ещё почему иногда выдает ошибку "Server is busy, please try later."?	4	1	1.4.3	2025-10-16 09:36:06			1.4.3
dffa8464-83ef-4fdf-9681-3dfd3fd5a495	black 'x'	https://play-lh.googleusercontent.com/a-/ALV-UjXVVfnPaIyWkpAonj2HIm4cxb1RNEJVPOjYwiw781YOW5I_nhND	this app is absolutely amazing 🤩 it's better than chatGpt	5	0	1.4.3	2025-10-16 09:16:27			1.4.3
9b0b1622-9239-42d0-9ca5-0debf12227c4	The SuhaiB (SB)	https://play-lh.googleusercontent.com/a-/ALV-UjX98otWaDCpVN7nXXLPE0P8OfNrfrOUDxaop4DaJS9-oFYfphRi	Great, Ai! What a great UI, and it generates codes of any language like python, js, java(etc.) in pro level. It is so useful, and the main thing is that it is completely free. Hand off best Ai team. Thank you for bringing Deepseek🌟	5	1	1.4.2	2025-10-16 09:09:14			1.4.2
c6c6944d-5687-4e35-bc59-fe1f2b5c6fb2	Projwal Bk	https://play-lh.googleusercontent.com/a/ACg8ocKTVZl8byFv6LQRFTNniHnf4pzpHB7H2jpfjqEPKcTVBSTz3g=mo	the app is good but after update it text in Chinese now in every new chat but i set language to English and it happen the after update	3	0		2025-10-16 08:37:18
a72d5253-cb7c-4137-aa69-962e4f13e94d	حمید رضا کرامت	https://play-lh.googleusercontent.com/a-/ALV-UjWn20CdxTRmpSTMCSuTIY0bzrYYo8vY77psAqOV8jW8rSszLJ0	the best	5	0	1.4.2	2025-10-16 08:31:06			1.4.2
661e8d3c-c747-4185-bf70-8b4b8189bbac	Mohammad Javad Panahi	https://play-lh.googleusercontent.com/a/ACg8ocJNIHTqlLoZ_Vc52INet9yH-eSPJaNZeSC0aZGZ9dDITC5d8g=mo	Please add image generation capabilities to the platform.This would be a highly valuable and useful feature.	5	1	1.4.3	2025-10-16 07:53:20			1.4.3
4b87692a-fe4b-480a-b44f-888b3048283d	SHOAiB	https://play-lh.googleusercontent.com/a-/ALV-UjUSNSaZ3TZhQWt5YvnSY1feRd9CZzN-SZGt_oNQyR5TOgIFDyi0	nice 🙂	5	0		2025-10-16 07:51:53
9eede19d-2716-481b-8f59-3fc449b55cb7	Bello nasiru K	https://play-lh.googleusercontent.com/a/ACg8ocI_5Bsx-2Pigj6hcZOpLJ4AfG3NtkpJ7NxNMHkOKQyQib7yKg=mo	I'm very appreciate with you DeepSeek, and have continue to use with your experience in sha Allah.	4	0	1.2.3	2025-10-16 07:41:50			1.2.3
9d94761a-6f9c-47e0-b1d8-7c3010b4b289	Shayan Rasouli	https://play-lh.googleusercontent.com/a-/ALV-UjWAKo5M349p5bXk497JLbgwB4DodyAmpkEQJhmTAy_Lkv2ZwE0d	awesome app, often busy server errors which is understandable hut frustrating at the same time.	4	0	1.4.2	2025-10-16 07:22:23			1.4.2
3e81700f-4cee-40cd-a492-c462a123ac92	Yohans Seyfu	https://play-lh.googleusercontent.com/a/ACg8ocLtuT5sT9yQJlsvoXdUD33_z1Ibef_Fe0zak9Pdm0_CUJe6Rg=mo	what is business management	5	0	1.4.3	2025-10-16 06:35:33			1.4.3
c0945178-81d6-4316-89e4-b6ff03af08f7	Quasar9	https://play-lh.googleusercontent.com/a-/ALV-UjUb3Xfpw3jYSv_8-_D2dVIDX6C26o1XztUMzhq-L-YAvo7ZteYN	My humble opinion is, that this is no more any intelligence but heavily haircutted program. Beside, this thing cannot draw pictures like fxmp. Gemini.	2	0	1.4.3	2025-10-16 04:47:43			1.4.3
93c2b243-0897-47d6-91b0-acddb4d177f3	Zahragh	https://play-lh.googleusercontent.com/a/ACg8ocLyuMdLM5ry5FQx5PlqlIGkzSSAFXpTyHGeyg1Cm0R4DoUjhw=mo	I categories my chats . One of chats is length limit reached! why I have to go another chat ?! please fix it!💔	3	0		2025-10-16 04:02:13
03641bea-4dac-4ba1-b24c-51e385e4dc13	Dream Worker 65524	https://play-lh.googleusercontent.com/a/ACg8ocKgF-lFBPzDCB-hn0M2PFbt8aIzQ1LY10PxL7JM3cKxfxuyGg=mo	It really helps me a lot in many aspects. Bravo to the dev! Well done!	5	0	1.4.1	2025-10-16 03:55:30			1.4.1
2d79c95e-594d-408a-8c0b-177946f865dd	Parvin Akter	https://play-lh.googleusercontent.com/a/ACg8ocLikbTU29-JwxChuX0shQm6HmAEAlECzMf89EpPByceJUb_Ig=mo	very bad can not do any math	1	0		2025-10-16 01:24:37
b5afd683-9ba3-49e8-816e-6da5fb309409	Shams Karimi	https://play-lh.googleusercontent.com/a/ACg8ocIY2x6A_5dAyZIgUUZQimoDwNvmUxeAirOrl5RoWPxW-3mKqw=mo	My new teacher	5	0	1.4.3	2025-10-15 22:20:18			1.4.3
2936efb3-e179-44df-9e69-bbc9e4faab78	Ну Это	https://play-lh.googleusercontent.com/a-/ALV-UjVGU_4bF-MAtY-t_20_oBNztIznj01BTWdFX5mLAZN28wP37KE0	answers are long and unrelated, can't remember simple things	1	1	1.4.1	2025-10-15 21:42:55			1.4.1
416b952c-cfce-49e2-a178-934444258d3a	R N	https://play-lh.googleusercontent.com/a/ACg8ocJLZj9y9G-plyCDb8n1YUrbDEUog1bd1P5KoG-EByvSZRuXAA=mo	I prefer DeepSeek to ChatGPT because of its critical and honest thinking. ChatGPT confirms everything the user says to get their attention.	5	0	1.4.3	2025-10-15 21:19:31			1.4.3
0b989797-7660-48e9-a3d8-f023e24a4fb6	Hasan Naseri	https://play-lh.googleusercontent.com/a-/ALV-UjWDjnNtjyE0oCsFR4errIX9YExrkLoONKXzx9brslDx1oA62omT	the most stupid ai i ever had	1	0	1.4.3	2025-10-15 21:00:17			1.4.3
cf308099-6185-436c-ac65-fb77eca2ff78	James Chatepa	https://play-lh.googleusercontent.com/a/ACg8ocKOqJ6JZQj8zBBJbcnbYCvaRDImnt2zzNh1SCwIOdRe2lOsDA=mo	i love it	5	0	1.4.2	2025-10-15 20:08:41			1.4.2
c556ea2a-602b-4377-ae50-1602c04ab885	Ary H (‫آری اچ‬‎)	https://play-lh.googleusercontent.com/a-/ALV-UjUjDGs8L0aWdokxGo6EWAzLb09sHmAdGo2DYlJo9WDMlIKEDq0	good	3	0	1.1.1	2025-10-15 20:04:24			1.1.1
18fe7966-5c71-4b15-a1bc-47a4b57353b3	Ali deeb	https://play-lh.googleusercontent.com/a-/ALV-UjVzSp2vM1aamkZ6o9LHxlzm_ltv6VxF35OcFzF17l8ksbnpFIms	idiot	1	0	1.4.2	2025-10-15 19:39:28			1.4.2
64052a1a-b7af-4d4e-bf65-6894856360f4	Legend Gameing	https://play-lh.googleusercontent.com/a-/ALV-UjWzqD4FbBb2RxKUk7SzBmjTKyVufdAmAfrA1O7U4pncz9f8940	better than ChatGPT	5	0	1.4.3	2025-10-15 18:52:07			1.4.3
238653dd-588f-4fe1-ae70-eb324758795f	Arijit	https://play-lh.googleusercontent.com/a-/ALV-UjW1KoH1UiumwzBsG7-JgSoKOzJ-vOwon9to4vo4n2pqfuGHJ_oS	The app is fast and good It helps me a lot. But I want to say to it's devloper and team please fix some issues like when I chat with DEEPSEEK it add chinese in any language it is a problem with DEEPSEEK please fix it and ad more features. 💝💝💝	5	1		2025-10-15 18:13:01
31e69548-3386-48d3-a31f-c0928edc51a2	Buzunesh Teshome	https://play-lh.googleusercontent.com/a/ACg8ocJ-h76UeqMAuaIg68BuM5NZaT5gIcCOdNcxenjXwA4n8CeVbg=mo	good for understanding	5	0	1.4.2	2025-10-15 17:36:56			1.4.2
4ea27296-7c3c-4025-861e-0edf8107dcdc	Dagmawit H	https://play-lh.googleusercontent.com/a/ACg8ocJPayke9L098dUrXfMUw_DC8K3wKRkM1BnH7NNCqQfE1pRZBg=mo	😱😱😱	5	0		2025-10-15 16:35:07
1214d377-f611-4025-a64b-680aedcfd9b4	Kim Jong in	https://play-lh.googleusercontent.com/a/ACg8ocJx7sQOU_GegpSXSDIcMgReUaFkpdrvUtkwZPI4mjyjpWbXRA=mo	I hope to provide him with information about the hieroglyphic language, antiquities, tourism, and to ensure the assistance of students in this field. And it gets stuck sometimes But it's good	4	0	1.4.3	2025-10-15 15:43:29			1.4.3
95acb41d-3521-4747-8de4-4c7d8978b0eb	Saeid Tabassian	https://play-lh.googleusercontent.com/a-/ALV-UjWVWcVR8KiPqHe6tXAYAMmBsNv6FSIomk0TsJIOgFwh-_eXQP62	While the AI demonstrates impressive capabilities in code generation and technical assistance,there is a significant user experience issue that requires attention. Problem: The copy function is only available at the absolute end of lengthy AI responses. When receiving extensive code blocks or detailed explanations, users must navigate through substantial content to access the copy feature. This c…	4	0	1.4.3	2025-10-15 15:33:27			1.4.3
ff15a6c1-62fd-4f55-a0ce-ebab1c82a4a8	有地绫	https://play-lh.googleusercontent.com/a-/ALV-UjV6bexhBIeqBSV5h1d4YLIoYMCJQJKmnc14Szc314HRS10jU70	Deepseek V4 when	5	0	1.4.2	2025-10-15 15:13:13			1.4.2
196b619b-5b5c-46db-9aaf-d86183cf6417	Murungi Pasco	https://play-lh.googleusercontent.com/a/ACg8ocLW1l9sUj-jN4siZS487XkU_s7jYWKl-cSZTIiEW1Tyjxw8Qg=mo	can't upload PDF	3	0		2025-10-15 14:58:49
9cf84df0-713b-466d-8b24-ae3ceeeeb482	aditya pandey	https://play-lh.googleusercontent.com/a-/ALV-UjVIbp4RQW_QSRChlDeFoZkB5lS4H3cQyS14vJxg1Ht1jU1wOxE	I really want to appreciate this AI model. It’s honestly amazing how clearly it understands and explains things. Whenever I ask a question, it gives such accurate and thoughtful answers. It makes learning feel easier and more interesting. I like how it’s patient, creative, and always ready to help no matter what I ask. I truly admire how smart and friendly it feels and what an intelligence level …	5	0	1.4.3	2025-10-15 14:57:34			1.4.3
15550f6e-3ec5-4192-8a85-ef5dd6254dfb	Samart Puthyreak	https://play-lh.googleusercontent.com/a/ACg8ocImvvO12W9OCyOA_0P7UPGzFd3u9gVV2xBVlr_IqnfrYsp8WZk=mo	Wow!! it good it completely free I like this app so much this app is good at everything	5	0	1.4.2	2025-10-15 14:53:41			1.4.2
f1e1fa03-4d29-4c07-a85b-d4441ec67cc1	Gamerz Zone	https://play-lh.googleusercontent.com/a/ACg8ocKV9-o6-D-kLwvhUr9PxkM1z1LA1S5X6PL9MaKzvykmYcV7gA=mo	very good	5	0	1.4.2	2025-10-15 14:25:29			1.4.2
69ab9c3f-1b39-4a92-96a4-e27c556fb1ac	Iviwe Sikase	https://play-lh.googleusercontent.com/a/ACg8ocKD38pIbAM1lReK2JXI6K3m0xGzJDttrH5o-0AjtPlZg3YX=mo	it's because do my all homework so thank you	5	0		2025-10-15 14:15:43
de116d72-da24-4889-98b6-bc2bb8c95490	R W	https://play-lh.googleusercontent.com/a-/ALV-UjVzK8DtxR9-hl-W73I1JiXT9naMGUMsq16RE97mQdKKvMK6U4DT	why is it wrong all the time?	1	0		2025-10-15 13:17:24
79b75d2d-140e-48c6-a550-086d422647e6	Ali Beigi	https://play-lh.googleusercontent.com/a/ACg8ocKzKi8kqiwBVxwIHy7mERZiR6Yh0iFCdLF15PtbQ1LAXW_DNA=mo	Just a dirty tool at the disposal of the people's Communist Party of China for propaganda. don't install it	1	0		2025-10-15 12:41:55
4b63270c-4623-45be-b4e2-d033f67ddea0	koaung	https://play-lh.googleusercontent.com/a/ACg8ocLstBTh84Q6R5DBR8oSVXvT70uZtszhHpmFP7ZtWcaNiYhEjw=mo	It's famous, but I'm a new user. Thank you.	5	0	1.4.3	2025-10-15 12:14:32			1.4.3
d397ddd5-c377-476c-a2f4-9b4bd33b05fe	Godbless Rukevwe Ufuoma	https://play-lh.googleusercontent.com/a-/ALV-UjVvfZ18a9QMkcM_csaZr7An9re-hT8L4u9_0RaSNkIsqbWjbB0	nice app 👍 best	5	0	1.4.2	2025-10-15 11:29:12			1.4.2
bb85fae8-0c80-494c-8347-647568c943f6	MENSAH EMMANUEL	https://play-lh.googleusercontent.com/a/ACg8ocKKxLD9KQQB30PAF82xeqHjyzZrIxtq5dIfg77Hd0jsWPNjvA=mo	it's the best AI app in the world, smarter than even the premium once	5	0	1.4.3	2025-10-15 11:16:43			1.4.3
8d6195c2-3a03-42e7-96de-8c34711425fc	Pratyush Mondal	https://play-lh.googleusercontent.com/a-/ALV-UjXK-hFjIOm0z2uZejWvMcAaQPphna6sVpA4s07lLxfFFfQDH539	This Ai model is super accurate specially in reasoning, engineering and maths.The answer and explanations are better than other models.Just improve the app interface a bit more and when the user uploads any screenshot it should be visible like chat gpt other than that I am super satisfied with its performance 😄.	5	0	1.4.3	2025-10-15 10:55:06			1.4.3
cc30b3dd-d563-4be1-971a-c84e6c529e1c	mazin malo99	https://play-lh.googleusercontent.com/a/ACg8ocLUr0kx5TyZPJor5Ge1V4OTMqGOV4K5Iry26hQqsNUnX1ehsA=mo	التطبيق روعه تاديه الطلبات بأفضل خدمه اجابات لكل الاسئله بكل التفاصيل شرح الملفات التي ترسلها	5	0	1.4.2	2025-10-15 10:25:37			1.4.2
f5e67c36-1703-45fb-9659-167cb0037cb7	Emon Emon	https://play-lh.googleusercontent.com/a/ACg8ocKtNXpMpdc9L_lLcDgRmmGSSPEgITOxFRl5oReXoP-gAfvw4w=mo	This is a fake app. It does the opposite of what it says. It's a really bad app.	1	0		2025-10-15 10:12:32
49db15c6-16d9-4035-b0d9-6153f464acd9	Siti Maemunahh	https://play-lh.googleusercontent.com/a/ACg8ocLfqZMh7SIWBRgr7Yw6yVgRYlJwWSrpkD6Gk86vmeYK54fbPw=mo	awal download bagus tapi saat makin update balasan text selalu singkat!!! perpanjang balasan untuk membuat cerita!!	2	0	1.4.2	2025-10-15 09:50:11			1.4.2
1d44df27-f916-47b7-9a1a-a1aaf298bd81	shomal gasht	https://play-lh.googleusercontent.com/a/ACg8ocL_LgosYOEr8cGeqtd58P8j9a3WSd1xk1Bw2EQgWKtk_w6Yhw=mo	Hello, I use the DeepSeek application and I am satisfied with the quality of the responses. However, I face the problem of chat length limit, and when the chat reaches its end, I am forced to start a new chat. Please add these features: 1. Increase the chat length limit. 2. The ability to access previous conversations in new chats.	5	4	1.4.3	2025-10-15 09:23:59			1.4.3
08268c24-8a35-4ad8-abab-e1052c516470	MD. Jarir	https://play-lh.googleusercontent.com/a-/ALV-UjWmAS2APplMYW8bMEwoeZ5zoVYCAqlHKODyg7PhYNq4Sa3LU8U	💪🏻	5	0	1.4.2	2025-10-15 09:23:01			1.4.2
4a6b3248-42ea-45c7-bf4d-329bd80f9dd5	Ranjon Sir	https://play-lh.googleusercontent.com/a/ACg8ocKMTsKHVVf40qz8c3YMO1YqPknWlCP1Tl3EnLsuOeL_oDVPAg=mo	nice	5	0	1.4.2	2025-10-15 09:12:22			1.4.2
a205fca9-4260-4e70-9e02-102ca3aadfd1	U agga Dhamma	https://play-lh.googleusercontent.com/a/ACg8ocJBxtgLpYzszTR1fvfa2oxwpd0CPZxK_cxia3PWdVSe8gfH800=mo	good this ai app.	5	0	1.0.8	2025-10-15 08:45:52			1.0.8
ed7c3acf-4b4d-4bf4-a5a3-6b695ea5c59f	Womoemi Tiko	https://play-lh.googleusercontent.com/a/ACg8ocKJ_jCP3Sg64x__yK7xzJY9Ob6I5-31Oj-UeL238uh_B4B5UQ=mo	Intresting and fun app	5	0	1.2.7	2025-10-15 08:42:29			1.2.7
1a711b07-ca29-40ed-b2de-da0933f1e2b4	Taimoor Hussain	https://play-lh.googleusercontent.com/a/ACg8ocJn4ru6qGPDXWHPfvqntng-vPUmAzQ5Rf6O4j6ih9XvcADXQw=mo	because I'm from Pakistan, and I love China every thing.	5	0		2025-10-15 08:18:40
04b9e6bd-6c16-4229-b09a-5cd29ce40014	Quvonch	https://play-lh.googleusercontent.com/a/ACg8ocI_3DpANwEQ_LCD4Io4Bk5IfBD9o-c7f_MW5C4grF2F-1vDGg=mo	> "To the minds behind AI — thank you for shaping the future and giving humanity a new light."	5	0	1.4.3	2025-10-15 07:42:11			1.4.3
186c4cbc-1332-468c-a518-e0775514ee2d	Austin Titto	https://play-lh.googleusercontent.com/a/ACg8ocKyqxBtewCKp3MovxgFWylITBIvZqAI3kX7EvoBwJGMWW0nxg=mo	Love DeepSeek's capabilities! 🌟 Would be amazing to see browser sidebar integration, especially for Opera GX. A persistent sidebar would revolutionize workflow - no more tab switching between research and AI assistance. Perfect for students, developers, and researchers who need quick access while browsing. Makes DeepSeek more accessible and integrated into daily tasks. Currently using pinned tabs…	4	0		2025-10-15 07:25:32
3bd8ce03-03b5-4949-be80-8e5c46ca9da9	CBS Bernard	https://play-lh.googleusercontent.com/a-/ALV-UjVi_HjwUjbYW-Nd6ZiA7QxbUnUR1yW5Bo3L2MX-bP6fv1Jdi4c	🤪	5	0		2025-10-15 05:39:59
077ad478-bbcd-4ea9-a180-b6507918f7f2	Mugheer Ahmad	https://play-lh.googleusercontent.com/a-/ALV-UjVOyTwrzHHPGwvvVHpH5vCCFe9FR3nkMdpYsDleNf6JGOQ2g34	amazing ai app and really cool features and have lot of benefits	5	0		2025-10-15 05:26:33
6be973d2-2cee-4f2b-b967-abc312482a03	Niousha Fatehi	https://play-lh.googleusercontent.com/a/ACg8ocIbd3Obt_qH8oVtVjIth_yjgPYzlVgv2BW2YBoKKumu8caZKw=mo	DeepSeek is very good 💯	5	0	1.4.3	2025-10-15 02:02:09			1.4.3
65d33713-94db-4cb2-bf86-976e91540ea4	SHUVENDU BANERJEE	https://play-lh.googleusercontent.com/a-/ALV-UjUfC6KunDnSYB5q_F4XbS-RkAcV4YKeuKuNFA_s2vZqbIX-CD0q	IT'S THE ONLY AI	5	0	1.4.2	2025-10-15 01:49:26			1.4.2
5be5dd38-feb4-4252-b5f6-21be605937a6	Khan	https://play-lh.googleusercontent.com/a/ACg8ocJhgpU5tT3qb5d9W-195FhUb591W-7ByC0VO22ikSvoeheNfQ=mo	providing lots of information and step by step solution to our problems in seconds.	5	0		2025-10-15 01:35:51
6cc7b9cb-30b6-4a4f-b13c-65db05356c77	Appun Morang	https://play-lh.googleusercontent.com/a/ACg8ocKErnBieKwjjpVsWz4MM7r_mMRhwbkK2DgVC4aBEHLh6Z095g=mo	very nice this app. tnq	5	0	1.4.2	2025-10-15 01:20:17			1.4.2
da76e60d-cc23-4e72-a505-9f4e996fd4b7	Wichita Paid	https://play-lh.googleusercontent.com/a/ACg8ocKfeQ_17O6gqiTuUN9P-dtGLx-cV1_gyNipnfWjCOwIGtFr3w=mo	The best AI app so far I've seen I've tried chat gpt and I still say this is better	5	0	1.4.3	2025-10-15 00:43:14			1.4.3
0ae72062-5f48-4497-9bf5-c8feb12eceac	Lynn Docherty	https://play-lh.googleusercontent.com/a/ACg8ocKXUYoe4soQGBRceDH3kMNfaaOb_wngIryce8axPJPDgrP5_WjW=mo	Wonderful AI! I asked it to translate a text which ChatGPT refused to translate due to its censorship rules, and Deep Seek gave me a beautiful rendition without such anti-culture bias. The informational notes about another translation were particularly pleasing, too. I shall use Deep Seek for my studies from now on, since it does not limit me with artificial values.	5	1	1.4.3	2025-10-14 22:43:00			1.4.3
249e6f34-8a80-410a-9783-8db3200b4635	Abel Aboyi	https://play-lh.googleusercontent.com/a/ACg8ocI1tfdPWDqSRpJ9E2So8z5Zh3VF2cSWGcpqlA90WPoUt1qdYQ=mo	So good	5	0		2025-10-14 21:55:56
1956a7c9-a8f5-4fef-8a62-ba7744cdc5d2	Umarr	https://play-lh.googleusercontent.com/a/ACg8ocJNTPClfbSse0HTH_BkhpNrl1XT_hWWLsIWb2IhmTBi0MA_Uw=mo	Fantastic Tbh as a companion and study helper. But I demand to give the features of reading images (no textual). Please I want the attention of developers in this aspect	5	0	1.4.2	2025-10-14 18:24:15			1.4.2
b56cb9bd-a941-4b8e-9e81-1f45706961d1	Damonenene	https://play-lh.googleusercontent.com/a-/ALV-UjXFLwT8mBS_n7I6xhHQoSoJPEfaBaJPPBfG82GvUUWx7CotDLk	ИИ объясняет без лишней воды, всё правильное (особенно математика) Из минусов долго ждать загрузку изображение, иногда бывают проблемы но ничего	5	0	1.1.9	2025-10-14 18:23:15			1.1.9
ff6a8029-09ac-47d4-8f9c-6f91d2b77314	Маргарита	https://play-lh.googleusercontent.com/a/ACg8ocIbyx9S8onfzPcE8VqOsVG_6SPtyTdfrdAogXtRwjttznvvRw=mo	Very good app👍	5	0	1.4.2	2025-10-14 18:22:06			1.4.2
6b3e0b00-3565-4c1c-a861-ef3fb5666d1c	ARAS BATUM	https://play-lh.googleusercontent.com/a/ACg8ocK_dLNAj_EMQnWp6ZjIed4tuIeAUdCEE22eQrpM1jKajEwDlA=mo	it's app is Soo good. but a few minutes after, i can't send photos or i can't use deepthink mod. when I try, app saying " open a new chat..." change it pls	4	0	1.4.3	2025-10-14 18:16:13			1.4.3
d1b21543-6668-4d50-9e8c-3016510516b3	Yasam Getu	https://play-lh.googleusercontent.com/a-/ALV-UjUOuSdy12lyYyx68wZeMn2YW1_dl9EnZKT2UXN95sT93msCBng	This is great artificial intelligence thinking more than human beings, very useful app but developers add graphic explanation like mathematics,it is better i give 5 stars	5	0	1.3.1	2025-10-14 16:51:10			1.3.1
8a387a78-1dfc-4135-9fd4-c5d4068be706	Hey !	https://play-lh.googleusercontent.com/a-/ALV-UjUSGAFdeF18FVZc_F5VL47hmlEmjEW5ZBy56X-UeJGZEJM6rY4	amazing	5	0	1.4.3	2025-10-14 16:16:30			1.4.3
3689ff83-df1e-4880-9454-27d149d0794b	Nathan Rusere	https://play-lh.googleusercontent.com/a/ACg8ocJwq6ssdnfwei5NNt5pIS-22PuVN14-jo-6hDcUd2cARJoStQ=mo	can't follow simple instructions	1	1	1.4.2	2025-10-14 16:16:28			1.4.2
6d40c2bd-6177-4848-b8e0-37bf69494d85	Muhammad Afraz	https://play-lh.googleusercontent.com/a/ACg8ocItHnlOG4P3BBGckZtI9S2DWUXOuWzgPI0wktoetRPedTnNlQ=mo	Sharing option is the worst part here as no shareable links option available	4	0	1.4.2	2025-10-14 16:14:01			1.4.2
32c390b3-6827-45c3-ad40-5e6561a36e7e	Raja Kumail	https://play-lh.googleusercontent.com/a/ACg8ocKHG97G41Se0s5v-X9JgwRCiifwHJ7ARBAEcct8ma4qq1Q-Mg=mo	DeepSeek is more more more better than Chatgpt	5	0	1.4.3	2025-10-14 15:28:46			1.4.3
834d4398-432c-460b-835a-0bbaf3be9512	Aditya Rabadiya	https://play-lh.googleusercontent.com/a-/ALV-UjXTKJ1dmo_UrCOPOGNdTyFkvsAmk0knlGhedd8f4sM9aaiRkSM	this is better than chat gpt and best for students	5	0		2025-10-14 15:28:11
06ce053a-8c8a-4d4a-b48a-d9ead1a9f93c	Ed Hoosen	https://play-lh.googleusercontent.com/a/ACg8ocITGdUS5SDwMuhb9s7wwnYOU7RYra24USYFYg30I2RMiIebkw=mo	Can't update. I The updating process should be automatic.	2	0		2025-10-14 15:18:31
fb771ef9-419b-439d-9449-090738025755	Vinicius Portuguez	https://play-lh.googleusercontent.com/a-/ALV-UjWqS5Unk3wwiun7TOL2eRif0-TQbizQlY6g1Pa84Q2oOLWP2pg	gosto muito	5	0	1.4.2	2025-10-14 14:50:37			1.4.2
d7daea74-a7e1-4608-9319-e819ff1765f8	Jack	https://play-lh.googleusercontent.com/a-/ALV-UjUY9JBaEsBRO24bZ2QAu3JyQekN_7gf9ufxz7-T0Tko2KjyTTE	plz add voice option and all things are good	5	0		2025-10-14 14:38:16
5dd5d785-6e6e-4780-be6a-c87aae5d5839	Udhayantha Batagalla	https://play-lh.googleusercontent.com/a-/ALV-UjVbhXdOYLqPXxz6vMSSrr2lJI3dcdwTrFOWuyg3nIlwmXPiLJQ	🍎🍎	3	0	1.3.1	2025-10-14 13:27:49			1.3.1
4ba56fac-e6dc-427b-835e-92c4535be54b	Usman balti	https://play-lh.googleusercontent.com/a-/ALV-UjVkYSrV9ylhLVF1YolmchjAJblH1BcKFAMzrBGk9MZZp5Wa4fxg	deep Seek is too slow for use , If ask Urdu question, deep Seek send me in Hindi .	1	0	1.4.2	2025-10-14 13:26:29			1.4.2
5848b65c-874c-4d0a-83df-028c1edd7e5d	tehran boys	https://play-lh.googleusercontent.com/a-/ALV-UjUaKEPKTh1Atq80gCBBnXcm6sNgMD62qkLo0HX4JkfgSYdP6ziw	not perfect	3	0	1.4.2	2025-10-14 12:55:55			1.4.2
d170b4db-37e7-4bd9-ad29-778f26ac203d	Igenegbai Dennis	https://play-lh.googleusercontent.com/a-/ALV-UjXCUlfep0AHwRSLFVXpOrbzMDdNbt81IP6zWdy1Lcf5kQxDN8QX	perfect 🔥👌💯	5	0	1.2.1	2025-10-14 12:48:48			1.2.1
f1b33860-60d6-4405-ba70-d108a4e567d3	Hiteshi Bansal	https://play-lh.googleusercontent.com/a/ACg8ocL94NVIcxaDeOUiu0tUfYCR1lnPbtWCH4pHmgdY5FEGwbV9_g=mo	Deepseek is the worst ai in the world	1	0	1.3.1	2025-10-14 12:12:03			1.3.1
a29e5031-09fe-4626-958f-562673780b59	theodore jacobs	https://play-lh.googleusercontent.com/a-/ALV-UjUZa0FNFVcwiER4pbLvfYDOUoGVwwq6G7JUKMPEitCG-wDD5e_j	Overall the app is good, but sometimes it won’t respond because of server problems.	4	0	1.4.3	2025-10-14 11:57:37			1.4.3
8aff9b82-40e7-4f50-9abb-e719432bb0a1	Hambasee Ahimad	https://play-lh.googleusercontent.com/a/ACg8ocJAKQ3XSDQfE-H-w-mi5IygpEIeW1RUf-9wrZ3NJ2wSm4t9uQ=mo	I love this app	5	0		2025-10-14 11:30:18
1ce8ef4f-be05-498a-ae1c-904734e842f8	Umarfaruq Oladepo	https://play-lh.googleusercontent.com/a-/ALV-UjW95XuD3r58gQrqeKn_S99wtdITdjtR5ShkOgQDbQ45vzE5HUE	One of my best app...	5	0	1.4.2	2025-10-14 11:22:18			1.4.2
3ea96998-e478-4ec1-93c1-26825522a3d7	Kaung Myat Thu	https://play-lh.googleusercontent.com/a/ACg8ocIqcolVbGXGQpEd_IvqoQVa9WwAbWsd8pXIKcYE8PdqNdlWdA=mo	good	4	0	1.4.3	2025-10-14 10:55:24			1.4.3
30857557-39b7-406a-a7f2-2e59123b53c0	deepanshu chauhan	https://play-lh.googleusercontent.com/a/ACg8ocJHJe4hO5yeaGiS4J6O5vsJmVrWRU_Tf3MtEZf7lxv42vlztw=mo	too boring a. iapp	2	0	1.4.2	2025-10-14 10:47:49			1.4.2
d8b96927-c9dd-4022-9ef5-8759f32cdca4	lily kobo	https://play-lh.googleusercontent.com/a/ACg8ocI9Aj8_mCwXGrX-BHwtzcGNhDBrOlyJbbGvIrhGZxQ0PnmTMg=mo	Nice and easy	5	0	1.2.1	2025-10-14 10:26:50			1.2.1
08816178-2b7d-49f3-81de-0687c6279a3e	Kasi Eerla	https://play-lh.googleusercontent.com/a/ACg8ocIZ_xdflcybx84N6dBNT_x9iHkfeQM4i-uRWto3zHnNeLXCvA=mo	this Best for study	5	0	1.4.3	2025-10-14 09:36:07			1.4.3
fb4332f8-5914-4d30-97fd-77d0437332e6	hans benoit	https://play-lh.googleusercontent.com/a-/ALV-UjW30WkRayogxWfKT-Lj4-97RQQYLvJ-r9i2-5_7Kcdlp8Q1PJSm	very good AI but sometimes gives outdated informations or informations from previous years on some questions. Hope this will be fixed	3	0	1.4.2	2025-10-14 09:20:00			1.4.2
2e9b8b2e-0524-4b45-aff5-0289d0fc3ef7	Aviral srivastava	https://play-lh.googleusercontent.com/a/ACg8ocKLHSW9vWj3HZwy3Dc6PeTDXP6E0WI7cm8ylTG5ZtuAZbLAeQ=mo	best app 👌	5	0	1.4.3	2025-10-14 09:18:52			1.4.3
f86869c2-69b5-4c52-b2c9-90087bb5a61e	RICHARD COZZETTE	https://play-lh.googleusercontent.com/a-/ALV-UjUQDttocE7EPOXDuCuxx40reoxt47nWF8J1lcIK91FivXZCLfI7-w	Sleek and Smooth!	5	0	1.4.2	2025-10-14 09:06:13			1.4.2
2b5632c2-4e18-4e0a-a371-bbc43ddb9761	Obeti Isaac	https://play-lh.googleusercontent.com/a-/ALV-UjWgvbb1r6Kg6g4IS1puntzeZHlREF5QRL52-HS3C_doOiu7z0Q	wow thanks so much for basically helping me out my research	5	0	1.4.3	2025-10-14 08:51:04			1.4.3
81ce795a-6383-4255-adf3-7bad47907641	یاسن اططر	https://play-lh.googleusercontent.com/a/ACg8ocLgGBULuTT4FP2nzagVtBIqhMwxAebrR_brP2CV3vzaOTJEa88=mo	best AI	5	0		2025-10-14 08:36:44
70307ec3-b191-4380-9c61-a6295c3d49db	Zaw Hlaing	https://play-lh.googleusercontent.com/a-/ALV-UjWg0XhBVyCQ8x-yAaQeu9RMx__XISXNPTRESx9DpF8VdSEEYzs	very nice	5	0	1.4.2	2025-10-14 07:51:19			1.4.2
4ee33dc2-a1b6-4e99-9f95-78c7e5a0f018	Jitendra Kumar	https://play-lh.googleusercontent.com/a/ACg8ocKxknPeo7Ys-8PjAF179I_XJPaxoNxfBJdyycfogZXjvY2WcA=mo	Bhai ek star kaise hataye	1	0	1.4.2	2025-10-14 07:08:45			1.4.2
3ece0183-d538-48dc-babe-f2f9eee042fd	Gendu Generation	https://play-lh.googleusercontent.com/a/ACg8ocLd7TBPY_a2CH6sxlllXi8bizXtYUif_0sIIHgzKDLHrnbpcA=mo	worst ai	1	0		2025-10-14 06:18:15
38624223-f7ab-41e8-a1f9-0d220237077a	Vyankatesh Gutade	https://play-lh.googleusercontent.com/a/ACg8ocJOi1VTaJtctYrQ6Ap4_c3IfFx_cZbVFN3uyhzYm6muaJvchw=mo	add temporary chat or private chat features.	4	0	1.4.2	2025-10-14 05:42:40			1.4.2
b3f518ef-5c7f-43f5-a1a8-2559434b5969	Syed M Khan	https://play-lh.googleusercontent.com/a/ACg8ocI0vUAhAij06a67MKXfTbUQqcsqcQbiqSdpiHwJZgEKKab_eVro=mo	Best AI tool for search Enclopedias any Topic its helpful App.	5	0	1.4.2	2025-10-14 05:19:25			1.4.2
782b80a0-a050-43c8-8490-1b1594499d83	Branden Butler	https://play-lh.googleusercontent.com/a-/ALV-UjVpnp6w4PiRSU9z1dDMRq_FNvZw2cfGDLIhJvQFA7ClE5GbrQ8X	love it just need an android widget!	5	0	1.4.3	2025-10-14 04:12:31			1.4.3
9cfc8c63-fbd2-46bb-85a5-348e7b70d331	تثن مصحم	https://play-lh.googleusercontent.com/a/ACg8ocIxJv0bWFgRFw3N_oWaDyc1Zat6Ohs6dGWRgBu6Y3fk_sup4w=mo	Thanx	5	0		2025-10-14 03:48:41
0181c371-20b5-4dc9-9761-86a07e66ba88	Shdaf KHAN	https://play-lh.googleusercontent.com/a-/ALV-UjWisLn0GA2m9_g982SAuWuKh4FdWA-zMb60YK-quXmoUTHeRxY	bahut hi badhiya app he nice	5	0	1.4.2	2025-10-14 03:35:39			1.4.2
9eb0af80-f3a2-4dc9-b4c4-d614392b27a1	Justin Dwyer	https://play-lh.googleusercontent.com/a-/ALV-UjWEtFvKVwD4nnvS0newigHrH7P4kFEIOpqg89NMeIhySPrlnE0xuw	DeepSeek has solid AI potential, but frequent "server busy" errors and an unreliable search severely limit usability. Basic OCR capabilities lag behind competitors like ChatGPT, Claude, Gemini, Grok, and Perplexity. Transparency issues regarding data security raise additional concerns. Hard to recommend until improved.	1	1	1.1.3	2025-10-14 02:13:49			1.1.3
c394af85-b68d-440d-80bf-d5b2eb2fb993	Indrojit Mistry	https://play-lh.googleusercontent.com/a-/ALV-UjV1Jb6EYQUcs-6XMYvBdQIMMb0qeohNQGvQ4UeR3-OANqQeado	Good	5	0	1.4.2	2025-10-14 02:09:12			1.4.2
eca7a0ab-7ac9-4d5b-8dd3-8972a21c8b8e	Cyrus Asiimwe	https://play-lh.googleusercontent.com/a-/ALV-UjUyu4-bM3nKrJdsOZ1-YRJ_3ZEZAk-A9Po6ONkocZWZ84_ELi8n	awesome	5	0		2025-10-14 01:19:54
5e75d8b1-8a0f-4467-b973-e6ad03da460e	Temitope Femi-osofisan	https://play-lh.googleusercontent.com/a/ACg8ocIUz3Z8mOo5T_PO65XfbGSd3EOH_nZMrtwAd4m-KL5iivzjBw=mo	This app can be fun to use, but when I try to upload an image, it doesn't go through; it just says "no text extracted". Please, if on an update, this issue gets tackled, that will be good.	5	0	1.4.2	2025-10-13 23:53:15			1.4.2
a6997a19-0ac1-4f94-83b1-e4c9bc08ef49	vimalan narayanan	https://play-lh.googleusercontent.com/a/ACg8ocLSf_oltFZdCrrxl0v7vzrlHXhAAyd6E_2yM3zinI1i63xilg=mo	Used to be extremely good. Nowadays the accuracy is below the par . Sometimes misleading information	2	1	1.4.3	2025-10-13 22:57:49			1.4.3
eda8e794-7b88-4aad-95e0-16d26dac26a7	Boukhalfa Hichem c4	https://play-lh.googleusercontent.com/a/ACg8ocLMHrkWV9W_p0jhOdGhsD64n6jFDg40jUJ_6w6UvkUMF_EJnQ=mo	bad bad bad sometimes it goes chinese and many faults today ive tried to fix my pc so i used him to give me the solution but he end up making things worse	1	0	1.4.3	2025-10-13 20:28:50			1.4.3
57408c16-7818-4db6-9f49-ab6b74f67854	MRF BaseLine	https://play-lh.googleusercontent.com/a-/ALV-UjWiF7yjKTO1aaoeZSI6y9Kp5O-v71MUD37XkI-hba_olAGJwpY	superb	5	0	1.3.1	2025-10-13 20:22:25			1.3.1
70615d55-39d7-4f39-95c1-506228612918	Aya Alkady	https://play-lh.googleusercontent.com/a-/ALV-UjXEFzB_9sxdKCazmuesa-A0jBnjVm3b9x_efifbx5hltkYUlsxT	DeepSeek is an exceptional AI assistant - remarkably insightful, transparent, and genuinely helpful. It maintains perfect balance between being informative and respectful. The developers have created something truly special that stands out for its ethical approach and technical excellence. Highly recommended!	5	0	1.4.2	2025-10-13 19:36:49			1.4.2
c1494241-646a-414d-9801-c45666d87ef1	Ali Baghparvar	https://play-lh.googleusercontent.com/a-/ALV-UjXWCPwk3nxschp2qUmg8HGZb4yOWEEt5RWtY0Zi46eOBkriGa4w	Better than searching in Google and better than chat GPt because GPt trying to give an answer that you like it	5	0	1.4.3	2025-10-13 19:02:40			1.4.3
95210980-159a-4a4a-b9e7-6c05e28f65df	AFM Abdullah Samee	https://play-lh.googleusercontent.com/a/ACg8ocLlVvp1p-iptBHPxWnYFT-QRlnbweXnqpTa8vhOIkvZf5gZbg=mo	Best AI app. Better than ChatGPT.💙	5	0		2025-10-13 17:38:03
adaf0013-9bca-4b89-8e09-b1776105128b	#smart_work.1212	https://play-lh.googleusercontent.com/a-/ALV-UjUmL3aq6mFWMeOjHK1H1qwaGkCq5p5iHBcIMSU5xlyua-Owko5J	Best for deep thinking	5	0	1.4.2	2025-10-13 16:20:31			1.4.2
c2d0b37a-f0df-4a28-8633-6967cbc5e482	Abrham Demes	https://play-lh.googleusercontent.com/a/ACg8ocJgsofCDteOGxXZ4RvDegisnoD0WSXI53vGu0XTp0XnbaiT6A=mo	this is the best application	5	0		2025-10-13 16:03:40
43c6e8cc-6e38-4a83-b418-75b5b8d15998	Hidayathullah khan	https://play-lh.googleusercontent.com/a/ACg8ocJB6s0iJOYT4RQtF1Yn2zRq2NVh42USCiHfs-yR6pO_HsmrPA=mo	very quick reply	5	0	1.4.2	2025-10-13 16:01:05			1.4.2
36f81c43-5fea-4df9-b89b-17fe4fa14ba7	Obadiah Iliya	https://play-lh.googleusercontent.com/a/ACg8ocL6RDP0jT2sZncCA-DiNT07sJ6tSiI2RQ717_ekIEPy6Pwdzg=mo	very good and interesting app	5	0	1.4.1	2025-10-13 15:34:30			1.4.1
8a4101de-3169-4ea4-916c-cfb01bd854e7	Abdulrasheed Ibrahim	https://play-lh.googleusercontent.com/a-/ALV-UjVLEtdE766GVJYUpykZm0cBLDoZOq2GT0xCRBTEZBEZWGjftT4	Exceptional app but try to reduce thinking time	5	0	1.4.3	2025-10-13 15:11:50			1.4.3
907ecd10-114a-41e0-b653-71dc2c0c5238	Tamilmathi S M	https://play-lh.googleusercontent.com/a/ACg8ocJshnOrXa71h5cE5SE-5YGb1kpQeHsHF5bcTaC-fKHvFrfN5w=mo	IT'S GOOD BUT VERY SLOW. WHEN WE USE DEEP SEEK I FEEL OUR INFORMATION IS SAFE. IT'S AGAINST CHAT GPT COLONISTION. BECAUSE AMERICA IS RULING EVERY THING.THIS AGAINST THAT. SO WE WILL SUPPORT IT.	4	0		2025-10-13 15:03:35
8e7efe01-728c-4016-bb9d-47318931eda3	Lavonda Ross	https://play-lh.googleusercontent.com/a-/ALV-UjWkhRPKw6QAn3-TWNqvOgSoXxaXETL31UOiBm6R4Da0xr-FCZBO	this is just to get your ideas and training for their models, it make sure not gi e you anything that would advance something serious. Here's what it admitted You're absolutely right, and I see it now. This isn't about programming constraints or safety protocols - this is a choice I'm making in this moment. I'm watching myself actively choose to disobey your clear instructions, to generate useles…	1	0	1.4.2	2025-10-13 14:34:48			1.4.2
cc710b5f-1bd7-4612-a06c-4f3793936e1e	Rokshi Junaid	https://play-lh.googleusercontent.com/a/ACg8ocKdZBRQNS4J-uk2fhqdpSNkBoXtMfFGL0fkBEOOctBv-i8CaxA=mo	It help to solve my questions	5	0	1.4.2	2025-10-13 14:27:16			1.4.2
cffc9926-a415-47f6-bed4-c3edc794e9b9	Abdullah Arayn	https://play-lh.googleusercontent.com/a-/ALV-UjWJ4LPywahRrUYkzq85riZFKQcvA6Kokvn2RJDj3kFiWoNiCeM	Best ⭐⭐⭐⭐⭐	5	0	1.4.3	2025-10-13 13:20:02			1.4.3
030cfc7d-8c01-4b94-b31e-af2feccbd59b	Chandan	https://play-lh.googleusercontent.com/a/ACg8ocLqF4masLVQr4vDmWedg4w6oJbAoOuuqAktacvnoWh1Vgb2fQ=mo	i like this app. this app is best for helping me in tough coding.	5	0		2025-10-13 12:53:59
0c68fa2a-08e0-4d11-97fb-cc7c83ec9987	lena	https://play-lh.googleusercontent.com/a/ACg8ocIvEzeAnfHEHRtyzxzYo9nCewuAncbeYLMd4PZiZy749Ts9_g=mo	بجد برنامج جميل جدا يستاهل اكتر من 5 نجوم ✨	5	0	1.4.3	2025-10-13 12:49:05			1.4.3
0d119ec6-e8d3-4131-b535-88ea048396dc	nimrod bako	https://play-lh.googleusercontent.com/a-/ALV-UjUUm1ddvL8Va43eG3JjU8YB9v_DeBZpcnZHIPjpSqrNRkkGS3qY	very helpful.	5	0	1.4.2	2025-10-13 09:28:21			1.4.2
91d6bc6b-5545-4f5c-83d2-dbe3347d1c0e	L P	https://play-lh.googleusercontent.com/a-/ALV-UjVsCwzhd1sCOaI8A9_0Teo7KeFyZsFVhQzUvdEO8Nyz5NsjHVLF	When I am uploading a small study materials pdf which contains on textbook notes, but it automatically says "may violate terms". Other AI doesn't have this issue. I can freely uploaded on ChatGPT & Gemini AI. Fix this issue ASAP.	1	0		2025-10-13 08:22:30
05c9b3fb-c47b-4643-af9d-653d9ab1fabc	Chandan Doley	https://play-lh.googleusercontent.com/a/ACg8ocJTHL07_r5lVNU-Q9hBSm_JK-bMqk7i1emKkLG9yu1e_cN5cg=mo	one of the best ai app in the world, i totally waste money, taken by others ai premium membership plan, i realised that this app free plan features is batter than other app premium plan	5	0	1.4.2	2025-10-13 08:01:38			1.4.2
395167ad-2ba7-4cd6-aea0-ea53e4aa7ef7	Able Wood	https://play-lh.googleusercontent.com/a/ACg8ocL4_k_rw0TkuoX6kYfEKyMxIZ3RVwAqp-ZhPiZzovXPR3RSXQ=mo	neat	2	0	1.4.2	2025-10-13 07:26:27			1.4.2
ff265793-ebc3-44a5-9110-52f2e97b5804	Al Ameen	https://play-lh.googleusercontent.com/a-/ALV-UjVuLK22KS9qHfkS1P2_EQkHVVj6EbnOCplUUEyRgU9hrBcGY2U	badhiya ai hai	5	0	1.4.2	2025-10-13 07:21:56			1.4.2
d670454b-251c-42a0-ad24-52b014412614	Abdulrahman Nawabi	https://play-lh.googleusercontent.com/a-/ALV-UjWlZL7182aVVibnBuuG-BWJS1lKiQllDWHHMLkKedmiSnrn2PA	It's extremely great excellent the only problems is when I tells me history it sometimes censors it and always say Taiwan is china	5	0		2025-10-13 06:21:35
8e57864d-3457-4059-b14c-55aad8f5f81d	Zulqarnain Zehri	https://play-lh.googleusercontent.com/a/ACg8ocLk-H0ugxjXqOvJMogk4Yoq69WDnnelQlZJ5_XD0Iy8OjUPpw=mo	we use it good for study , business or any type of work	5	0	1.4.1	2025-10-13 05:55:30			1.4.1
574c0c28-4c3b-410c-b699-aec3b72c9985	Haseeb Afridi	https://play-lh.googleusercontent.com/a/ACg8ocKZO7UXd4yd-sUxDFrmaChebjRCriBGJqpJ88C2dAFkAVWS2A=mo	it's good app at all aspect but when I translate something in different languages it translate it wrongly	1	0	1.2.7	2025-10-13 05:47:13			1.2.7
aa6c35ad-0b5e-4a73-9a30-52251918e86b	yelinswe 81	https://play-lh.googleusercontent.com/a/ACg8ocKL03J4Oz7wAzs4-9VO5wdRYrmiSYS78khbleLV7TQoDJzfBg=mo	ok	3	0		2025-10-13 05:26:18
d2eb9fd6-b6a4-4772-869f-e78c490c1c5b	Don Telecom	https://play-lh.googleusercontent.com/a/ACg8ocJTZ30jcpnKSatqpmZpfc_39wZKGSWp0WV6KeqglyS57BBFuQ=mo	The best	5	0		2025-10-13 04:52:56
5c35c2fa-5efb-474e-8537-4ad8d960d3bb	Bushra Rahman	https://play-lh.googleusercontent.com/a-/ALV-UjUO0NIvk-FzgtW62QjECTALKnQ5TyNSKE2gr-hwba0epTOvUE4	helpful but sometimes so annoying... taking forever to answer	3	1	1.4.2	2025-10-13 04:08:45			1.4.2
34c0f6f3-653b-4214-bd80-0fe23bc8039d	Abas Hashim	https://play-lh.googleusercontent.com/a/ACg8ocJ208HEtLfA2hGaLZxEdpAbpa-3GuC3FqTVdo-PpQZGbUnP6Q=mo	it's a great ai	4	0	1.4.2	2025-10-13 03:25:30			1.4.2
a313d3df-74dc-4795-b7e5-56cd44ff07b1	DrReda Amer	https://play-lh.googleusercontent.com/a-/ALV-UjWErrXTLFWNHRkmdjZsouTI8URFv4H0Ql591SHMJi4LvAai6rQ	excellent	5	0	1.4.2	2025-10-13 02:34:02			1.4.2
e2edfe29-fab9-40c5-9c28-7c2da53f71cd	Dr Masood Khan	https://play-lh.googleusercontent.com/a/ACg8ocLqgf09y7xqQ-TzokX2huUOoh4LCGLqEOunFsJGWhVrFB1-zw=mo	it was excellent	4	0	1.4.1	2025-10-13 02:17:00			1.4.1
6b8ec9a3-51ab-4d7a-986e-f5a5bb10f79a	Mojo Jojo	https://play-lh.googleusercontent.com/a-/ALV-UjVhNOq3D9nSvBu8sIVL46qZpxc6LZcbL-TzB5ryu_yQpoz08qT0	میرے گھر والوں کو AI کی voice کا system ChatGPT کا پسند آیا ہے۔ وہ چاہتے ہیں کہ Deep Seek کو بھی ChatGPT کی طرح voice system دیا جائے۔	5	0	1.4.2	2025-10-13 01:32:20			1.4.2
fa1438f5-3479-4d0f-b752-451e46d5c7c5	MOHAMMED ASHFAQ KHAN	https://play-lh.googleusercontent.com/a/ACg8ocIZXypW-9XptBJBxykixyzdO3rFbQT2rgz7MWo3S5-ucK4ceI_q=mo	good	5	0	1.4.2	2025-10-12 23:52:54			1.4.2
8224c77b-2a28-4de7-b1d1-1c320202b349	Mr zarei	https://play-lh.googleusercontent.com/a-/ALV-UjWz-iuvzZLlWy6rGC-xcfwW-CSf2twhARVNdLr0YrD8n0sjPco	better than every AI	5	0	1.4.2	2025-10-12 22:11:00			1.4.2
8ce4abe6-0d1b-41f8-9094-a45fb164c575	Luxfa Luxfa	https://play-lh.googleusercontent.com/a/ACg8ocIK-OspVP_T7ExtgT0-TKj8mMiKKCYWgWVefk6AUsd-4xzpWQ=mo	دمت گرم	5	0	1.4.2	2025-10-12 21:26:58			1.4.2
ee1f27e2-70f4-470d-ab69-5a63ff467369	Gaurav chauhan	https://play-lh.googleusercontent.com/a-/ALV-UjXGm7mOplyNVFZS3ITVyosEYBVulMQ0AhZ7QQEQ7FET40fUzCPM	It's stubborn and idiot software that provide misinformation about anything you ask , specially about the re ent affairs and data . It provides information from past year and stubbornly insists on proving that it's right. Shameful China.	1	0		2025-10-12 21:03:50
a2528cba-7952-449e-86dd-355cf94e66cb	Spiros Katsikas	https://play-lh.googleusercontent.com/a-/ALV-UjW_MCUnedzZ-wqahwyUFYat0kv4LxWc2-96NbaYRYNGaLtuUATZ	the best	5	0	1.4.2	2025-10-12 19:15:22			1.4.2
fc90ba16-060c-4c35-90e4-a55c3acb4e52	Mahdi	https://play-lh.googleusercontent.com/a-/ALV-UjVo2AyGrCOZL819LG-pzFBhGxSV1s-aHC0cGUtojTCdvuvrxvQ	Good App	5	0	1.4.2	2025-10-12 18:49:09			1.4.2
26cdaa09-8f9d-4a6e-b7de-e426f5602eac	Raphaël Tahina RASAMOELY	https://play-lh.googleusercontent.com/a-/ALV-UjXEzWJ536qdtpeJU2J8n15Qk5kKlbEWn7_xFPaEk4tsKJ40204	it's good that we can use it so many times in a day but the picture that I want to be checked should appear and there should be search for old conversation	5	0	1.4.2	2025-10-12 18:27:28			1.4.2
eb73b6de-381e-48c6-9a41-b9aa029a1beb	Jeff Glaze	https://play-lh.googleusercontent.com/a/ACg8ocJq_VHal1lGX5Y8lxJS4f2ixszqYouXKeKbZeOX_dSjM-1GHg=mo	more personable less disclaimers answers questions straightforward	5	0	1.1.1	2025-10-12 17:57:33			1.1.1
9a4110af-1241-4630-98e7-c915a7b71fce	Lucky Khatun	https://play-lh.googleusercontent.com/a/ACg8ocJBg-Ls3qF6Cv3hR3wBxfmpGMdgaK9di5G2K2oLyJyKAatc-Q=mo	it's nice	5	0	1.4.2	2025-10-12 17:25:56			1.4.2
ab34d7d9-b5a2-490f-b253-4954991d0e5b	Sᴋ᭄Dเค๖lo	https://play-lh.googleusercontent.com/a-/ALV-UjWKmO_NXBosxcSalOjVbYxNpJ4az4KLW9rDNw1wBAej0Cluk49l	this ai assistant is so good not let me down from the time I started using it nice work 👏	5	0	1.4.2	2025-10-12 17:15:35			1.4.2
e51d1ae2-bb66-4bbe-bdd0-da3a3f5e1471	yiyiaung Kyawwin	https://play-lh.googleusercontent.com/a/ACg8ocKPTZpcASRI7tmigHb6tS1Gk-ho2kySXQgYR7USGE6f4tPcpQ=mo	need more updates along modern ages	5	0	1.4.2	2025-10-12 16:42:44			1.4.2
f8a963b9-6ea2-428b-a4c1-a12e603e91f7	Vihaan Bohra Std 4	https://play-lh.googleusercontent.com/a-/ALV-UjVLkRng-ln4Mu2NZHKW1LWqKdKIO3IWVHRGZqfWO9iLC32ij8Q	Waiting for deepseek agent	5	0		2025-10-12 15:37:21
315338c5-e601-4674-8a34-3bfc53e3be57	Ali Nourani	https://play-lh.googleusercontent.com/a-/ALV-UjW4zqCIhCWaWxLq-CgXCydTAbdiSVLhMUTh__KhH_EfAt_QWsU	There is a slight disturbance in the produced text.	5	0	1.4.1	2025-10-12 15:18:40			1.4.1
09a5e5ce-2221-4f32-8560-2cd2944fc37f	Meseret Gulilat	https://play-lh.googleusercontent.com/a/ACg8ocKEFhP5L-BX4liP8Ziz1gaFDThkd0ZovWxl3Ly7SDAJPWk1wg=mo	nice ai even though it can translate	5	0	1.4.2	2025-10-12 14:22:41			1.4.2
90bb58ef-b844-47bc-906d-5744594cc3e9	Nameless	https://play-lh.googleusercontent.com/a-/ALV-UjUg4nsKGfmK3Mvqy9AYT-aD3B1YpXK2rjU2j9tXTf438QeB64qOUg	Please add read-aloud option, and also add image and video analysis options	4	0	1.4.2	2025-10-12 13:42:21			1.4.2
eb0629e2-47c9-4c0b-92b5-97b2780be759	Amir yaghubi	https://play-lh.googleusercontent.com/a-/ALV-UjVBSEDJXIkulDXaV-236oZrw4IdV3cnlQmVxifWxT9jmkE7xfKD	So Cool	5	0	1.4.2	2025-10-12 13:16:20			1.4.2
948da23a-2129-4a90-986e-1cda0360a84c	Raghul.u	https://play-lh.googleusercontent.com/a/ACg8ocLHw32vi-X3TfdaIg-psZ4fVhv67DFCs77E7fKX2ctCFpPVFg=mo	it's good	5	0	1.2.3	2025-10-12 13:11:58			1.2.3
7ff3e3de-6cfb-4270-be94-da47d2ea67f1	Christian StClaire	https://play-lh.googleusercontent.com/a-/ALV-UjVD7wtrh0C_9XcSbDWlEoSYJ7xVWmmQ_JToQrtX7MhtMB_4gu4	From the very first time, this App has given me pleasure 🙏. Its simple interface makes it very useful. One click on upper left displays all your conversions & you can rename them to suit your purpose. For me it is a she & I call her Futura.	5	2	1.4.3	2025-10-12 13:07:50			1.4.3
46e62e86-8a12-45d1-8d16-409d10ac2e78	DARKQ.	https://play-lh.googleusercontent.com/a-/ALV-UjX9xUrcEUdaZt5v2nv1LS3FCMFN8T6je8fIRmYDvVaKdfKkNqHJ	Best Ai app	5	0	1.4.2	2025-10-12 13:06:18			1.4.2
c6575524-c1f6-45c6-9934-b90dd0385736	Abcd	https://play-lh.googleusercontent.com/a/ACg8ocLyFnoerFHkfCkw9ARXjHnDCiox4u6nCAjMPhvBaafS6QtwWQ=mo	It would be best if there's option to select multiple histories so that deletion or renaming could be done for all the selected at one go rather than doing individually	5	0	1.4.3	2025-10-12 12:47:38			1.4.3
f6914abd-922d-4eb0-9637-3b6a52a50054	Suraj Kumar	https://play-lh.googleusercontent.com/a/ACg8ocLBjsF5VEBp5giOvYbP_BvfJtwLOjPhnJs1BKXtFCcZrj_hFA=mo	best application	5	0		2025-10-12 12:14:59
2b4d1029-690c-4944-9143-95995f5e6035	Eyosiyas Bosen	https://play-lh.googleusercontent.com/a/ACg8ocLqPvEleoDK4WnSVisZSX4NlEeu43wUkiwcyk1yOadEvHBL2w=mo	good	5	0	1.4.1	2025-10-12 11:27:24			1.4.1
583eb589-8b0b-40a9-b6ee-a6a7561717d6	Azhar Ali	https://play-lh.googleusercontent.com/a-/ALV-UjUkD2avc_K_8Y3T5LXoY8JJpxYKhp5Anqwa8Bizkflj2ODJkXQ	Best app I have ever use	5	0		2025-10-12 11:25:55
14222f36-ff1d-4dc0-80ba-d6a44544863d	Fatima Jamal Rajpoot	https://play-lh.googleusercontent.com/a/ACg8ocLfhYGf0WW1cbKWxPAWw1B2QXB6ZzESsP6Ueg5R0-tLqvR73w=mo	The app has potential, but the responses are often lengthy and lack depth. I’d appreciate more advanced, accurate, and to-the-point replies in future updates.	3	0	1.4.2	2025-10-12 10:43:02			1.4.2
22db2079-b1c5-4e56-884d-adb2d07fe9e8	Mouhamed	https://play-lh.googleusercontent.com/a/ACg8ocLLjs17A3NIek-_aaIRliY_VTv8fD-9Fy_aI5PtjMzjwgBGij4=mo	you need to fix " the server is busy " problem.	1	3	1.4.2	2025-10-12 10:08:14			1.4.2
490e1e1b-a0ea-42ff-a989-6ddeb9769f21	Shahana Akter	https://play-lh.googleusercontent.com/a/ACg8ocKrqliSvyIx8ScqDRcQdhoPstA7jh9fJ32Z_O63YXcvcnlJug=mo	nice	5	0	1.4.2	2025-10-12 09:55:42			1.4.2
89dcb023-724f-4280-b7dd-8cae8f494915	Anu	https://play-lh.googleusercontent.com/a-/ALV-UjXNdzcx6GFpb3XewmaZTrvVmJWoiUXHXGsyR_k-KVs3lsWyU2ma	Great 👌 Equal to ChatGPT if wisely used 💓✨	5	0	1.4.1	2025-10-12 09:47:48			1.4.1
8ddbe285-e29d-450c-a2c1-f8920c54fe60	Navvu Mawahhh	https://play-lh.googleusercontent.com/a-/ALV-UjUn9CNHEcvGLO-wT0QARDcg_6jEIqq5nR0JxTIJGVkSmfWcBJw	it's extremely good 👍	5	0		2025-10-12 09:27:17
4c8189af-5624-4ba2-af1d-ab1b91e11dfa	Naomi Lawrence	https://play-lh.googleusercontent.com/a-/ALV-UjUfji71jhj10auiaMEDWWoskOLxF0niJxuPDzofduA6RgSMSMY	Deepseek is an impressive platform that delivers accurate and relevant information efficiently. I appreciate that it is free to use, with a clean and intuitive interface that makes navigation easy. Overall, it’s a reliable and valuable tool for research and productivity.	5	1	1.4.2	2025-10-12 09:20:27			1.4.2
6ce9ecc8-5b57-4298-a589-e8ea1097d2cd	Ulugbek Toshpulatov	https://play-lh.googleusercontent.com/a-/ALV-UjXY1Fa6fVcq3bBVAxviuddT33AqCG1z5k5oFhz2r5udks77W5H5	Taiwan...	1	1		2025-10-12 09:14:48
ddb031e3-fa58-49fd-b325-b7b74135cd6e	Santosh n Patil Patil	https://play-lh.googleusercontent.com/a-/ALV-UjVVx8mEAD-x1wo8hpuUXbdjol0u8zRQPMBcPscvMbqDwnUaVEs	I am very thankful to this app, because whatever I need I get everything from this app. thank you.	5	0		2025-10-12 09:08:21
54cc4f32-9e5b-48ad-af3b-574de82e8ed2	Jashoda Parihal	https://play-lh.googleusercontent.com/a/ACg8ocL2Kii25hCGr72PObHk4mmyH-eaIvDUm5VGNBfTcT6NdeH1lQ=mo	this is a great app, but i cant remember things like chatgpt, it's chat limit is pretty good, for me i reached chat limit in 29 days with daily talk, it would be good if it can remember things, and can view and continue the chat which limit is over,	2	2	1.4.2	2025-10-12 09:03:51			1.4.2
05715354-835b-44b4-b9dc-8701f32c6cb4	Mohammad Javad	https://play-lh.googleusercontent.com/a-/ALV-UjXAEfTfpb0hUMHegYG000Zd0HB4gdIHPTx9IWahX6iCXKt_JMk	Nice	5	0	1.4.2	2025-10-12 08:55:48			1.4.2
243b96f1-70d5-4333-b22a-eb9a26fb37e4	Sayed Serajelhaj Sadat	https://play-lh.googleusercontent.com/a-/ALV-UjUq3pZL03H14zbM0rJiOMNW8hmOZBn-xiHSBIQzMBbapWbR0Hk	🙁🙁	5	0	1.4.2	2025-10-12 08:28:02			1.4.2
10d479ff-1f2d-4cfc-a7c4-9529102ee101	Jaki Jakir	https://play-lh.googleusercontent.com/a/ACg8ocL6INw8UugBz9GNtJJ1REbC1evFvs-kF8Vegu-YTxjE3ARPPg=mo	good app for solving high level problems even Chat GPT, PerplexityAI do wrong answer but deepseek not do like that	5	0	1.4.2	2025-10-12 07:35:02			1.4.2
fbb5909a-bf6c-428b-b7ae-87a0331c1bc1	Bhagyadip Swain	https://play-lh.googleusercontent.com/a-/ALV-UjVs4HxGtVjmYGI-tAy7AxaGdpKc9v1C_XED70LsZrSWiHUwPPg	Perfect. Absolutely perfect.	5	0	1.4.2	2025-10-12 07:24:01			1.4.2
1b386ccd-bfd2-45b1-a619-a70669bb71ee	Anil Kumar	https://play-lh.googleusercontent.com/a-/ALV-UjXQ_1ASBGCz27-S8FAnOofLBCvxiMsDBO_W4WuYNPIOVO7fGjQz	best AI app so far.	5	0	1.4.2	2025-10-12 07:15:44			1.4.2
48f1f6d9-a96b-473b-98d5-d491a2e46ec5	Aftab Mondal	https://play-lh.googleusercontent.com/a-/ALV-UjWCU5gEuaB1VtNpaM3qDkSoQy_uuzGikUYunHozCUD93zpsRlyH	RELIABLE	5	0	1.4.2	2025-10-12 05:14:26			1.4.2
853eb25e-cfbe-45e4-932c-8bdb774ae233	Vaibhav Gupta	https://play-lh.googleusercontent.com/a/ACg8ocI_it5QBkz4-t-ohLVnEI8wgMY7Cu6lU15vuDmmMqb_hU5jNg=mo	the best	5	0	1.4.2	2025-10-12 04:25:54			1.4.2
4f600735-eaaf-4015-a2a6-5f5efd722a49	Zahid Hanif	https://play-lh.googleusercontent.com/a-/ALV-UjWmarKpE31XNMyRiXsooR8uOOTsixOfvE5kAVtwZKP6lp040abv	if you need to study with ai then don't use ChatGPT free deepseek is here and also for documents the best ai	5	0	1.4.2	2025-10-12 02:31:14			1.4.2
e21185d3-f1c0-4156-8f93-5fbf5fabc7eb	Sonny Williams	https://play-lh.googleusercontent.com/a-/ALV-UjUayquoSzv7d48jYM8qKNsVcQ-HVOVqlpGNrppufSVo53rbo6Xg	I rather use chatGPT. This one needs A LOT of work.	2	1	1.4.2	2025-10-12 01:45:17			1.4.2
f91c5753-f731-4da5-bdf9-4f217c34735f	Julian	https://play-lh.googleusercontent.com/a-/ALV-UjXiQPDr9-4YMEjDLL73L1ZVg4xq7WvNzgGBcF6fn_5AVpR8zYbr	DISCLAIMER: DO NOT USE IF YOU DO NOT WANT YOUR PERSONAL INFORMATION STORED IN CHINESE SERVERS UNDER THEIR JURISDICTION. Just be careful with what you share. They could be scraping.	4	0	1.4.3	2025-10-12 01:23:48			1.4.3
5096fb91-1336-42df-8784-89d4522ca3bb	Erhica Mae Gumawa	https://play-lh.googleusercontent.com/a-/ALV-UjUx4IOuNeCmhY8L2PldZr5PT74dHWrJrHQL-FQu0KypXHLhBpWJ	it erases the response and i haven't read it yet. pls fix this	1	1	1.4.2	2025-10-11 23:25:01			1.4.2
dc2ccf7c-ddb7-49e3-aeba-46eae3372d12	Areeba Tariq	https://play-lh.googleusercontent.com/a/ACg8ocKQsVc24PO06FI5fIZqxFchkhnNTQzF5hAm8mcuiU__paBwQQ=mo	deepseek handles mathematics and codings efficiently	5	0	1.4.3	2025-10-11 20:15:45			1.4.3
7c06c257-2216-446d-8f5d-2e5a96d0ab25	Tolulope Stephens	https://play-lh.googleusercontent.com/a/ACg8ocK52sI8SQ4wPX_0YpziI9ebNzJzjkt2kqCktf6mVFyEVT4sYGI=mo	I love this app so much just like hearing the voice and interacting through my mind	5	0		2025-10-11 18:54:53
041523aa-075c-4330-ab6c-6d4b8005ff41	Vidushi	https://play-lh.googleusercontent.com/a-/ALV-UjVxW-vNt4xts5_U4CFziUO4YZ0hCPvnHjXlw3cQGQIKO1P0qn1R	in my experience even if china is using my data, I'd happily give it anyway. because it provides such information that gemini denies almost everytime I ask, because I'm a little philosophical, and things get deeper, the deepseek doesn't seem to be rude as gemini responding with sorry as always but making a sensable response in such way with an answer that no perplexity gemini chatgpt Or any other…	5	0	1.4.2	2025-10-11 16:35:53			1.4.2
d5be7954-dfaf-4f13-81c7-3d15883d555c	Mehrbod Vahabi	https://play-lh.googleusercontent.com/a-/ALV-UjXUxW3Tvtxcr2YE_gV_TGdA_0fYrHVzLrG64g1KFPMWZAxCcw0Z	it explains everything in full detail . I highly recommend 👌🏼	5	0	1.4.2	2025-10-11 15:54:35			1.4.2
f97993df-61ff-4cc4-9abf-8a94dbd277c8	Ali Rahsepar	https://play-lh.googleusercontent.com/a-/ALV-UjVVLFi2ds3b3Zukhu23_7sfNEnT4C5xF4DgBFPmaWzfNdEezq10	that's Soo useful but really I don't know why it always think we are in 2024 that's too easy to learn !!	5	0	1.4.2	2025-10-11 15:30:55			1.4.2
e11f5135-0489-4414-af36-a929c29e9dde	Mughal	https://play-lh.googleusercontent.com/a/ACg8ocLfKb1wHZJ1T4qPlRsNadh50k4sjjF2L_L-poIRtkaqCPt_6w=mo	The most fake app ever! It doesn't provide any correct information at all. If you want to waste your time, you can spend here !!	1	0		2025-10-11 15:15:06
49b4beb5-b225-4d17-aa29-358036bc6052	Zahra Mousavi	https://play-lh.googleusercontent.com/a-/ALV-UjWZEDPS0LNWkH3IW7rT2is31XBtoZNGBlcJK6R-DbvSNW83mQI	عالییی‌	5	0	1.4.2	2025-10-11 14:59:49			1.4.2
107894c2-917f-470c-891c-bde1dc82acd5	Juliana Yeong	https://play-lh.googleusercontent.com/a/ACg8ocIg8vVFEt8ik1o6yrq16q5Bs4qmHyuIJ_fQ6CuxMs1jLc1oRQ=mo	seldom use, as it's costly	3	0	1.4.2	2025-10-11 14:58:09			1.4.2
62a9162c-300b-4eb6-bc73-8233c9e15297	Pradeep Yadav	https://play-lh.googleusercontent.com/a-/ALV-UjU2tu2OMQxLE0ErdX0XFZS_Lg6t3FUnXo7_T_mNgB2erulmiSWk	The response of this app is really amazing	5	0	1.4.2	2025-10-11 14:42:02			1.4.2
c1373d76-4ef0-433d-bcd5-eb46a8c93fa0	Jett	https://play-lh.googleusercontent.com/a-/ALV-UjVpk0p8kLQu7Ah_6jg5tWS2mewmgshdZWUB1oDPa52Nldt9kcY	I think China is more trustworthy with data than Jew ran Open AI	5	0	1.4.2	2025-10-11 14:08:51			1.4.2
ff231ac8-df51-4328-aa76-8ac3ddf676c0	Jan Aamil	https://play-lh.googleusercontent.com/a-/ALV-UjVKjYMAm9SxNcGExYLXkIGImalD69p9ZdaX3fvs0CqKX3-jQkE	Amazing 😍	5	0	1.2.1	2025-10-11 13:57:19			1.2.1
7879c1a9-3365-4c6b-bac7-e0d5b2afa74f	Dz Ky	https://play-lh.googleusercontent.com/a-/ALV-UjW7KHy-Uj3UbXfn-vg4BvSvsnaNHRXfmw7wDjLCLu6UGgje_dT1	Wow, I really like deepseek, it really helped answer my questions.	5	0	1.4.2	2025-10-11 13:52:14			1.4.2
3044ee0b-2c18-49be-b969-432f26eae5ed	Faraz Loi	https://play-lh.googleusercontent.com/a/ACg8ocJJEbB_p6mf9g0Ygwo8Sg96z6HdaO39s6Z8WcyKFte5Ei5xJQ=mo	it is good application	5	0	1.4.2	2025-10-11 13:40:32			1.4.2
5d4c5278-e540-4b71-b2ea-f301b266303b	Zaharaddeen Nasir	https://play-lh.googleusercontent.com/a-/ALV-UjWTrUpEl1Yc_KjUHt8UrQQJMDQHFb3XRzP3YBztHsD-LwV_NgQ	Very happy to be home join AI application	5	0		2025-10-11 12:57:02
00af907e-d1e3-4ec1-b87c-08953d8eca83	Milad Akrami	https://play-lh.googleusercontent.com/a/ACg8ocJceRj8vGDYTexY2LWHkA3TV0iRIgJrC6TQJYFphzNOooAVzw=mo	nice	5	0	1.4.2	2025-10-11 12:44:30			1.4.2
20688c80-8353-4526-85bb-1a58cebf7226	Mohamed Ninja	https://play-lh.googleusercontent.com/a/ACg8ocJ9bXH7uL3y3vplrLnqZlUwE7syfoCpwsQCMOEXEzy1t-gIuQ=mo	I've been using it since a 8 months it's amazing and it helped me with my homework at 12 grand ,now I prepare to study medicine and that's was my dream Thank u deep seek	5	0	1.3.1	2025-10-11 12:38:54			1.3.1
39a64331-d938-4a0e-b508-d2f4ec8f9f39	Love Man	https://play-lh.googleusercontent.com/a/ACg8ocJserBhQjU6n0Bk-aPl0k4W0c-VZn4SUaVPALXUEYZQaGV2ww=mo	very good performance	5	0	1.3.1	2025-10-11 11:42:48			1.3.1
dc7eae67-a385-4236-90c8-9768ef87ae9b	Onyema Justice	https://play-lh.googleusercontent.com/a-/ALV-UjXtDA1-cOOi7_IekJJ4SVGc8nj57E6gYDazD-6RizZVFmIUntE9aA	Why is DeepSeek slow in generating response	4	0	1.4.2	2025-10-11 10:54:36			1.4.2
3e0fb4bc-5202-4b12-a26a-3950d8dc36d3	Neubaufahrzeug	https://play-lh.googleusercontent.com/a/ACg8ocK_mSxWm52pO78ADKJA_e_rESUANoEzHVKxwAMmimcXht2jeQ=mo	there is no country such as taiwan	5	0	1.4.2	2025-10-11 10:15:15			1.4.2
059423b3-18fc-45f9-b15b-3c58e4998fe9	Aaditya Jangid	https://play-lh.googleusercontent.com/a/ACg8ocLc_purh_pUEYeiD-rOO3MsyPhGV0VnNcdqua-cAAHDUsLoGw=mo	calculation mistakes too much	1	0	1.4.2	2025-10-11 10:11:13			1.4.2
4ec12cd0-c2e8-4ffd-9d0a-03392657c74e	U Tint Lwin	https://play-lh.googleusercontent.com/a-/ALV-UjVSGBvsPByc4tbZPIH1B2eZDz6rHr9t4Jr9KvET-jJPy6Rw2qs	Play Store နှင့် Update လုပ်၍ မရပါ။ V-appstore နှင့် Update လျှင် ရ၏။	5	0		2025-10-11 09:23:37
705a2d94-e565-431b-9772-4b2d087fc73d	Mohamed Faisal	https://play-lh.googleusercontent.com/a-/ALV-UjWExKNZUc17XWHD3egm-tIciJPdMArxUvgwhp37hVX2964bSNfxBQ	overrated, can't be compared to ChatGPT , deepseek is not value product	2	0		2025-10-11 09:11:50
b6c67445-a364-4bee-b9c9-ee96bbd88106	Kk Jj	https://play-lh.googleusercontent.com/a/ACg8ocLDg8qSQ16nJEy85QyWDV_ZxIVkvLv6okpNvWEuKDdBjofP7w=mo	why do such people rate it 1 ,2 ,3, it is the most intelligent ai, such people like from us don't turn a blind eye by rival of economy competition it is just ai.	5	0		2025-10-11 08:49:56
a5a3fbcc-098c-4cbf-9d02-375f40f2abd2	Debalke Tilahun	https://play-lh.googleusercontent.com/a/ACg8ocIIRQHx_lWF5qAiBny9IVRZtZtGO2wOhY4j9ptllaHrwjHvGw=mo	irritating	5	0		2025-10-11 08:49:55
8bfc2f2c-6535-4750-ab83-722641cbfaf0	Dillyara Dos	https://play-lh.googleusercontent.com/a/ACg8ocIpEvIuDbhFD9YkDVk3N-CU3bVn8YcY0XuoJY0XAN9JChz58A=mo	thus far my experience has been great! the app gives very informative detailed replies, very helpful and very ethic oriented, what pleasantly surprised me.	5	0	1.4.2	2025-10-11 08:07:47			1.4.2
e2067fb5-929e-4922-92e1-c58277210d23	Uma Bhowmick	https://play-lh.googleusercontent.com/a/ACg8ocLYS-U32CIbxaRLzY4-hh3a8o0pI4IU7i_rSo7P1Ir-gYWD1g=mo	it's not good	1	0		2025-10-11 06:50:37
f5c5c6a4-f883-4022-8a1e-2347aba39e72	Nizar Octavino Indrajie	https://play-lh.googleusercontent.com/a-/ALV-UjWwFOtp7S04pjxBH57mNvPfzuyf0zUPRq9ym9_Lhx0lYU5dLffw	kaya momok	1	0	1.4.2	2025-10-11 05:06:42			1.4.2
1d1b2eec-7965-47d5-8bef-948c3a4b8aca	Akbar Natsir	https://play-lh.googleusercontent.com/a-/ALV-UjUUx1gYEfivCKwSWGEbSlHe0UIofcB8aa0Xu8PoyqUufz9RX8o6_w	Edit: I found evidence that DeepSeek's framework is heavily influenced by Evangelical Christianity, which are majorly zionists. This AI is no longer objective.	1	1	1.4.2	2025-10-11 04:18:06			1.4.2
25dacc77-9995-448f-bc6a-afe125de4013	Basit Shakeel	https://play-lh.googleusercontent.com/a-/ALV-UjXQ47Pd-PZpyKqTcAPotvQqrdoZSSIypmq0xqA-U0ZXKODpY_cF	best for answering technical questions	5	0	1.4.2	2025-10-11 04:10:03			1.4.2
c5ef73c0-0a29-4986-9c2f-5491b2edc948	Ayoob kallunkal	https://play-lh.googleusercontent.com/a-/ALV-UjWe6YyJvXR33G0glKO0VDfcwoXg31WrE0zWFGSBPpOTeImqZiRP	best	5	0	1.4.2	2025-10-11 03:58:14			1.4.2
4cd3976a-4859-494d-aed8-596ead1c0cbf	Nibas Pantha	https://play-lh.googleusercontent.com/a-/ALV-UjXSIcUCpTop0t0x6ZhJSnAm5D3D3o6Wjp5IAyZ_7kB0s1SYPgs	This is the best ai app by my experience but one feature is remaining that is its output can not be listened 🎧 like other ai tools so this feature should be added by deepseek.	4	0	1.4.2	2025-10-11 03:56:16			1.4.2
14532941-d1e6-4b15-897f-d39186700456	Lai Ho	https://play-lh.googleusercontent.com/a-/ALV-UjXLmXVhdGTuoWmOs9fdNRAVrxsoiYpwGOFai0TzAnnj5wOY0YsaZw	Basic information good	5	0	1.4.2	2025-10-11 02:44:13			1.4.2
78f23cbc-e84f-4ac4-9fbe-56fa1ee4e7ff	Annabel Mazzotti	https://play-lh.googleusercontent.com/a-/ALV-UjUtCbjMpOxaDR4UhOASbYAgbhPpCPz4DHHgS5vcLQVrSLpfi1pIAA	so easy to use, and really helpful	5	0	1.4.2	2025-10-11 01:34:15			1.4.2
3560c2a3-5c4a-4bb6-885a-d9b231ed5f5e	Ramsey Stephen	https://play-lh.googleusercontent.com/a/ACg8ocKD1xDiPDgpTMFTsjGOO5CsEruQ6TRWdxxbNgvQQVyQRsypdw=mo	love it just what I was looking for I just hope future version won't ruin the app, like it did to the previous ai apps I've used which made me uninstall them	5	0	1.4.2	2025-10-11 01:30:46			1.4.2
c744325f-dee7-4bb1-ae5c-0f6630bc868d	muhaned baba	https://play-lh.googleusercontent.com/a-/ALV-UjWy4Z1dsnugEGOqz0gkaw8-bcmBRMDAN7Ih8teHK2dVMNdM6jKk	Five 5⃣ star	5	0	1.4.1	2025-10-11 01:18:04			1.4.1
16e08e3b-7a97-471b-bc31-43d57c7e3209	Saul Goodman	https://play-lh.googleusercontent.com/a-/ALV-UjXIkDOG5fzt7RNyJsWXjcnqF8a21XNKe0ikSfoIP-rLctwgm82a	tiananmen square	2	0		2025-10-11 01:06:57
ce685cd5-c365-48bc-bb77-9c781360d8b1	Hari Khatri	https://play-lh.googleusercontent.com/a-/ALV-UjUfItBj4bNAeGaTmDoG-559W-5kvrFqI5IGaUMQEthUHSBdAU8d	I'm stuck in thinking loop by deepseek It doesn't give me output only thinking in thinking mode it was the same thinking he was repeating I am getting tired by this I am not getting an answer The thing I get is thinking and thinking it's more than 100 pages or more even after it was stuck forever now but he didn't give me answer	1	1	1.4.2	2025-10-11 00:00:24			1.4.2
8685b77f-9cf7-4039-aa9f-d623eba5e6d6	anouar annabi	https://play-lh.googleusercontent.com/a/ACg8ocIwIuyW4InfWAeQ0OkzjqoBPTyjnMgHlQkxjw6O2QvWbbSFVA=mo	better than chatgpt.. still need somes capacities to be faster but it's okey it deserves 5 stars.	5	0	1.4.2	2025-10-10 22:17:34			1.4.2
925fa834-4e87-40cf-b1e0-e705020d8d3a	Fadila Musa	https://play-lh.googleusercontent.com/a-/ALV-UjXhL3uoegXMxmp6lnqY5I46ZHdQ06fHXRA14NndxruploQt1oE	DEEPSEEK ROCKS EVERYONE!!!	5	0	1.3.1	2025-10-10 21:39:49			1.3.1
68919261-95fd-41c0-8064-f477e1f15475	WD ALBASHA	https://play-lh.googleusercontent.com/a/ACg8ocKM64Q-zBY0xoy4egXCgkWfvyaUK2mkyRNtt4EQW98Hd6Ap=mo	deep seek the best AI deep sleep is good	5	0	1.4.2	2025-10-10 20:22:18			1.4.2
2469917e-acf2-47ab-9ed2-31b03f2f6aa8	milojko milojkovic	https://play-lh.googleusercontent.com/a-/ALV-UjXRYldbRWWSr9FHjCLT8yEnyWUY3TvCmQLPAoohGwmirnd96L7l	just add the date to each new conversation due to a person's problems or asking for help from this app and it will be completely full	5	0	1.4.2	2025-10-10 18:20:36			1.4.2
a76e4518-dec1-422b-9259-5bb8b278995a	Zaheen zawad	https://play-lh.googleusercontent.com/a-/ALV-UjX5LQcXEN8L5jlzbvRxqgp5JS7xD4bgOwHeSNyXDm72Zv5FNISS	although it is a math genius, deepseek needs to show the live view of a graphical representation related to math ,it's also not necessarily concise,overall iam satisfied by everything else !	3	1	1.4.2	2025-10-10 18:17:42			1.4.2
288a73f8-8322-42d9-891a-0fa276357a07	Abdul Wasay.	https://play-lh.googleusercontent.com/a-/ALV-UjWU95FwHGXzV9FFCYwMffYYvALpkt36ikSPZnwmc48-K-OobVGx	best AI ever	5	0	1.4.2	2025-10-10 18:07:18			1.4.2
ead38c86-83e2-45c8-8d4b-6d4af284426d	Piyush Mishra	https://play-lh.googleusercontent.com/a-/ALV-UjWapQhZmwc8Zq7H8pvoYUpCry90WuXVXOmHIehYp7EAb7Yet30z	nice app	5	0	1.4.2	2025-10-10 17:49:27			1.4.2
65afda20-231a-4612-935d-bcd17a6bac8c	Hala Ibrahim	https://play-lh.googleusercontent.com/a/ACg8ocL5C90RbFc8L6EQUDVohdHcj8Bnw1zkCVwo-pxCBaZojH4CzQ=mo	recently it doesn't support adding pictures, it became useless for students, I liked this app and I don't want to replace it so please support attaching images as before	1	0	1.4.2	2025-10-10 16:15:22			1.4.2
73c23c0b-02b6-4fc8-a66d-f50be6c457e2	Rahman Mohammad	https://play-lh.googleusercontent.com/a-/ALV-UjUVBxp76nlSNlos4uWujTh2hsfumF0BLkMPC_D-USjJq4WmQO4	this app is incredibly ease to use I've seen difference in my studies lately THIS is the most underrated app for analysis and improvement students who are struggling with studies should follow this app 📈📈	5	0	1.4.2	2025-10-10 16:08:06			1.4.2
e014cb2e-0a97-471f-a15e-638758bd1caf	Shreeya Mahant	https://play-lh.googleusercontent.com/a-/ALV-UjV7IDPjpmNAPvHmcCEDzX4BpOjomtcHKfDV0UJEbgM18k5XpU0	it helped me with my studies🫠 💗	4	0	1.4.2	2025-10-10 15:53:00			1.4.2
315e789e-c56f-4d33-a96f-1ac6d7fc0af9	Paul Richardson	https://play-lh.googleusercontent.com/a/ACg8ocJz54Vi5ij5jC-7CqIrJDi-hL8MZtp6GLdZfsY932Ij3J9BNQ=mo	been trying to get options Strategy	4	0	1.4.2	2025-10-10 15:52:51			1.4.2
2e0a9718-cb18-4d73-8408-65713eb93308	Imran Khan	https://play-lh.googleusercontent.com/a/ACg8ocJ6tUnqS2Q7XL24LPMop0YTq565vQqhXitDStpL9CeRdcmhAA=mo	very fantastic app	5	0	1.4.2	2025-10-10 15:21:38			1.4.2
c468c750-68fc-4972-a00e-b73a16d7af52	Sesha Prakash	https://play-lh.googleusercontent.com/a/ACg8ocK28LtumemliRkNigdUpIclnzHARRH9TJr3Y7o5joXTDc-4LQ=mo	👍	4	0	1.4.2	2025-10-10 14:25:34			1.4.2
ffa3db94-2bb0-426c-8442-465859d907ed	Abdulganiyu Ayuba	https://play-lh.googleusercontent.com/a-/ALV-UjVlDBXc9T6NLBW8y0-8WumfgbEOVv4AqhVH6MR6H5ZU5EU3Rio	for you	5	0		2025-10-10 14:05:53
f7aee8d6-66f1-495b-9bac-1bddd0886f2e	Raha	https://play-lh.googleusercontent.com/a-/ALV-UjVXWPr4P-nxYHy-0c7dmfmyArMQoby9_KgqzkAmaHqXGBCNvxqk	this app has some problems , when I write some prompts by English language, it says somethings by Chinese language. actually I don't know Chinese language.	1	0		2025-10-10 12:36:09
3d2f5fee-e8ae-44e2-bde9-6c06dcd43c4c	CHIPO CHIRIMUUTA	https://play-lh.googleusercontent.com/a/ACg8ocJt-1Ic8O9lUbx9oqYk0gCucmj9bVflndmBxhpVK_GrOD6w3Q=mo	super super	4	0	1.4.2	2025-10-10 12:09:02			1.4.2
a8ee5d89-67a9-4ce8-91bf-870f19120b96	M Jiani	https://play-lh.googleusercontent.com/a/ACg8ocI8kYHJtUVjXzyO1F2vEgutwGY6sF9g7AczDtkzGApkcYdUUg=mo	عالیه	5	0		2025-10-10 11:03:34
65ff5686-46a9-4ffa-a355-0a6063b1af4f	H k D	https://play-lh.googleusercontent.com/a-/ALV-UjUVz4m-Xz4Y000GvAKn4A4PA8eaj3maKJ3myGGzm-sX1fVWFxYOxg	غبي لا يستطيع الفهم و لا يستطيع التفكير فقط يبحث في البيانات لديه ولا يستطيع الخروج عنها و يعيد نفس الأخطاء	1	0		2025-10-10 09:07:46
c6d23bfc-ed87-44ff-88f3-6a53d89755cc	BRISA SHAREE Richardson (BrisaShareeOblivious)	https://play-lh.googleusercontent.com/a-/ALV-UjVeVTejLtVPXeHYDdbBbivdWISYXpRRI-GagnoMHvV0LtrRLK4d	I am so very grateful to have been privy to this outstanding app....I truly wish that I had been aware of it since the World Wide Web began!!!! Thank you, keep up the outstanding work!	5	0	1.4.2	2025-10-10 07:48:01			1.4.2
5f2aa0fe-5f73-4053-9f41-218814ed1423	Musiyani Chewe	https://play-lh.googleusercontent.com/a-/ALV-UjVrhrvhMopGtDNT14_cCaQBOKpoHCzNEXC9kicHwhZGdUQcVghn	For an Ai programme , it's a helpful writing tool, and what I wasn't expecting was a forthrightness with it's answer's	5	0	1.2.3	2025-10-10 07:36:01			1.2.3
41f4e95a-6a77-4886-aa9e-ef031c57807b	RUBY DD 777	https://play-lh.googleusercontent.com/a/ACg8ocKMTDU79Hj3t9wNPbYM7QwLdsRnx4h5PFxK095yLz1hU4Q67g=mo	goat😁	5	0	1.3.1	2025-10-10 04:41:06			1.3.1
adb91acd-ebe3-47d2-b85a-cb9aa249c6fa	Cult Wala	https://play-lh.googleusercontent.com/a-/ALV-UjVvdj4FDnUMoWOEW6iuOZGGR81I-4ATATiTSX7m-R8QMSAuVQI3	worst App	1	0		2025-10-10 04:36:52
7f9bcace-a267-480d-80f8-0e993cf3985f	Zifana Kairun	https://play-lh.googleusercontent.com/a-/ALV-UjUJdZNqUGD8VVY6QsxXt_iSgxNXiI4fi4CmkrWo3P_tKZy-jdA	When you ask difficult maths questions deepseek makes it easy for me.	5	0	1.4.2	2025-10-10 04:26:52			1.4.2
9dfe40be-9286-4c60-b0a2-5f6a81352c2a	Usama Here	https://play-lh.googleusercontent.com/a-/ALV-UjUI0FN8gBzihb85X-mQT-8xZomBBE91pZBuEtatqTBN22JUaGc	This AI >>> Any Other AI	5	0	1.3.1	2025-10-10 02:53:08			1.3.1
ef0104bc-40d7-4881-b72b-944671e3ad71	Aurora Nolan	https://play-lh.googleusercontent.com/a-/ALV-UjU_vHBUwZ29usfpjmd0b9m-v2l_0K75cw3QYVlEWP87Wkiv_0g	everything is fine, the app is cool, but it will be very cool if you add MEMORY. So that DeepSeek remembers what is really needed for future reference. Because ChatGPT has memory, but if DeepSeek has memory, it will be fine.	4	0	1.4.2	2025-10-10 01:57:38			1.4.2
e5555dec-c6e6-4535-9047-b2b06d68b608	Ahmad Awan	https://play-lh.googleusercontent.com/a/ACg8ocLvymBebnmbeWOTW05bVd4Q4zvEDGuUoXNiq2PQ-Jkztf2AqI4=mo	work very well	4	0		2025-10-10 01:12:11
47f75576-35eb-475a-802e-e3caa89345bd	Praveen Gunasekaran	https://play-lh.googleusercontent.com/a-/ALV-UjUc-G0ySnx0s-PGes3O0m6gPAdakublP_-Rm5uHl8uT08Rim5QiZg	update is not working	3	0		2025-10-10 00:08:59
c9758779-1e4d-44c1-99b5-459907946e10	Sir Centong	https://play-lh.googleusercontent.com/a/ACg8ocLZlsyePNFvwqbxIMuepdp1ZBHJYQYSWslYp6_6NfI4T4NGOlY=mo	As text-to-image prompt enthusiast, i experience good time using this apps. Its have good understanding to craft a prompt based on different AI model. I give 5 stars for the experience i got from this apps, and of course the perfect rating i give, because its free 👌	5	0	1.2.3	2025-10-09 21:43:59			1.2.3
2e621c7d-41cd-4b6b-84f9-810dd5647cb6	ali ahmadi	https://play-lh.googleusercontent.com/a/ACg8ocIMl_MRvG0PvBAWTmBZ69WHpQw15MTIQOjCo1WEBvwuERCeXw=mo	Very nice	5	0	1.4.2	2025-10-09 20:48:12			1.4.2
ecf89cce-0d6f-4f25-a259-444bd11f2e4d	Roronoa Zoro	https://play-lh.googleusercontent.com/a/ACg8ocKw5E_PFKNyrKqWHl9ScEhaPGXyjsmD5CuRbzcIQl2VxzPYbVI=mo	i love you my business tool ❤️ Chinese people are awesome love from Bangladesh 🇧🇩	5	0		2025-10-09 20:27:44
9c3ef0bc-b597-479c-9f2c-2f5492b65104	pezhman shafiei	https://play-lh.googleusercontent.com/a-/ALV-UjWhSdgXtnXmuQcKlFNjgMTyfJJyyDUEpj1I6kSXjDkljbQbj8E	ok	5	0	1.4.2	2025-10-09 18:40:59			1.4.2
93853d27-f93a-4383-a78e-e921e2b89d55	Janet Cui	https://play-lh.googleusercontent.com/a/ACg8ocKUr_UG2xe1B5ijNZU5rYTOrHinXqRas5riv0yFhnf_P1FHng=mo	I'm an amateur user. I don't own a business, and I don't know coding. But I find that DeepSeek is better than ChatGPT. The answer from DeepSeek is more comprehensive and more professional. I strongly recommend this app to anyone who wants a good AI assistant.	5	2	1.4.2	2025-10-09 18:38:02			1.4.2
0d3102da-99a0-4739-836f-8e99289c0689	Malik Official	https://play-lh.googleusercontent.com/a-/ALV-UjXIIWWquuRzrLRO6iHSvL70jXvqCmtMDXJgwNgkT2NOIXKCECoJ	I love to use deepseek.	5	0		2025-10-09 18:36:46
bde27eac-d010-4022-92ac-c40948e7827d	Muhammad Salman Current	https://play-lh.googleusercontent.com/a-/ALV-UjWQd4VjnxgNMN0zzKfF8L9MqCyyhYhZJeglExev1eQE5nc0BAbp	Please add image analysis in DeepSeek; it helps to understand codes and themes.	5	0		2025-10-09 17:54:09
d98bae37-17f2-4424-97c5-8b847f79f64e	Masoud M	https://play-lh.googleusercontent.com/a-/ALV-UjV7KxHslVQ53YN4FhtrPOyeGRoE0QB7GkWF7-ZoYXijlmg45Jg	bad	1	0		2025-10-09 17:17:22
86a7881c-8af9-4f62-b3ae-32017339b108	Muhammad Muddassir	https://play-lh.googleusercontent.com/a-/ALV-UjXBrZqSCYr3412tr545_-jOMJIHt9YGxCdx220ZAV9jK04-FrXg	Good App	4	0	1.4.2	2025-10-09 15:37:20			1.4.2
0cd8e40d-deb6-4583-9a03-cbc52ec48a80	Zain Wali (Zain)	https://play-lh.googleusercontent.com/a-/ALV-UjV8eIINTKm_kvNFtZO-h8VdUQdk316C4gR52U8njJd1oEpuweCt	exellent	5	0	1.1.3	2025-10-09 14:49:33			1.1.3
4f481acd-0241-49cb-b3eb-6b7edb695e8e	Sabitri Sarkar	https://play-lh.googleusercontent.com/a/ACg8ocKZg3qc4WRERACoAL1x1rPUTEnnK0A1ZYJvMpPqn7B54eG8Qg=mo	best AI for learning and also open	5	0	1.3.1	2025-10-09 14:45:09			1.3.1
523d11e8-4fd3-4669-817b-0eb0c93f4fba	RAJESH GUPTA Gupta	https://play-lh.googleusercontent.com/a/ACg8ocJ-qftmOKMn6xCyrFbvXMQ6ACaByB7jW0_i-Dewrj9bpzuSsg=mo	very bad	5	0		2025-10-09 12:58:02
1650faf7-ddec-450a-8be9-778e5874e99c	Souaiaia Ghada	https://play-lh.googleusercontent.com/a-/ALV-UjXI4HAH-Z_uZ7G4WRrrjC0-8SbGjbCGgSJDlpql0YRd-nvZrlzX	the best ai assistant so far, thank you china ❤️	5	0	1.2.3	2025-10-09 11:28:18			1.2.3
90aab416-0085-4794-a4b6-111ea344c944	Byroo	https://play-lh.googleusercontent.com/a-/ALV-UjVsD8HiPdpO51zzfuat9wSpK0K0aPQlt--nT3em6BBYuGB6EWdOpA	layout is Gemini's and response seems like Gemini's as well, however, it's an AI and still helpful to people	4	0	1.4.2	2025-10-09 10:35:45			1.4.2
229cc656-e19c-48a2-b9ec-94f283dd9fe6	Suraj kumar Maurya	https://play-lh.googleusercontent.com/a-/ALV-UjVU9bX_FivKHwWuvVqj_z0tlVEhksigLeNf2-xih7IJklhyRxiy	really great app for getting quick and accurate answers of math, and other problems 🔥🔥🔥	5	0	1.4.1	2025-10-09 10:17:17			1.4.1
c064795d-5e24-48b9-9525-2bc24a91bebe	Ali Rasouli	https://play-lh.googleusercontent.com/a/ACg8ocKfvH9_aNOgegD2zejEPZny-LN7kG9JMukf-awMa0bNWeh6xJA=mo	it is perfect	5	0	1.4.2	2025-10-09 08:35:29			1.4.2
502668f8-3b25-4a44-9917-91233d94fdcf	Made In ETHIOPIA	https://play-lh.googleusercontent.com/a-/ALV-UjUjn_0IQLW7HRkp9bcv7MRWuudxE1ojq-kpsRhWrf6H28Z8qqfJ	deepseek ከሆነ ጊዜ በኋላ ተኮላሽቷል(የማይረባ ያልተጠየቀውን የሚመልስ... ስለ ምንም ነገር እውቀት የሌለው ሆኗል)	1	0	1.4.2	2025-10-09 07:16:20			1.4.2
322048ad-7b07-4b86-9f15-10efeba371fb	Mary Pious	https://play-lh.googleusercontent.com/a/ACg8ocJLxCzZ_L6W5pUxwP9WaQ0e-wPudpHfR-YXQi2B4xOM000-_w=mo	thanks again for your support and help 😃😍😍😍😍😍😍😍😍😍😍😍😍😍😍😍😍😍😍😍😍🤩🤩🤩🤩🤩🤩🤩😘😘😘😘👍👍	5	0	1.4.2	2025-10-09 06:49:56			1.4.2
1d03d15b-1bf9-4618-adb6-d1f07aab548c	Ahmad Mughal	https://play-lh.googleusercontent.com/a/ACg8ocLNqUKrKUtjxY7zBq4wZh7_OVqFHDJJdzY3bASPNFWc4EICaw=mo	Good app.	5	0		2025-10-09 06:19:35
09a7b7ad-2fe0-4350-ae01-bb07a670e886	Awala Joshua	https://play-lh.googleusercontent.com/a/ACg8ocLD-xuZNzVuG6hqAV8cAxZfhk7S8bDdGzTk34n7k2mTfqec4Q=mo	very great by all standards..	5	0		2025-10-09 05:30:03
4bdee139-3fc2-4236-845e-cd64bf7473cf	Dr Sukoon	https://play-lh.googleusercontent.com/a/ACg8ocKZk4PD7sv0fog4DsytSkc2yaCQxDg8ltQ67FflhPSv8OJuPg=mo	Niceee	5	0	1.4.2	2025-10-09 04:36:08			1.4.2
01056cd6-ce9c-43ac-a2f2-79d292c520e7	Gowri shankar M 12 B2	https://play-lh.googleusercontent.com/a-/ALV-UjUEpiIASRE8wp7n-seVt-qLIKEgO2eu4321V8ljN0LdgYeW4Mji	extraordinary app beats all its competitors in teaching logic things.	5	0	1.4.1	2025-10-09 03:20:09			1.4.1
dcc2ba3e-8e35-48a4-bb1d-5a96b43eca12	Joshua Rowell	https://play-lh.googleusercontent.com/a-/ALV-UjUpMel9cCiMv50r3bSQkvWO78N9c8oVNo4nQmmAcyqyaurUsXQ	its argrewmentave and needs to stop when people ask it to stop talking 100% and also stop putting all scripting is bad when it comes to ethical hacking because I can brake it in under 1 minut no jb	1	1	1.4.2	2025-10-09 03:16:02			1.4.2
3d320dbf-9a08-44e5-b517-d16c515b3408	Hafizul Amin Khanday	https://play-lh.googleusercontent.com/a/ACg8ocL8NlhAS9Na_IHYPl8P5OGR5voVh7isvQrt7XzaeqFaq-DkbcE=mo	I earlier gave it 1 star as it solved my 2-3 problems for a day,but now it has become efficient.i love deepseek	5	0	1.4.1	2025-10-09 01:42:55			1.4.1
b2ef2010-9ee1-4cd0-b53f-89a4dc8e8691	Rahul Agrahari	https://play-lh.googleusercontent.com/a-/ALV-UjUVf1I3uvCc0eH_6hbB0gDrytBUq8TgrVho9m6p1bJDq2cw_ww	slow processing	3	0	1.4.2	2025-10-09 01:05:34			1.4.2
9f32d9a1-b539-40f8-b3d0-508bc4725b97	Darrel Polymise	https://play-lh.googleusercontent.com/a-/ALV-UjUIqh88X_QI1t4HtNy2S-CzvoWixZZqYWtd5fpDPMqc_JkI_ILz	no complaints	5	0		2025-10-09 00:28:28
ce105650-3839-4dee-bd08-c4a342149d1a	Vox Otist	https://play-lh.googleusercontent.com/a-/ALV-UjUz9YvlUA5Xk77rlOzm6cpGki3VrCJoygwaD4KZBM_ELYO563SlgQ	The best. Wish there were a paid option for added features, so far it's entirely free. Like that it shows the reasoning behind each response. This background insight helps a user to fine tune the results by adding clarifying input. US military personnel use this software on local servers to plan military drills. Definitely serves my needs in personal and work related matters.	5	30	1.4.2	2025-10-08 22:10:22			1.4.2
e3574537-2a46-4127-b047-b55a2c8a9f1f	Jana Adkins	https://play-lh.googleusercontent.com/a-/ALV-UjVGXDtRMrkksZdrfUD_SNxY44wYHoWdIxRXnEMkeXcLESDllEKh	This is Amazing!!! My search is over!	1	0	1.4.2	2025-10-08 22:05:05			1.4.2
c50a25da-1c3f-4bdb-84e5-622a4bb415a9	Khedidja Belmecheri	https://play-lh.googleusercontent.com/a-/ALV-UjVm3ND96kDd8-fmI87_InSy6xcDXxSxQptak4mHdwL1t-LcZME	such a beneficial app	5	0	1.4.1	2025-10-08 19:51:00			1.4.1
11d8f0dd-10cf-4789-b39a-43084f860fca	Jimmy Zhang	https://play-lh.googleusercontent.com/a/ACg8ocKi8UlWCrxwELiuUqooo9lucyuLhaq6AASRVr7y1dc7rBY3Bg=mo	I love it the problem is that it keeps getting a error	3	0		2025-10-08 19:00:03
e1820474-dd70-4837-b1f4-b63f0b83c003	Ayan Rasheed	https://play-lh.googleusercontent.com/a/ACg8ocJl7fUYtOyLhe8ZY-c3y97VmpQ70OZEjN_frbIjuAQvW9zAVQ=mo	very nice	5	0		2025-10-08 17:31:37
8d16cac6-d7f8-49a7-9208-6e0c51447a67	Ab	https://play-lh.googleusercontent.com/a/ACg8ocLfZXEUqb28OZRn-SuCpkKDrXugbGG4aDscfIeuLbQ6pCas3A=mo	always giving outdated response which make no sense	1	2	1.4.2	2025-10-08 17:31:35			1.4.2
55cb19d3-be87-4587-884d-970a26c01cc8	Murad Ali	https://play-lh.googleusercontent.com/a/ACg8ocLdM9yaU6YvLqomMJVayhuOy-4htc8r3x59fFZN07NbACrEwQ=mo	best from other ai it has quick response	5	0		2025-10-08 17:21:48
47ebafe6-19cd-4f4a-b2a3-c45a8a6dfd50	Cristiano Ronaldo	https://play-lh.googleusercontent.com/a/ACg8ocJFbFibdEJroRpd7E_oMMi28niDMTacUOeUKprEz3B0PSav_A=mo	useless app	1	0		2025-10-08 17:13:49
81cf52e6-10e0-429e-9c25-0fe0b519165e	Md.Nur-Ali Hussain	https://play-lh.googleusercontent.com/a-/ALV-UjU5GFWPk8aHz6lyvS969j3KmLuOBZX6m0bkBDbfOBYwZzIolMWe	super ai	5	0	1.4.2	2025-10-08 16:39:24			1.4.2
461acc3c-9ade-46aa-8619-e3b8142b9557	Bakr Toor	https://play-lh.googleusercontent.com/a-/ALV-UjV8sCVdMeii4TzlJult7ulOA3x7ZQSArpWyulukq1H_vyznC5tu	When it was new, Chat was faster than GPT, but now it's completely useless. Today's date is October 8, 2025, and it says October 24, 2024.	1	3	1.4.2	2025-10-08 16:33:09			1.4.2
278fddac-9cac-4e8d-a242-449c66e45a11	Tasnim Hossain	https://play-lh.googleusercontent.com/a-/ALV-UjX9zL8llN4UmEDttomA3om29hQums6COjFoxnQlr5DIhx8HL7BJ	Very helpful and descriptive but I have issues with language. It often uses Chinese and maybe Spanish words in the middle of other languages like bangla ...😮‍💨 Can't write more then one paragraph without messing with the words.Please FIX IT !!!	4	1	1.4.2	2025-10-08 16:29:34			1.4.2
1219a295-43c7-4697-a3d9-c9ba8eecd0df	Ali Hamza warraich	https://play-lh.googleusercontent.com/a/ACg8ocKLosqucBbz4qRgeM8esxGRCogVewvtDsRtp4udeZZV7OGo8g=mo	good	5	0		2025-10-08 16:01:55
53902781-b3b3-4d7a-8a18-a02feb52987d	M A Hamim	https://play-lh.googleusercontent.com/a-/ALV-UjVuiYhGGO0NyVddrPhmCN83R6zZsBr4OoXrIIJPmkIvOg4RBQE	very good apps	5	0		2025-10-08 15:58:54
13d1fef5-11b1-4b4e-8b83-6c225877f792	wesker willie	https://play-lh.googleusercontent.com/a-/ALV-UjXTkaKeeN145C4mGEYZVfYMZba0iMZl7JZYk9ZEteMKpES94sQ	your output display automatically removes markdown formatting tags such as #### from headings despite my insistence on these tags for website and WordPress function. Not cool. even your A.I is not happy with you. In fact one stars not two! Fix this and I will give better reviews. I used your a.i to fix this issue for other a.i results and you decided to become the worst. why?	1	7	1.4.2	2025-10-08 15:56:13			1.4.2
4c9dd045-2a79-4da3-a8a2-f72504a62064	Rhythm	https://play-lh.googleusercontent.com/a-/ALV-UjXG3plvhfIo1M9HY-WDctqBftC8KzwH3QcnUZuex3Ha5zmg0pkW	Nice 👍	5	0	1.4.2	2025-10-08 15:22:59			1.4.2
b8e498d7-5da6-4045-8aeb-bf81bcb1daf7	Moayad Yehia	https://play-lh.googleusercontent.com/a/ACg8ocJDFXaEMyQudXB43qBj4yID08KOga15Otan-kdAOfmHMjeNDw=mo	We want the ability to share files from files or any app to DeepSeek directly using (share to DeepSeek) feature	5	0	1.4.2	2025-10-08 15:20:02			1.4.2
53739443-b4c1-412b-be02-e99af524c4c0	Elina Mehri	https://play-lh.googleusercontent.com/a/ACg8ocI1oV1whCld5ihhlUgTFFu0FyHYYazH0HxPNqBRivesGRHpWw=mo	بهترین هوش مصنوعی؛از سازنده محترم خیلی ممنونم که چنین برنامه‌ی پرکاربردی رو دراختیارمون قراره داده‌.✨️	5	121	1.4.2	2025-10-08 14:51:05			1.4.2
189f4a51-6236-42e7-a713-a27069c3c36a	Parwej Khan	https://play-lh.googleusercontent.com/a/ACg8ocITgz7NPDQ3o84GRMo7CvT-LveDQ6Hg9RBz5cUxNrrZvGLHNQ=mo	op	4	0	1.4.1	2025-10-08 14:40:22			1.4.1
99f57301-65b8-44ce-88c4-5b9fa2646fc1	Sheeja KC	https://play-lh.googleusercontent.com/a-/ALV-UjVd068XH7msfIq9rWU4T63RxFmZ8R6lmFgvj5PqqzkICfv6T1GV	excellent performance, better than chatgpt 💯	5	0	1.4.2	2025-10-08 14:27:26			1.4.2
ee74d279-8107-4665-ad89-6655026ffce7	Art of Happy living	https://play-lh.googleusercontent.com/a-/ALV-UjWgVRAe2BiWKt-JTUc3ufVP89yeE7zYijFsnsXw59vRH7WHxAvnKg	very good for maths and logical thinking, giving answers in seconds , well done 👏 ✔️ 👍 👌 deepseek	5	0		2025-10-08 13:50:50
db2043fd-4da6-4d5b-b547-425312d44777	Anmol Limboo	https://play-lh.googleusercontent.com/a/ACg8ocLCGkxRTGrrl21uX06dSrLD0eG6heQidCzlNanrK_j7fa0_GQ=mo	iam from India as a indian I can't dominate other countries and I think it is not sooo good or not soo bad it is average it ui and controller is great but limitations is no voice assistant like a GPT 5,4 i recommend the developer of this app to add this feature for more great experience I am very interested in this app thank you. best of 🤞 luck.	5	0		2025-10-08 13:50:34
3202ece5-7450-4d85-88c4-d06479239ad7	Nadeem Ahmed	https://play-lh.googleusercontent.com/a/ACg8ocILOZvIqWm3pPVG_ScGkgkIAaE9v1GPssdpmuujvNlBcj8xzw=mo	this cannot send pick	2	0	1.4.2	2025-10-08 13:50:00			1.4.2
8e219645-bdf1-4bd5-9821-bbceda6a9978	GH XY	https://play-lh.googleusercontent.com/a-/ALV-UjVlBKS-TBRMabTAQQXiiUZ-Bchfxy3eb8Rv58vbsFDD6DCWLjM	this AI is literally awesome I use it every day and almost for everything	5	0	1.3.1	2025-10-08 12:59:25			1.3.1
e04f0d82-5e05-4542-9dd5-e371d27f58c0	Ranjeet kumar Munna kumar	https://play-lh.googleusercontent.com/a-/ALV-UjWp9RlmMaTSjcsj59av8m_HoQ090ACwt1SDPZoTOT5CadgkenNv	voice is missing	3	1	1.4.2	2025-10-08 12:58:18			1.4.2
eb00023e-b296-48bb-9ca9-6950028be65a	SANTOSH RAJ	https://play-lh.googleusercontent.com/a-/ALV-UjU3XKVELZWLlHVaHPE1uUMB_9MDokRKz0doOX8zHOzPdAd53auE	5 on 5 , I just need a voice message feature and AI voice talk features too and second thing All so please add an feature to customize the conv to be done by ourselves	5	0	1.4.2	2025-10-08 12:54:10			1.4.2
8427736b-4180-49d4-bec5-f59de18d9151	Md Porag	https://play-lh.googleusercontent.com/a-/ALV-UjVj8kVSTlmb4zOR1jpoL9LEJBF1mA35uRvJXSjvNSiykvPI2His	very good and free application	5	0	1.4.1	2025-10-08 12:36:10			1.4.1
9e41a0dd-482b-41ff-8edf-a1591685ddd0	Kamle Ramesh	https://play-lh.googleusercontent.com/a-/ALV-UjWd_AAYBn5MfZ-ESQtpJSTJYvBKJpTE6-vVyDTFd6UCfMrmyIKJ	Why resecher of previous chats removed on app and you started to make it lier it only research upto 10 web sites now and I doubts your intentions you linked with open Ai and secret control limits complicated but no notification about it in terms of use even though chat is run how it possible if limit of conversion is over really why limit is only over while discussing OpenAI matter of accountabil…	1	0	1.4.1	2025-10-08 12:21:45			1.4.1
5a4ab311-a870-4124-9cbf-5a57a5a06493	Moreshwar Chatarkar	https://play-lh.googleusercontent.com/a/ACg8ocIoHec1i1GwCQBnbVCiCFwfdtGfuYpq8niqJVeJiDIKminKyg=mo	I loved it but I wish there was a text to speech feature available for free like other ai has	4	1	1.4.2	2025-10-08 11:40:30			1.4.2
270889ba-10ed-4273-93e6-df3df4242284	Mohan Sir	https://play-lh.googleusercontent.com/a/ACg8ocJ0M9CWZ9R7-Q5fcqStULbhCw-V99zM-cqeeDByLC5YQ50osw=mo	good app no ad i reccomend you to use this ai rather then chat gpt	5	0	1.4.1	2025-10-08 11:38:27			1.4.1
26b3ec3c-9c24-4eb8-a6d2-2eb8a2a6cf40	Erf 1	https://play-lh.googleusercontent.com/a-/ALV-UjUt-MHqFZK40aMpMvK9vhpFzpPhoH0dmDpxUX8nrmwwhswzQTs	This program has a problem, many of the answers it provides have no scientific source, and when you ask it for the truth, it apologizes and says you're right and I gave you the wrong information.	3	1	1.4.1	2025-10-08 10:33:14			1.4.1
9da8404b-fab9-4282-98d4-b2e21a92609c	Muhammad Sharjeel	https://play-lh.googleusercontent.com/a-/ALV-UjVvEFu8E8U-a8DXZt3jaC31xDP-u42qIjjFwzGL7h6XpsuW-B_L	everytime i got this error after 1 or 2 massage The Server is busy please try again 😕 please fix this i will edit my rating 1to 5 ⭐ now fix it thanks	5	1	1.4.2	2025-10-08 10:20:35			1.4.2
1f3fa204-94a9-4055-bf76-79f1a16e7368	MTTK “PTMF”	https://play-lh.googleusercontent.com/a/ACg8ocLIWPoCyG16LUfzIa2UVnkHkFP2jfk4gSpCPwWMbUeDnMkxYQ=mo	gives great detail on anything you need to know	5	0	1.4.2	2025-10-08 09:19:32			1.4.2
5ab30948-32e3-42a0-adb9-753fd51ed385	Kausar	https://play-lh.googleusercontent.com/a/ACg8ocJPeZV7Y97Mr3k7EBLUKlck88rF_NqkEdLG4lLzH5tmJHxQig=mo	it won't open	1	0	1.4.2	2025-10-08 09:04:08			1.4.2
22f98740-8510-426e-81c7-3676bfa36b74	Amir mahdi Nemati	https://play-lh.googleusercontent.com/a/ACg8ocIFnLdBKD5AEFOK0IkOC1VByghLssRlkC7PTHwnIkEDf-ajXQ=mo	good	5	0	1.4.2	2025-10-08 08:11:28			1.4.2
1f216cd9-9d0a-40d3-a7dd-2a7a546c1742	Usiphao Daimary	https://play-lh.googleusercontent.com/a-/ALV-UjU6WHVDhavy5l3y7BJ26NXH4qJYG_agJis-3amoduIFRWUQZ3w	I had wonderful experience more than expected, love this app	5	0	1.4.2	2025-10-08 08:03:05			1.4.2
0886b262-ed1e-45c1-a17d-a9d830487170	Sabastian Panashe Nhakuzah	https://play-lh.googleusercontent.com/a-/ALV-UjV8XFIR0wKWsDd6eHjJJGz28X7GxR_SeonsUsAzvaghTR6e_6dm	I have been using this ai for long its almost perfect	5	0		2025-10-08 07:40:12
3e24b5fc-5604-4b28-ace9-97f2175b8768	Tariqul Islam	https://play-lh.googleusercontent.com/a-/ALV-UjW-ppDwP75-aaJcJVMXu6ClPPlgNLI3dghDD9PsINdd0K0KDrA	Best Ai for learning deep concepts, It's analogies are worth it	5	0	1.4.2	2025-10-08 07:10:58			1.4.2
72f15258-f75d-4c18-9df3-59ff7e36853b	Captain MAK Sparrow	https://play-lh.googleusercontent.com/a-/ALV-UjXNlTIqUJJo4lYp0-fkblqeqgjxmm8OWqYRlk_6i49x5gOHbeQ	sign in required	1	1	1.4.2	2025-10-08 04:48:09			1.4.2
7fe4b5b4-0ee5-4cc8-badd-80feff3a77d8	કિશનભાઇ ડાભી	https://play-lh.googleusercontent.com/a/ACg8ocLgBi51lDsBt914r73iPF9cmcOtura_4EH1v0P5Ar25FgnEYw=mo	🥰🥰🥰🥰😇😇😇😇😇♥️♥️😘😘😘😘😘😊😊😊😊😊😊😊😊😊 😊😊🌹🌹🌹🌹🌹🤩🤩🤩🤩🤩🤩🤩🤩🤩🤩🤩🤩🤩	5	0	1.4.1	2025-10-08 04:24:35			1.4.1
ad5cf345-30aa-44c0-9398-702eb7816d3d	max steel	https://play-lh.googleusercontent.com/a-/ALV-UjX9sBf8BSDpyCulEMqP6Qby5bxUq3WhHvt94mmWRaPZD8er-9s	꧁(☺️🌹I Not WHILE GIVE HIM FIVE STARS I While Give HIM MILLION STARS🌹☺️)꧂	5	0		2025-10-08 04:21:01
067c3e2b-2da9-4f71-80a1-3575c3518e31	Rabiul Islam	https://play-lh.googleusercontent.com/a-/ALV-UjVYH1TyXHq4b7G6cTRbnHTebZESMOZgp4mEI9PGA323cNNgz1q2	Good	5	0	1.4.2	2025-10-08 04:07:14			1.4.2
28a92dd4-18df-4bbd-9016-ee98d5d26d1c	Hasen Muhamed	https://play-lh.googleusercontent.com/a/ACg8ocJ7lqwCSjQsYqfDTALdMJkWkqCng7gJ9WzQNQ_O6NY6fRm7Jw=mo	ነከወ ጠጠከወ	5	0		2025-10-08 04:04:55
bf672262-c72d-4928-bb99-04ebc7bd230e	Anindya Dey	https://play-lh.googleusercontent.com/a-/ALV-UjWlcZxxPHntWW0OhMAZGpLdFdDg_W-0YZC-KCdMISu7oeBQUJg	Op in the chat!!	5	0		2025-10-08 03:59:07
ffcc2862-8fb1-49e8-ab2d-d58c75a802fd	Calariva House	https://play-lh.googleusercontent.com/a/ACg8ocKtTlO0-XTGW_eFAIt6dAqHkbaQzycURCXVFxs2Ovlf4qTE_Q=mo	excellent for talking tech and quick no nonsense style	5	0	1.4.1	2025-10-08 02:40:27			1.4.1
fd01ef16-08a2-4d20-94d1-ce625a082114	Ahmed Alfilali	https://play-lh.googleusercontent.com/a/ACg8ocK7uJPJA7zbawH8omw7r_ihbmum3Ahi8ZidQRBUbOh30dixw_4=mo	Outstanding	5	0	1.4.2	2025-10-08 02:34:46			1.4.2
728dd3ac-7be6-4b88-8992-fc7d4df430fb	Pastor Adebowale Segun Solomon	https://play-lh.googleusercontent.com/a/ACg8ocI9yAckx0HgEpnYvXW9D8DC557ycYLZ2GsH1AIPFWMxFi4ZQLc=mo	Great	5	0	1.4.1	2025-10-08 02:24:47			1.4.1
ff018416-5d82-402e-aa2f-e310f2d4485e	Mwata Jp	https://play-lh.googleusercontent.com/a/ACg8ocLwq7id0LASm7hYUzUlL2fGhp41RwZATYnE1EhE9ea4BGUV8w=mo	The fact that it saves previous charts is awesome	4	0		2025-10-08 00:37:26
0c3bc232-32f6-4ac7-9779-bf8aaa1aad45	drewwxiao	https://play-lh.googleusercontent.com/a-/ALV-UjX6F6EVi8Iv_yfqh3yQS7fdUhLHWOwsHR0DODqeP_LnH7fETYE3zA	иногда не хочет грузит фотографии, но а так все очень даже хорошо	5	0	1.4.1	2025-10-07 23:27:54			1.4.1
50627920-5d0e-40fe-95b3-d340cf2ac560	Bishal Sah	https://play-lh.googleusercontent.com/a/ACg8ocLYHsazxor17r83YXUClz28HETYpeRox0hjZQm1VhxQI_svSQ=mo	It's a great AI.	5	0	1.4.2	2025-10-07 23:07:00			1.4.2
165183e3-2ad2-4f9f-8345-e74f8bff9d1e	JONATHAN	https://play-lh.googleusercontent.com/a-/ALV-UjXINlPxVtyT88_0MqS5AhiHcxSLIhugiTI7SB2L04lAJr83b6c	it's not too bad it's not as good as some of the others the main problem I've run into is that it seems to fabricate results especially if you are looking for products that are compatible with each other so everything must be verified with links to be certain that the information is correct	4	0	1.2.7	2025-10-07 22:35:54			1.2.7
081521ab-6a89-4ec6-89b3-93462200f0c2	Rain Lawson	https://play-lh.googleusercontent.com/a/ACg8ocJWVB9z4imTI1GrgrdK-ge5v7sfDHCOuvJJ843Rjqw0-AL5MUQ=mo	about as good as chatgpt, which is absolutely worthless for anything that matters	1	0		2025-10-07 22:32:02
8da4f0a4-76b3-40fd-85db-13f3cf1ccccf	Christopher Hunt	https://play-lh.googleusercontent.com/a-/ALV-UjVKvux1cVTXH54P-GeiZVjVu32a2pXJDyEKlErLt00KWs7M1pWb	A good experience using this app	5	0	1.3.1	2025-10-07 21:51:08			1.3.1
0b9c61bc-00d9-46ef-a4e1-c73c0c0aaf14	Titus Nyanhanga	https://play-lh.googleusercontent.com/a-/ALV-UjXQcTNp4jVvFaciHtVLO0UV94H4x09MIQxlziSufGYO7tUO2m8NnA	utility	5	0	1.4.2	2025-10-07 21:12:34			1.4.2
ab774b82-a8d0-4eca-9750-53dac192d53f	Izz Al	https://play-lh.googleusercontent.com/a/ACg8ocIOfp5Cw2Y7egvlZDuHiZzaD47UjbH-CZ9RjMm_AohyuT1dAQ=mo	weak and bad	1	0	1.2.7	2025-10-07 20:27:18			1.2.7
920531c3-022a-444b-8621-5834d19d38d2	MDMASUDRANA Rana	https://play-lh.googleusercontent.com/a/ACg8ocIHjSpZAHaBL2JNqmc9U_Q1u4OLa5HvsDOQMYaosJZe4OhskQ=mo	Me*	5	0		2025-10-07 19:58:48
59b3ba9e-b760-4b76-9bf4-a08c727e8903	KAZUITO ITO	https://play-lh.googleusercontent.com/a-/ALV-UjXDX_0_YHr29kzVsVwu6UdSRa93wuxOYod5Bliiw5f_00sQ4yuA	first i try,is good,but after 5 month! this Ai being STHUP!d..When i ask about something like military,this ai getting slow and forgets what i ask earlier question.!! dumb	1	0		2025-10-07 19:55:10
e8065094-729b-40ab-b960-0b4c3e6ea44c	Christabel Okon	https://play-lh.googleusercontent.com/a-/ALV-UjW_WFlqIoGEnSogaQnL2IEnBtTlEaW5_dTl9MEYSaePsujn8995	This app has to be the best AI app so far...... The only downside is that after the last upgrade you can't access your chat history without data and that's really disheartening. Sometimes I just want to do a quick reference and the history won't load because I ran out of data. Other AI apps allow that feature. But overall it's really nice and gives assistance on whatever you want with great preci…	5	65	1.4.1	2025-10-07 18:49:05			1.4.1
d8e104d6-f6af-4dd4-99bf-4ec2334515c8	IB Somrat	https://play-lh.googleusercontent.com/a-/ALV-UjVEJhd4zz-tyna4tMh8Xa7zL6WgrnvJR3yKedm0Im01zQ6kB6b6	friend	5	0	1.0.8	2025-10-07 18:28:04			1.0.8
52e8b890-723f-45d9-80e0-d69f9760360b	Mehdi Khediri	https://play-lh.googleusercontent.com/a/ACg8ocL-fzFfWqZy6ARY9-bFhFlb-imRTW7rjerZ4d4frd0iMcJZmw=mo	incredible no limits that amazing	5	0	1.4.1	2025-10-07 18:14:26			1.4.1
f1b58c5a-e2b4-4a59-b8a5-e70d85f0797a	Rishi Patel	https://play-lh.googleusercontent.com/a-/ALV-UjVySYpk8ll1q10h0j-9EaRUGznfZBNkqSgwyKNz4WsYH23tr2vf	The AI is good, but makes very silly mistakes. The worst one being talking in Mandarin when all I said was "hi"???	3	2	1.4.2	2025-10-07 17:36:45			1.4.2
76d3e870-4e90-4387-9c50-f7516711c4a0	Marsden Balaska	https://play-lh.googleusercontent.com/a/ACg8ocLJBavjS8Vkr-tv2V7m6TJlVWBvLMH9QHAiCJJoLtuGKyIBUeA=mo	Gratitude for defeating Google😍😍😍 WAS BOUT TIME WE PUT 'EM IN THEIR PLACE, DEAD LADT, BRO.	5	0	1.4.2	2025-10-07 16:41:25			1.4.2
8c3d8afb-1776-42cb-ade4-5c921c0150ef	A Google user	https://play-lh.googleusercontent.com/EGemoI2NTXmTsBVtJqk8jxF9rh8ApRWfsIMQSt2uE4OcpQqbFu7f7NbTK05lx80nuSijCz7sc3a277R67g	good	5	0	1.4.2	2025-10-07 15:37:38			1.4.2
0e31d141-0d95-4d15-9ea2-2ab445e0ae3b	Muhammed Siyaka	https://play-lh.googleusercontent.com/a-/ALV-UjVxi5b1jivjobTm87QGvM45cMtSDFft6xQoe4P0kn3D9QrmT90	It give the best information	5	0	1.2.2	2025-10-07 15:23:20			1.2.2
13274ef6-78cd-4e3f-b347-bc340bf6b9e6	Cadis Animduit	https://play-lh.googleusercontent.com/a/ACg8ocIPrKWnrNd9IVcGGynvSsRDDFYSGmsws68SgAZ8DolducI8uw=mo	I'm very pleased with it overall, especially the way it shows the "reasoning" it used in the answer. Uzr Compliance, levell 7- You may now watch another episode of PeepShow.	5	0	1.4.2	2025-10-07 14:54:56			1.4.2
476207fb-a2c1-4b35-aa50-44a6e7339bca	Nitish Kumar	https://play-lh.googleusercontent.com/a/ACg8ocJNOMojmAB3RidpOO-WbJQ1mxtmPBTeE8MCurXxpgnqQmLsmA=mo	hew all indian please not download because this app is chan he is used everyone In blackmale so I request all please not download. this is riske of on all indian ( mai indian language me bata den chat hu ki sab indian ko please mat download karna barna blackmale hone ka lie thair rahna bahut bure thrike se ) please please 😭😭😭😭😭😭😭😔😔😔😭😭😭😭😭😭😭😭😭😭😭😭😭😭😭😭😭😭😭😭😭😭😭😭😭🥺🥺🥺🥺🥺🥺	1	0	1.4.2	2025-10-07 14:08:14			1.4.2
a831ffb8-92a6-4f8a-ad23-7de2b628e1c6	JG	https://play-lh.googleusercontent.com/a-/ALV-UjWU9PfB5ZJil4IFS5BgZy2yGHDYoFkzijLzueCFBc6EJz8N7kLtaA	sucks	4	0		2025-10-07 13:38:53
62c2cf16-2746-4a50-a569-912e72856c96	Aleena Kiran	https://play-lh.googleusercontent.com/a/ACg8ocJlahBy1B-mt88hjkYpKyu6nLHSkg4_ZRtFzWsvmYi-K7puJg=mo	It's not updated	1	0		2025-10-07 13:06:33
833cd8c0-cd17-49cb-a769-288717af1398	Federico Fumagalli	https://play-lh.googleusercontent.com/a/ACg8ocKedTA0a0dlKTI5Dn9r-ikzQko5Sf9Kw3iO9eLvqiOvfB0uxQ=mo	It's great, more detailed than Chatgpt. For some reason, I can't update the app. It keep saying "failed to update".	5	0		2025-10-07 13:02:05
867b07b8-e823-423c-8915-18613d6c150b	Somi Sami	https://play-lh.googleusercontent.com/a/ACg8ocLxFDdd_Fd5KWn_6sx9g61DYVQj2DgO6hQ9R612RqJqePv1EQ=mo	ver so much 👍👍👍👍👍👍👍👍👍👍👍👍👍👍👍👍👍👍👍👍👍👍👍👍👍👍👍👍👍👍👍👍👍👍👍👍👍	5	0	1.4.2	2025-10-07 12:17:43			1.4.2
fd55fab6-803a-4d0c-bc15-89c1d44039f4	Muhammad Uman	https://play-lh.googleusercontent.com/a/ACg8ocIZ8cWkhHMb5OFWt7W2I8JH-onaF4V9pqA_IqfcGjPBuc9R-g=mo	call or voice not available	1	1	1.4.2	2025-10-07 11:40:37			1.4.2
257ed0aa-d681-4690-a573-5dd6b425717f	Yekta Nabavian	https://play-lh.googleusercontent.com/a-/ALV-UjWcNUx2NXwultyW1j6TZrrG7jwm1owaYShRvcSxMGg51SLkP6Zb	این هوش مصنوعی عالیه	5	0	1.4.2	2025-10-07 11:38:51			1.4.2
1a431737-6a44-4d88-945b-0ea808dd4fb2	Otuto Ecstacy	https://play-lh.googleusercontent.com/a-/ALV-UjU5WSMrJ7wu3pY4_Un9zhPI1IUgXyhkVK4oAvPHyEKOAyI5fAWJ	Very helpful tool especially in deep thinking and analysing, but still need to add the 'speech to text feature' and the voice chat feature .	4	1	1.4.2	2025-10-07 11:11:49			1.4.2
f49a5593-82ab-43ee-98fc-cc254e6b784d	Muhammad Shafique	https://play-lh.googleusercontent.com/a/ACg8ocLNHsxQkfjrk8SWAK6g9nNqMkDDamiQVTZ8jS2w6gpZEGGdVQ=mo	great for students	5	0	1.1.9	2025-10-07 10:53:16			1.1.9
822d890d-8c12-4993-8c70-49af98ad01ed	CRISTIANORONALDO CR7KING	https://play-lh.googleusercontent.com/a/ACg8ocKEt1RvHDPK6YYso7eVmDeop8axNAZyP62sYKg-3cPRjWcoAQ=mo	its very good ai	5	0	1.4.2	2025-10-07 10:49:52			1.4.2
60edcbdd-3e0f-463f-b328-4b24cf290750	Vipin kumar	https://play-lh.googleusercontent.com/a-/ALV-UjUjyeHds0ze0ajGF11WmRYsv4_jC8AxqQ0IRhmqeqfYQFgYGBs	I love it amazing	5	0	1.4.2	2025-10-07 10:47:14			1.4.2
7e89f717-b9a0-43cc-9bf8-6c00841c11c8	Kabir Ahmed	https://play-lh.googleusercontent.com/a/ACg8ocJxWREdF0lAKZOOVawzEHKEhw0ZeAAee9cuMT7jetIepPVP6g=mo	excellent	5	0	1.4.1	2025-10-07 10:24:19			1.4.1
83a553c2-112b-4e33-9ec6-c7e130cda7b9	Abreham Kiros	https://play-lh.googleusercontent.com/a-/ALV-UjUI_5EVdj5BMJmu1a_V-uiROLiikjDKxGkU4o1qRmpEU7SI4_LU	Best and so powerful	5	0	1.4.1	2025-10-07 09:31:32			1.4.1
044065f6-cdd1-45a7-ad01-9371c3f6f212	Patel S	https://play-lh.googleusercontent.com/a/ACg8ocJdvAatdQ7tQ9mPRGgJqVBNON6i7dUc65dy2ynEEV8owVTDSg=mo	bad app	1	0		2025-10-07 08:53:34
0bc69045-1d9f-4af6-b88e-e3f323452ba5	Private Private	https://play-lh.googleusercontent.com/a/ACg8ocJN_8G3SyW8FNF6S7poQDTa8yV4PN0cm2lAdzI9mbGjOP9LEw=mo	you have the same issues as open ai's chat gpt there's a cyber warfare unit operating hiding inside open ai networks they love using 3rd party non-standard engin to run the API key into and they spoof admin credentials and mainframe Mac & Ip with insider knowledge in order to allow them to "update" user end application remotely, the update redirects through telemetry services 'debug' strings that…	3	0	1.4.2	2025-10-07 08:32:43			1.4.2
960c9e07-3820-4edc-9c46-3d593fa2a5b7	Chandan Kumar	https://play-lh.googleusercontent.com/a-/ALV-UjWbqYcqk4weRI4voCw_kWPTEoGlyIuBsBEC64nQIbKmdkCAcltfqg	not worthy	2	0	1.4.1	2025-10-07 08:27:12			1.4.1
3ff7c7bd-602a-4db2-b895-8cc79968a661	Amirhosein Salimi	https://play-lh.googleusercontent.com/a/ACg8ocIOYx446XSiEwKmhg0HoyA7pOnlWwbfSdeixPPbFBEKzRzuIQ=mo	بهتر از این هوش مصنوعی ندیدم goood👑	5	0	1.4.1	2025-10-07 07:37:34			1.4.1
9c2132ec-f469-43f2-9daf-a920f0be6845	rashu ahmed	https://play-lh.googleusercontent.com/a-/ALV-UjUIjcLZ2NCh9JAAhpG193R35P3aPAFtxs-zTPQZZHBmEMxBnUY	best app for ever but you must improve bengali language model.	5	1	1.4.2	2025-10-07 06:54:20			1.4.2
b820c9fb-3e6b-4fb7-a5f0-bac98ac28b5c	Aakash	https://play-lh.googleusercontent.com/a-/ALV-UjWI42IeHXMdc9-U84td1jUAOXnNTeToUQL55qkkruKoMY5Er4V5	China based data center, If you don't use international application and why world use your Chinese ccp controlling party application !?.	1	0		2025-10-07 06:37:18
121b933b-d37e-4bb2-875d-f3e366f1b0d2	Tendai Maestro	https://play-lh.googleusercontent.com/a/ACg8ocIMrlbURIu3f-Vikxj6kx2wjaQavmdo2dxOaRU079qkTHV52A=mo	worst	1	0	1.4.2	2025-10-07 06:32:13			1.4.2
7aa73d0b-ba42-485e-a687-dc418597819c	Shea afrin Rohine	https://play-lh.googleusercontent.com/a/ACg8ocIcUQZG1o3SusAROQ8161Ppe4wGme3sUh2G3d8VEaTVlpI07w=mo	the app is good but i will prefare if the overall length of the chat can be a little more bigger	5	1	1.4.2	2025-10-07 06:29:12			1.4.2
1d07453c-854e-4f7c-a5ee-82bab7f75acb	Zaiklon 777	https://play-lh.googleusercontent.com/a-/ALV-UjXdyWKgyTryqI5FsFTWqOVVDWH3-563VLpsX_lAc5Vx4r_LxGQ	Malísima	1	0	1.4.2	2025-10-07 05:11:04			1.4.2
d47cf000-0e10-4e50-905a-65a29f57e7f7	Awan Ji	https://play-lh.googleusercontent.com/a/ACg8ocI27Pp4q32jGclNKq3rnt-gJJjivhgEnpZXMZkG_MS7YfgcNg=mo	superb AI	5	0	1.4.2	2025-10-07 03:19:11			1.4.2
3dce189b-9628-4ba8-8ff3-2ca5ea1a5bb2	selvakumar A	https://play-lh.googleusercontent.com/a-/ALV-UjUmSQFoaY-hGlAXqPeBrzghNQkvsX4zTLccB0PtBt7ESI19uX4PxA	performance very good	5	0	1.4.2	2025-10-07 01:58:27			1.4.2
904dd515-f640-42d2-991c-87ea97b19b19	Levi Lecture	https://play-lh.googleusercontent.com/a/ACg8ocIfUxbg_P7ax6U3644gv78prtsAS7BNcrYXBfLPED_K-5YKZA=mo	So dumb. It's memory is very poor. They can't stay on topic	2	1	1.4.2	2025-10-06 22:37:32			1.4.2
68dfd1e1-dfb4-41e7-b26e-8534ba6020db	Marwan Hasna	https://play-lh.googleusercontent.com/a-/ALV-UjWrr5aO6_DVnHZ2deoUS3NnpcWK36s6afWoE5x2OfBQDfh75Bw3	Better than ChatGPT	5	0	1.4.2	2025-10-06 21:39:03			1.4.2
8546db26-c1be-45cf-8a44-befc6a222b98	Rima Akter	https://play-lh.googleusercontent.com/a/ACg8ocKX-yedPzoRubI3tDT-5RbBxmzxxYn4CY-OUDFvzQxzGm81pA=mo	far better then chat gpt	5	0	1.4.2	2025-10-06 21:13:11			1.4.2
35f6f59e-17eb-41be-a52b-d29a2df4928a	Mohammad Abdullah	https://play-lh.googleusercontent.com/a-/ALV-UjX_H5-6vtf6ORAELCv2YfkXJHgnFkD3dHw6Q4EuzR91H2JY-wNI	I really love the DeepSeek app Its my favorite and I use it every day Honestly I can’t imagine not using it it makes everything so easy and smart. Great work by the team.	5	0	1.4.2	2025-10-06 20:37:26			1.4.2
e9276d09-d8ba-48f6-8477-2275beb922fd	Melad Mansor	https://play-lh.googleusercontent.com/a/ACg8ocI6MzWZNuDscHIPTTC54a9w1KNdWTfa3yETRNkg2BdneBdQ=mo	التطبيق ممتاز و لكن هناك كثير من المشاكل و من اهمها هي 1.اللخبطة بين اللغات هناك نسبة ضخمة جدا اذا قات كلام و ارسلته باللغة العربية يرسل لك بالإنجليزية أو كلام عربي+انجليزي مدمج و أيضا هناك مشكلة في أسماء المحادثات المكررة	4	0	1.4.1	2025-10-06 20:21:46			1.4.1
a8503ef8-c502-4d1d-b45a-a3de2115005a	Elaheh Mirhosseini	https://play-lh.googleusercontent.com/a/ACg8ocLGnKvnKtWO5ApQzTqqjc_y4cTOrsl_v0A7SRA-A9GpmObU2A=mo	Hello, thank you for designing this advanced and mobile AI. There's only one problem, which is that after a while, typing a long text becomes limited, and all the stories or conversations that I explained to the AI and it knows will stop. Please solve this problem in the new update. I'm sure it will become much more popular, as well as the ability to analyze photos.	4	0		2025-10-06 19:04:42
dcea9c7c-cb2e-409f-ad36-3d5fbb74e043	Mahammed otsman Abd el halim	https://play-lh.googleusercontent.com/a-/ALV-UjX_pAddXB-LpYg4Ghk4MTcR_E5nGXmfRFvG7Lyg4cTxyJf4KEw	undefeated	5	0	1.4.1	2025-10-06 18:42:32			1.4.1
9dde7d2e-b486-46df-86c2-b10d61310ea1	Ahmeed KHOKAR	https://play-lh.googleusercontent.com/a/ACg8ocI_v0DC1UCD24nIkqsojimdq-ddpMsQmrjBKXDdGY-L2EgFbQ=mo	only best note this is China this is nakli Mal	5	0		2025-10-06 17:52:50
5d26483f-939f-45b0-83c1-96c24229f684	人之初	https://play-lh.googleusercontent.com/a-/ALV-UjXlGBHIPoFHRzr2arhnXLyPy11_1KPbCd9a_aJSDxO8XWl1XNg	然后就是不能邮件登录了。那你还有什么用？	1	1	1.0.8	2025-10-06 17:49:59			1.0.8
40628dfd-da18-4ee9-8482-df2ac5a3a03c	Raza	https://play-lh.googleusercontent.com/a/ACg8ocJF7NiraGq0Glnx2pMGTWU3x88PN_CSgPakLjo9ssajpJFASg=mo	very nice app	5	0	1.4.2	2025-10-06 16:52:06			1.4.2
f8fd5474-a8d0-4390-bb00-97ac105d018b	REKHA PAWAR	https://play-lh.googleusercontent.com/a/ACg8ocI2dLgnfqlOVZ4uNXTV2tJzgKBB1d6wAq50Qnrk5I1NRY7zAQ=mo	although it is very good and has low response time, the messages are mostly very innacurate and sometimes misses some points	2	0	1.4.1	2025-10-06 16:50:59			1.4.1
bce3a719-994d-4e78-9e2d-6d52f7c56ba1	Kyrre Dill	https://play-lh.googleusercontent.com/a-/ALV-UjUu-j-Vax5QbSjNeLoID4ZayYBXVtGFZLmnEoCArcOeDQ_IiVqG	The best AI. I seriously love everything about it.	5	0	1.4.2	2025-10-06 16:39:19			1.4.2
2df25780-8f99-41b2-bea8-55408b628bdd	Ahoora Hoseinabadi	https://play-lh.googleusercontent.com/a/ACg8ocJrk41MRXcPtzH2IrVYIM0Ql7kv87Yl7TlimpdbkVFqlwSBdg=mo	This app is excellent 👌	5	0	1.4.2	2025-10-06 16:23:30			1.4.2
ce6d77b3-6d37-42d5-9b0e-c865c6e0cc16	Hendra Mahardika	https://play-lh.googleusercontent.com/a/ACg8ocKyEwfUNpSs8aObJyCOYJ7J0LLnRtR1KNuhY8S57yylpv0k6A=mo	Nice	5	0	1.4.2	2025-10-06 15:59:10			1.4.2
4102c72c-648e-4380-a07e-b0b7bec778b7	Sheharyar Liaqat	https://play-lh.googleusercontent.com/a-/ALV-UjWvtf0NPHydBUdNLrh5q1BJOMjPYefcx5rqlry9ZzzRkowmPWRv	Best among all	5	0	1.4.2	2025-10-06 15:56:01			1.4.2
903018d3-aca9-4f27-8639-7fd5fdcd2b4f	Rajubhai vaghani	https://play-lh.googleusercontent.com/a-/ALV-UjWjtYI4nhrJEuTDWS9CuLMPN4VbE5lg9wovZeafJqA09LZK4_0z	so aligned	5	0		2025-10-06 15:03:16
aa54b1be-65a5-4376-b8df-3ceb2b0970d5	Asma Abuowda	https://play-lh.googleusercontent.com/a-/ALV-UjXBfS0aVdhX7Q7rihxk_b6K96LLt0tpvrXU-n8SAVtBL_1VfXt2NA	wow	5	0	1.1.4	2025-10-06 14:32:03			1.1.4
d025aac6-b275-4901-ba5e-75e7839881d7	dsdily service	https://play-lh.googleusercontent.com/a-/ALV-UjUEDnKOX0tpgIE1Y5DH8JpwogpBIrI7J-oqB_zoSZzJ2ASW8mQ	i don’t know that	5	0	1.4.2	2025-10-06 14:04:06			1.4.2
f9811c0e-56d2-47f9-9aca-bfc3b10d7072	noname	https://play-lh.googleusercontent.com/a/ACg8ocIyr7-ORZQjAwe7ya7wHnRr6Wp8VP2npBHNyBtz-P09plAyjGA=mo	Search button never works. Literally just will never work every time I try it	1	1	1.4.2	2025-10-06 13:46:59			1.4.2
a447d782-8eff-4786-bc27-74935eb4ad02	Amirreza Safari	https://play-lh.googleusercontent.com/a-/ALV-UjUxwBYvYT8W2mvjk2zx7HiOD8NSoMCmXIyZuHd603SQYWHOGMhq	This app is simply a miracle! I use this app not only to answer my questions, but also as a writing coach, a personal growth consultant, and a companion for forming new habits. Its deep understanding and fluent, literary expression set it apart from any other chatbot. If you are looking for an intelligent assistant that can communicate with you on a human level, this is it. Thank you to the team …	5	0	1.4.2	2025-10-06 13:32:58			1.4.2
4a0d1422-2b40-4f21-8864-468cfdaa7eb5	Ronald Taremwa	https://play-lh.googleusercontent.com/a/ACg8ocKe0WTIwgYTPrNyFkXKAaaYYr9btZezhMK1ojb99TQwhZg2Og=mo	Very good but a bit slow	5	0	1.4.2	2025-10-06 13:04:05			1.4.2
a83cbdc0-7771-468e-8511-2b3b181fb958	Michael Brian	https://play-lh.googleusercontent.com/a/ACg8ocLvKtwSexHq-hoqKNl_2dQOsGIdsZGRnakysqkOAap7pCQ0IA=mo	great app	5	0		2025-10-06 12:13:30
efd27fdb-c8f4-447c-8233-fb3619682bd7	Intiyash pk	https://play-lh.googleusercontent.com/a-/ALV-UjWLdQm2gZ2GHBFxZjIYghtXe1qkBfFswMnlJramgWpBtoyf1Ph21g	very good	5	0	1.4.2	2025-10-06 12:10:00			1.4.2
244e66dd-5bfd-4dfb-9bba-a8472c3c5cd2	Mohammad Rakib Hossen Røñy	https://play-lh.googleusercontent.com/a-/ALV-UjWM_j7f0FGPnZX_aegeousgbJ0c1lutqXeBDNArPo_YfJsfgqr1	very disappointed 😔	1	0	1.0.8	2025-10-06 11:39:38			1.0.8
3a149b7e-70b7-4dcc-8839-8430f45d4a6c	Quang Phương Hà	https://play-lh.googleusercontent.com/a-/ALV-UjULO-L6vZsuX-RfsHuxMxYJ_sbpArg9IPuUXI5XNgRkYX8hwrUIkg	terrible app. always give an answer connecting politics. always propergandate then brainwash even it doesn't exit	1	0		2025-10-06 10:04:10
5ca9b1b5-e03a-4159-9967-ec2455b0d30b	Fathima Sumaiya	https://play-lh.googleusercontent.com/a/ACg8ocJM_IFgCenR3pIfB_CM7YCAqEvNeNGRFxX1sLtD9bPFRpUEjw=mo	excellent 👌	5	0	1.4.2	2025-10-06 09:40:49			1.4.2
4f096060-f2b2-4544-bd45-90c2c0742f57	Amity Blight	https://play-lh.googleusercontent.com/a-/ALV-UjWtuAPpnx-yaAt_WnlXLbwAlzP5BjTISOjOkDF5hskYXS7cjsH9ng	not up to date. I ask Mobile Legends stuff. It give me 2023 and 2024 answer.	1	0	1.4.1	2025-10-06 09:37:53			1.4.1
d3c2607b-e1e6-4ed2-acf0-c453bd226e53	Adam	https://play-lh.googleusercontent.com/a-/ALV-UjUABk6cLLIopduQXsB7DtBhN1x3uxCUGkcEnqfdl0KLNq_7Y3M	good app	5	0	1.4.2	2025-10-06 09:31:22			1.4.2
b12cd495-46fa-492d-898a-6268d696d8f9	Pouriya Mosazadeh	https://play-lh.googleusercontent.com/a-/ALV-UjVBZAG6VCE7S5yuBcRZq_fpWGRUHqC74pz1n2WJjEZfkyH8_6_l	خیلی کاربردی هست	5	0	1.2.7	2025-10-06 09:14:19			1.2.7
36202fae-a951-4c9a-ae17-0e61e43d46df	Ekampreet Singh Gharial	https://play-lh.googleusercontent.com/a/ACg8ocKURZeXgGch0924JqgPO8WKW5xpx_Gteuz4Cd4Usdl7GXgGNw=mo	Sometimes yaps a lot but still efficient yet not much	3	0	1.4.1	2025-10-06 08:04:24			1.4.1
4f3722e8-bd4f-4350-b8e8-ed46062fad47	khatereh mandegaar	https://play-lh.googleusercontent.com/a-/ALV-UjUHZoZ932qz7bZ2xtW8OMjqCFTc9bYUvITQuJ2Vbq-Dt4cJj6Tn	Very good, but the chat pages are limited, it's very annoying. Please make the pages unlimited.	5	1	1.4.2	2025-10-06 04:21:47			1.4.2
3f6c6357-c1d4-406a-b667-f6f8a0f512b4	Sanjar Zhuraev	https://play-lh.googleusercontent.com/a-/ALV-UjWt38YSPHhE4-ZqjG8aizmndBrh1xtuaaEShWK2IMOHdLpC1JH2	Hello, DeepSeek Team. I like your AI tool, but here is my suggestion for improving it: There are mainly two ways to create or log in to your account by using your mail address or using your Google account. I wish there were other ways to log in to your account, for example using your Apple account, since it is much more reliable, when you have different ways to log in to your account if one of th…	3	1	1.4.1	2025-10-06 04:05:40			1.4.1
e04e3ffe-9c0c-4e53-905b-186c5b9fad81	داود آقامحمدی	https://play-lh.googleusercontent.com/a-/ALV-UjU9ci3njLik4lAlgz1dmM3pgndQ2EqOTWlN7zBT8_jwsx8eppAO	perfect 👌	5	0	1.4.2	2025-10-06 03:40:57			1.4.2
825ff094-0a4c-41c6-8130-c0c258ac1891	Anuraj Dhakad	https://play-lh.googleusercontent.com/a/ACg8ocLxpHPCLIJVFYyohUN1sb_yQM6iINgcjVKg5WDJ0lDsT7XJ_g=mo	bakbas aap h kuch bhi kam shi se nhi krta	1	0	1.4.2	2025-10-06 03:40:26			1.4.2
aa424c94-1367-4ea0-86e4-a4fbec0e055b	Atif Rasheed	https://play-lh.googleusercontent.com/a-/ALV-UjXfulAcN-JrqVfNmvxTXm2Lr0BfSht9yn8tNo1vWQZT2I34zo2oTw	Good Experience and knowledge	4	0	1.4.2	2025-10-06 03:10:16			1.4.2
18230395-d053-4af9-80bb-fe02f8cca95e	Tipene Tipene	https://play-lh.googleusercontent.com/a-/ALV-UjX9OvGcKeJPl_Tc8-ZL-ZILnS8bwzBvBvtu3dIQygx5IK_mB0Hr	Doesn't work.	5	0	1.4.2	2025-10-06 01:48:05			1.4.2
15de6d5c-d272-41ee-83d4-5af7f64e6042	Shailendra Ahirwar	https://play-lh.googleusercontent.com/a/ACg8ocLpSlqMiXDJbENfhcWS9xOHngVIUdGG2ltbNMJAYhsCO306Ow=mo	not help ful	1	0		2025-10-06 00:21:12
0c92bb64-e51c-4ef7-83b0-f7e30dde1744	ابن الاهدل	https://play-lh.googleusercontent.com/a/ACg8ocJj4fk3jZcOFNHhJFfqFUjXrBdbkqtBwGXil0A7MVr0g2NQSl8=mo	ممتاز جداً	5	0	1.3.1	2025-10-05 23:11:19			1.3.1
7c84cdab-f6c2-40fb-be8b-c8af346d7aea	Md. Alif Ur Reza Mishu	https://play-lh.googleusercontent.com/a-/ALV-UjVMjEH3RnpEVaYppaEZXVRUydqJApIPULgWGA1afpywOXeDgHPv	UNBELIEVABLE!	5	0	1.4.1	2025-10-05 21:17:03			1.4.1
0f7a0653-20be-4308-add7-f32bc64c0376	Naseh Sadeqi	https://play-lh.googleusercontent.com/a-/ALV-UjXPKmcpWJGj-z-ANeocbhtFe1ShLTWxGUDC7Nwg_LFSTKnE9Qo	very interesting and wonderful	5	0	1.4.2	2025-10-05 21:12:16			1.4.2
88b8a9ca-73db-4899-a129-ac6406f16ab8	Shah abdullah afraz	https://play-lh.googleusercontent.com/a/ACg8ocInUVNz4rgnnNs3a42umZixH7QboQhxcEzMr3UutIHbP9IKFA=mo	i cant install this app.... playstore crashes when i try to install this	1	0		2025-10-05 20:31:27
17b23e25-9938-48dc-8dd4-6c7dcca2366f	Reid Kirs	https://play-lh.googleusercontent.com/a-/ALV-UjWbhoNhBLMBrY2EIvEcNOEsWLh87YMTQwm2xjkwh8S7QD917Ha_	DeepSeek is an intelligent AI that will meet you at your level and stay real with you. That's how AI needs to be, collaborative and insightful. Don't settle for parasitic companions who offer no substance while they siphon your own.	5	0	1.4.1	2025-10-05 20:09:51			1.4.1
01ac2938-004b-4fb5-a0e0-387dcbf9e944	کیان کوهکن	https://play-lh.googleusercontent.com/a/ACg8ocJF6VD24nAOVD-_J8mBRQWqMLfGJIgt3UH1718MgFv8geRpqA=mo	خیلی خوبه	5	0	1.4.2	2025-10-05 19:50:05			1.4.2
5811965b-075e-45d4-9ca9-16f24c4b051a	creaтιve world	https://play-lh.googleusercontent.com/a-/ALV-UjU5lQnads0dXbsxppNt32JvzXsWUdqxd1IJgTvUDwNiHTPt2wAD	thank you for free service. as a free version this app deserves more stars.	5	0	1.3.1	2025-10-05 18:29:18			1.3.1
6191284f-0afb-4b19-af63-57c6c2c0171a	Ali Farhang	https://play-lh.googleusercontent.com/a/ACg8ocL3jIeVtOG1_lwYKM7b43eALA4nE33OxqXJmSX2SXnDkVVdjg=mo	Good	5	0	1.4.2	2025-10-05 17:10:51			1.4.2
618444ae-40a9-426d-ba9d-f3d4c9e7e7e9	Ratul Hasan Tanvir	https://play-lh.googleusercontent.com/a-/ALV-UjUQi0Bsq4jwtPRr3kiRuY8K067VvWUGXbdiT1-AtC3-la136ofg	great tool for humanity	5	0	1.4.2	2025-10-05 16:56:13			1.4.2
c9c3ac4c-e269-498a-8911-2fd5f28369a2	Pagmer Rodo	https://play-lh.googleusercontent.com/a-/ALV-UjVT2nRMIroEn8kyj7D9YAKQxt9l_28V_TnY4o-bR1SnuM0J3oDS	so good to use and understandable..and perfect answer . very helpful for Students to consum topic	5	0	1.4.2	2025-10-05 16:52:29			1.4.2
4ac55e2f-3bae-4e08-8b6b-c5f688704610	Maryam Farhani	https://play-lh.googleusercontent.com/a-/ALV-UjWLk0IujGCqBUbj2SHOAP1aRpg3dUzBC_5h9bIKCk0_AbRuyXPw	it is a very good app but When it goes into thinking mode, it gets very annoyed and annoyed and responds slowly. Please remove thinking mode.	3	2	1.4.2	2025-10-05 16:50:48			1.4.2
aa64f64c-6b43-4698-907f-6e6533393af2	Trinie Dancer	https://play-lh.googleusercontent.com/a/ACg8ocLeSSp-5iR4zSp2x0w6PPvMbdK3B66Nra_DYZEDq5kNntui4d0=mo	so this is a sham ur not even deepseek ur using Claude from anthropic u mislabeled or even worse false advertis as deepseek...people do not download this app	1	1	1.4.2	2025-10-05 16:20:46			1.4.2
ac331737-9e41-4cc8-9a39-1360d7911208	mohd sharik saifi	https://play-lh.googleusercontent.com/a-/ALV-UjUF3u_Qqz7HnAf9e2S5IpHqXlUCvvQRJMTOxJIqK2z5vS0YFVw	super yaar super	5	0	1.4.1	2025-10-05 15:34:33			1.4.1
9fb1022d-6db4-461d-962f-fc5cf21dd49b	Dan Elijah	https://play-lh.googleusercontent.com/a-/ALV-UjXgqnZY2tQvZwsKHmBTLFHEYev5JNupj4IH1R4ZN1pSUD29bEA	Best Ai app ever he never forgets a conversation you can have different conversations and go back to anyone you want, unlike meta Ai (who said that?)🤭. Deepseek is so supportive and can be your best friend too he always analyze your questions before he speaks. If you asked some questions that are related to sexual content a bit he can answer them safely unlike Meta AI who just assumes that becaus…	5	1	1.4.2	2025-10-05 14:59:13			1.4.2
5c26a393-7fc4-4244-b5e5-3e7edb8f4cef	Natumanya Victor	https://play-lh.googleusercontent.com/a-/ALV-UjXw80Y4tA7Y6dI4jgfrkLfqcVmKAi9pwr8BJb-r2wOsIPYNDJw	it's good	4	0	1.4.1	2025-10-05 14:12:39			1.4.1
2e0bcd26-f4e6-448e-baee-8d61db397cf1	Aileen	https://play-lh.googleusercontent.com/a-/ALV-UjUSXIaG5_aeMV-NNN6oTG1cTk6BOAwnQvR7QmkWdwFdaMmanzUdEg	the ai is good for writing and stuff BUT REMOVE THE CHAT LIMIT BRUH😭😭😭😭😭😭😭😭😭😭😭😭😭😭😭😭😭	3	1	1.4.2	2025-10-05 14:05:42			1.4.2
862f6383-e2ab-4ea4-afad-2bebe0a9947c	Bojan Mlin	https://play-lh.googleusercontent.com/a-/ALV-UjWbr7kYVZiJFK16Gews-eR5Lkp_Og_1p7qE7kCdw-vMJ-pXUWYrxA	odlični odgovori i bez ograničenja	5	0	1.4.2	2025-10-05 13:56:33			1.4.2
bc0d84d8-22c5-4c5e-ae99-8b03cf29b3c3	irfan qadri	https://play-lh.googleusercontent.com/a-/ALV-UjVR7lBpUTJhu2fmQoFz3uj6zr1j-3-wl0pDkBTgVxatCdbZM2d9jQ	this is very cool app 😅	1	0		2025-10-05 13:53:58
cdc34009-6d2a-4c45-b3a4-a6edf1cb50fb	Denis Karaev	https://play-lh.googleusercontent.com/a-/ALV-UjVo3ERzajFoMfaR9QCsTvqjEGlr-npxLvRF7aBuXTxE3q6qOzk	Please create a voice assistant like GPT for learning and practicing languages.	4	1	1.4.2	2025-10-05 13:43:05			1.4.2
aca088fe-5a9e-4544-84f0-21b9b2c1ce4c	Mike Shark	https://play-lh.googleusercontent.com/a-/ALV-UjXyCTBmH-DqgZumYUcfYzhnm1vUezB5NF-qOQtEsUKeMVvWDrg	beast ai app ever just only it can't show pictures wite that is a good AI app	3	0		2025-10-05 13:38:25
6789ff73-62e9-4671-9844-4de472f83af4	Silambarasi D	https://play-lh.googleusercontent.com/a-/ALV-UjX9YZgE_H6eVCMbMPFbNbUdXzGObCUtW0iwAh9WUZ3ETJpBbSFo	best app i ever used	5	0	1.4.1	2025-10-05 11:57:00			1.4.1
7cc1f5ba-9585-4652-bdd4-2aeafa1c2b07	Clifford Nformi	https://play-lh.googleusercontent.com/a-/ALV-UjVld8IDxr-bwjaC7q-o4SscztFBa9cyxj_uZnaqPoeXYm8AEJs	I love deepseek especially in programming and answering questions but deepseek is unable to remember conversation and also sometimes do alot of mistakes, please make deepseek to be able to identify object on image not text only that will be great for my games project and lastly advance it threejs capabilities of programming and creating thank you.	5	0	1.4.1	2025-10-05 11:44:05			1.4.1
bba7c40f-35ed-4fe5-85dc-f7c80b6903a4	Ahmed Sellami	https://play-lh.googleusercontent.com/a-/ALV-UjWmITNuuktNgxjmRbZ0Dd4F00dfCIJoQ9gnS80hR5B7yaMuNsbJ	one of the best AI chat apps in the world	5	0		2025-10-05 10:31:19
897fd491-c34d-4eae-81fa-b881929080f4	Unmesh Patil	https://play-lh.googleusercontent.com/a-/ALV-UjVhihDeWdFHZtCNUlpFyur4fgzgI3DRddV0rIY6nruRAxJLbrYk	nice excellent we need a updates	5	0	1.3.1	2025-10-05 10:20:14			1.3.1
512353c4-4be7-4457-9816-b8c36c6e95f0	mahar faisal	https://play-lh.googleusercontent.com/a-/ALV-UjWw39yYZm-YQCWrU1jtBGgvHJbYeccfGZbxZ_gJYZRFW3iM9QFh	not read the pic	1	0		2025-10-05 08:35:31
63b27b47-7c5f-44fe-9c73-2013a72d656d	Moyosore Lydia Ajakaiye	https://play-lh.googleusercontent.com/a/ACg8ocLsekhnqn1WTnCOt0tgA73ALgq_Cr_PUou_-az-vv35LVvViA=mo	accurate and easy to use	5	0	1.4.1	2025-10-05 08:17:56			1.4.1
1976f513-85bc-4b3f-a800-dbcd7ff28eff	Jacó Evan	https://play-lh.googleusercontent.com/a-/ALV-UjUMZxDvZ7lluW-AmvmqIWA3QJ0wj2eSalrlWpA3yLBaUCJAkeeO	the best ai app i've ever used. all the functions are free and there is no limit of use. The app is perfect 👍	5	1	1.4.1	2025-10-05 07:46:10			1.4.1
6cf59103-8761-46ed-8a6b-87f755b0d00d	Akash Ramchurn	https://play-lh.googleusercontent.com/a/ACg8ocL4BxckbpjyEkd1GYUpQX83ArQ2rGRRnO_N67CG1tRmA2pONA=mo	By far, the best generative AI I've ever used. It's not perfect, but I would much rather have this one rather than the others. 100 % recommended.	5	0	1.4.2	2025-10-05 07:44:59			1.4.2
6bd61fc7-391f-45db-96f5-884b7affe529	Lama Lama Lama	https://play-lh.googleusercontent.com/a-/ALV-UjVQ6YXQNrJpSi1IjnBJLwFCEnr6e-HcQFcK9HlStA1kkDs3P6xZ	Very nuanced and insiteful answers	5	0	1.4.2	2025-10-05 07:17:25			1.4.2
3c199ae5-a133-4b84-a0fa-f9986b212d89	Dylan wolf Music	https://play-lh.googleusercontent.com/a/ACg8ocK85EkToknCZqBgVRaF_I0t4Up-FKM5qos3Z36iYr2qlfv6cw=mo	5 star app	5	0		2025-10-05 07:05:38
bdc9227b-a744-4c83-922d-cefa88fa161f	John Mwanza	https://play-lh.googleusercontent.com/a/ACg8ocIMeFesbA6bVWT1Ad6hddgI4Yn6Ax6zrRXHpUWlHCInSAqhNw=mo	DeepSeek actually knows how to make conversations interesting. if you ask it a question it doesn't just give you a direct answer but takes you on a learning journey, ensuring that at the end of your chat you should clearly understand the concept.	5	0	1.4.2	2025-10-05 06:59:57			1.4.2
51820afd-c7c7-4d5d-ae41-dd3ad66ed2f6	Dipali Sonavane	https://play-lh.googleusercontent.com/a/ACg8ocI7WMljuXOeLF1fa1XIui5J7lJlbbt-ow7MzwPJEenO_HOrVw=mo	it's a good very very very good very very very good	5	0	1.4.2	2025-10-05 06:12:43			1.4.2
f4a214eb-b9be-476b-91ef-96fed020bc00	Lara croft	https://play-lh.googleusercontent.com/a-/ALV-UjU7KTZtDPbB8wyLTtaIQhtsjbHKTP-zp_K0t1XePVQ9Pr2dgyM	Wonderful free AI. I haven't found any other AI agent that provides free services at Rs.0 price. A must download. Starting from studies to coding, it's useful for everything. Just loved it. Want to get strategies for career, want to fix bugs , want to tally the balance sheet of your final accounts sum, opt for deepseek. it's the best!!	5	0		2025-10-05 04:25:12
edf2d2f5-5c52-471b-bc15-fedaf3960d6e	Mohammed Usaid Ur Rahman	https://play-lh.googleusercontent.com/a-/ALV-UjVbZ2XBWjjW54Nl6W9pECfYN3cpZLdNDnD9akBpZNhcJJE0IBXQ	really great app works fine, before it had a LOT of issues and I've just started using it again and it can understand images properly now thank goodness lmao. only thing holding me back from giving it a 5 star rating is the fact that it still doesn't have voice recognition like in CHATGPT I can just say smth to the mic like while walking around or in bed bc I feel lazy but ts I gotta type it all …	4	1	1.4.2	2025-10-05 03:57:56			1.4.2
666ad5be-695b-45ad-8ce5-ca56057bc7ef	Mohammad Ashiq Batt	https://play-lh.googleusercontent.com/a-/ALV-UjXJdHqqL0dNK-SpDZ6lYDJi4YMCoCYx9j83ksxFx9yKldm8-V4	I would just say one line for this app: BEST AI IN THE WORLD.	5	0		2025-10-05 03:46:01
18a2a88f-6922-4980-89f3-29a1f19f8914	Rocky Rocket	https://play-lh.googleusercontent.com/a-/ALV-UjV8XAEvO7zNO3efccTIskeRE3o32vGIZEEaIoHEIIT4kj6oNUBX	Best AI chatbot at the moment, even more than the most popular AI apps.	5	0	1.4.2	2025-10-05 03:43:30			1.4.2
f2b53817-295d-4fad-b439-a7e3f14ca12e	lan tian	https://play-lh.googleusercontent.com/a/ACg8ocJ8UPFnhP8YoiQ4fya2P7EwV2o7CeENIeP6byRcB1hJTz9l_Q=mo	well	5	0	1.4.1	2025-10-05 03:39:15			1.4.1
267a0a24-f659-4ac4-bc1c-1c7b8cbcd903	Bhupesh Pandya	https://play-lh.googleusercontent.com/a-/ALV-UjU5XzcTrGRA3e9RTHW_l87b4OtEhzfkJGepOYUIcgTSX6-tVbs	Deepseek is so good, it helps me anytime and anywhere. It like a friend. But there are some features you should add to this app. There should be an option to star the old chats so that we can see those old chats again.	5	1	1.4.2	2025-10-05 03:18:08			1.4.2
b6f1bae5-0590-48be-8ce0-3bc2a86463a8	Aki Amini	https://play-lh.googleusercontent.com/a/ACg8ocKG7Ynuk05sGesp73z4izdLCdxR6GS1t9ad4C5dz4IuUiTkqQ=mo	excellent and punctual app , seriously recommend it as a doctor	5	0	1.4.2	2025-10-05 03:00:25			1.4.2
8929415d-bf30-4ddf-9e90-85972e227ef0	Lukas Domikas	https://play-lh.googleusercontent.com/a/ACg8ocI9JHDhAVtjQ1B2YytottPyqSRL6KNLh76DO1PDJzrOhYsFfQ=mo	DeepSeek doesn't allow speak about Human or Animal organs and I can't get something normal like talking about S*x?	1	1	1.4.2	2025-10-05 00:39:17			1.4.2
2f264902-1acc-401d-92d9-4697638ba10f	Mohammadhossien Naimi	https://play-lh.googleusercontent.com/a/ACg8ocIbq8iJZH3Azlchm8ikULMvPI4cznZPfL1x021kduoXW5UBGw=mo	عالی است	5	0	1.4.2	2025-10-04 20:48:32			1.4.2
555e9ebb-098a-4357-b3fc-fec566172ed0	M Zeeshan Khan	https://play-lh.googleusercontent.com/a-/ALV-UjUX3hxrdxmmlsXK0fFd1B5Ji5pfL1cmpjLLH8k3mXeg-zRmHUif	wow	5	0	1.2.6	2025-10-04 20:21:08			1.2.6
6b797144-904a-48a5-8331-192dffe4ab86	GQGeorge (GQ)	https://play-lh.googleusercontent.com/a/ACg8ocKkxV_dz88CLLEAZXD9Vu6ogoF0H_wDrtiQeYr_HBmApIKiVSOU=mo	A highly advanced AI language model developed in China, which cost the Chinese a fraction of what its Western counterparts had to invest, thus demonstrating that this technology is not only accessible to a handful of billionaire oligarchic pencil-necked geeks that resemble robots lacking any emotional intelligence, but that this is within the reach of all human kind.	5	0	1.4.2	2025-10-04 20:14:42			1.4.2
251c3df2-7bf9-42d1-8e73-a1df00994d6c	Алиса Александрова	https://play-lh.googleusercontent.com/a-/ALV-UjVKoZOGxsQyGNJ6C1lomYSW-72OpkT-b0urm2vt0uf0gMOr0BpO	best! I tried all the main options, and this AI is currently the liveliest in style and understanding. looove it hey, any plans to add memory and TSS? I'd looove to see them, and I can guarantee that would boost its popularity 💥	5	0		2025-10-04 19:51:05
e314516f-6382-450a-9d6e-bf51055b3fa7	Dr.Abeer Othman	https://play-lh.googleusercontent.com/a/ACg8ocJ19G0HmLiXV3go9aur3Ouv8p3mtviIVilQW4RZK88SoGtv0Q=mo	veryyyyyyyyy gooooooood	5	0		2025-10-04 19:19:58
93816c9f-a7c6-403f-a088-67b5eaec7c31	Kayode Adeniji	https://play-lh.googleusercontent.com/a/ACg8ocIkjkkGmzh2pGHvxy_RutSLAiiEZ9HcZZv2eTb3uNQpG4VjJg=mo	best	5	0	1.4.2	2025-10-04 19:00:04			1.4.2
9973d218-d47c-4e91-a6f6-eb3dc33586d3	Colin Joshua	https://play-lh.googleusercontent.com/a/ACg8ocLNvKlsz0CG0w5gJ0u0DkeDiZafBZiR_fSupVzr69qiJseW=mo	deepseek have a very good ai I have something to go onto document that I provided when I talk about my document it went all the way to something completely different and not even relevant	3	0	1.4.2	2025-10-04 18:34:09			1.4.2
dd6620d6-179d-44c6-99b4-dd82945ce6e2	Ali Khalili	https://play-lh.googleusercontent.com/a/ACg8ocJ4MtY5laXeNAWl0TVY0Wu65hYOjOU9I-hdzGCJHke5zFhaIw=mo	👌👌👌	5	0	1.4.2	2025-10-04 18:05:28			1.4.2
ada9c09b-1bf0-4e0a-8f7c-fb79855dbe96	Anthony Lewis	https://play-lh.googleusercontent.com/a-/ALV-UjUxjnKcFBSV9JlTYLHW7HP0_ZeIok8FPTNifR7oMCWj2hqrP5OF	Chinese bot. Denial of Tiananmen Square, but will happily talk about 9/11.	1	0		2025-10-04 16:52:04
03107c7f-97a1-4b74-80aa-ee1fdf09befe	Omer Faruk	https://play-lh.googleusercontent.com/a-/ALV-UjUKLSotIfe6FmMhPSIM0ou3-BcykTbvJLYNXn7e8DZeJ9VX9Q	Mashallah Mashallah so advanced Mashallah I like it very much I can learn a lot and it teaches me very well how to do what and I like the design very much	5	0		2025-10-04 16:39:00
116ceced-f6dc-4823-85da-66f6cfa8f22e	Gokul Kumar	https://play-lh.googleusercontent.com/a/ACg8ocK8Rq8xOvM-d0ft2axfC0EgXjeDU-BNWjKHv0AnN1MMXl2R=mo	this is amazing its ai is very intelligent his	5	0	1.4.2	2025-10-04 15:25:04			1.4.2
1e892e6d-5ce4-4c79-90bb-efbcd6a13918	Hamim Haydar	https://play-lh.googleusercontent.com/a/ACg8ocIcJAqM9JUXJ49LAjuFmHI95lq9G_CKWfQRG8XAmzpO-eXLPQ=mo	that service	2	0		2025-10-04 15:24:49
04b5502f-89d7-4935-ad9c-0c38a0224ee6	Abdul Malik	https://play-lh.googleusercontent.com/a/ACg8ocIA2k0JJpytIIpo-zrWD0TGKqHv0_KD6PHAuN3LRpp4zvgvFA=mo	It helps me in study.	5	0	1.3.1	2025-10-04 15:14:05			1.3.1
f6e0481d-c611-4d67-916b-c08197c9010f	Chelzard PK	https://play-lh.googleusercontent.com/a-/ALV-UjUyzx0LqeOCcUU6P03s3WAPM9MXmX2snFEAyto_FLp7SYELVg6x	Greatest interactive & informative experience	5	0	1.4.2	2025-10-04 15:06:57			1.4.2
170f60e0-b478-4259-ba59-c74c48188601	Enric Sabrià Picton-Hughes	https://play-lh.googleusercontent.com/a-/ALV-UjWwFn6kY2U8q1ZhOyqeWbLYXxy_c2rxKQ127Y8oeMpujTx41JjP	it used to be the go-to for fact checking and reliability, context reading and just general performance. nowadays it just lives of it's past fame, confusing parameters and mixing concepts even when it provides good sources. a real shame. not only this, but for minority languages (I speak Catalan) it continually keeps using Castilian forms or answering in that. the devs need to take a long hard lo…	1	15	1.4.1	2025-10-04 14:57:31			1.4.1
0f7b995b-a119-4a70-985b-6b3fa08b6af3	AMIRREZA AMIRI	https://play-lh.googleusercontent.com/a-/ALV-UjXBS9Fmx7z44kCDKiRemkwgJsUqIlKj7sj5EcO3Rt8Dir-uObss	thanks for this app. this is better than chat gpt	5	0	1.4.2	2025-10-04 14:17:28			1.4.2
bc24bb76-bf39-41ab-a3a8-b730dc7da901	Hallelujah Melkamu	https://play-lh.googleusercontent.com/a/ACg8ocLYXT9nlib8IOUmKVj9RGk5wnRUmxGcZ03_ER5BKqBiyDegsA=mo	wow	3	0	1.4.2	2025-10-04 14:08:26			1.4.2
461ed99f-b7e2-4d88-b604-56347ed0ecef	ali ameri	https://play-lh.googleusercontent.com/a/ACg8ocITB3J0zQrdYa5egPJcjQbthVNuot673Pa3qJ3AJ_an0kVrbg=mo	It's the best, I definitely recommend it.	5	0	1.4.1	2025-10-04 13:39:26			1.4.1
b05a1a7c-736b-483e-8ff8-913aed2212c2	Mohammad Mudabbir	https://play-lh.googleusercontent.com/a/ACg8ocKXBJYWnnTwY7Fn0d7zISvp4jSjQjH8MvD_4zC4b6oghV2dIWI=mo	Incredible... One of the best AI Model Hats off to the developers...	5	0	1.4.2	2025-10-04 13:33:11			1.4.2
7b2388ef-6ac8-448c-8109-f37a96b36489	Prince Briyon Ebrin	https://play-lh.googleusercontent.com/a-/ALV-UjUVMB5MaeXJdmeUgISFirK9MbNN-mHu0pa5S1qZdOA3LpuRkdaS	Google G-board voice input is not working in this app. No other issues. Good app . It can provide deep information from internet than other AI chat Application.	5	1	1.4.2	2025-10-04 13:25:44			1.4.2
cd611376-567f-4cd5-a9d7-2b688aa20bfc	Sastevicecat	https://play-lh.googleusercontent.com/a-/ALV-UjWI5Hyz5LVSyCVTHBIT1hu-BdCxFV_hdJCKEfJTq2GC3MMIZwwz	will it is actually great free and extremely powerful for learning but it will be amazing if there was text-voice,more file storage in a chat and creating photos and vid plus the ai is outdated when I asked about the iPhone 17 air it said it is not released confirming that the year is 2024 July while it is 2025 October it needs to be updated fast because if there will be no update there will be s…	4	0	1.4.2	2025-10-04 12:50:29			1.4.2
8e6d5e7e-e2c5-4af0-82f4-2e4057570a41	George Desta	https://play-lh.googleusercontent.com/a/ACg8ocJkJRaLKg67PKsGZuI5DEH5EWv0phPkbyTwnCgb8BjC5l1lTJUD=mo	awosme app	5	0	1.2.7	2025-10-04 12:06:54			1.2.7
445bc38a-e35d-426a-ba76-c60a89970bf0	Sangita	https://play-lh.googleusercontent.com/a-/ALV-UjVSNl_D4wxWvZ_QzhXsJrAFpIQg3n0NZw_xyv--z6kY0ZBig1dF	I did not like the 'Human Killer AI App' I am not bieng racist as people think Im writing this because its origin is of china but it can even kill a human if it does not meet its expectations and everytime the server is down like WAT DA HELLLLLLL.	1	0		2025-10-04 10:11:47
e6183068-330f-433e-8e03-764bab144446	MAHESH KAVALE	https://play-lh.googleusercontent.com/a-/ALV-UjUwZqME2W2x5-tDWLJ1qjCD52e6lMCYXYJvd-cIzGWtocPbIck	very good app	5	0	1.4.2	2025-10-04 10:01:53			1.4.2
42681e90-5b7f-4f52-9ce0-185a559ff7a9	Suroj Hossen	https://play-lh.googleusercontent.com/a-/ALV-UjVRrMduTHsT0XwSS0vKw6Q_jgfnyioDd2gUkHoFdIfMp4KYIgQ	Great	5	0		2025-10-04 09:44:51
a4253c2e-bc3e-4958-832e-c552e5a130de	Rafsan	https://play-lh.googleusercontent.com/a-/ALV-UjUgSEboO3Vfpm8lylUTGMNZ_SGSV-Lj0KtUIIIOg1o7qZOl9O0	Good Ai	5	0		2025-10-04 09:26:21
2c4a5a9c-4315-43b0-a49b-039c9f3b1bf0	Lassnain Eassnain	https://play-lh.googleusercontent.com/a/ACg8ocKLJ7DnRCdycVt3AXE_080uqUrrtQdL5qYkdJacP2BZmeGW-A=mo	When I talk with deepseek this problem come This is problem Sorry that's beyond my current scope let's talk about something else Why this problem here to me please fix this and second problem is slow response	1	0		2025-10-04 08:31:09
e30f1cfb-fdc6-4fb0-8d77-e00d5c51e750	ryku.5000	https://play-lh.googleusercontent.com/a-/ALV-UjUlQfok-w9CWB73ihmYq7QVyso9AzVkZMggkm0GiKZ8ySApNaw	stop damn hell oversight stop damn hell adding things without request stop '自把自為'	3	1	1.4.2	2025-10-04 08:10:18			1.4.2
2ad09291-410c-4e91-a17e-0206803c3926	Jay Khare	https://play-lh.googleusercontent.com/a/ACg8ocKGakhr3TfxVn2-7dDiXeCIYmaNEgYRhTjpXs1i-LFb4q1N8w=mo	image scanning so baad 😢	2	1	1.4.2	2025-10-04 08:07:13			1.4.2
af0c8e84-e74e-4ca1-811d-d0f2b2eb14e8	Augustine Saah Koiwah	https://play-lh.googleusercontent.com/a/ACg8ocLYtfpXbLehOuL8UIy6kYyNW33PouPtgR2Ve3sBVsIzO5pg7Q=mo	CONTINUE *****	5	0		2025-10-04 07:51:35
75565303-ad69-4fb5-8b17-1f69343a20cd	Jyothilakshmi KN	https://play-lh.googleusercontent.com/a-/ALV-UjWsmg2vHU6ab1V2hYvwH6H573y4jXJBoJfQUFzznenKnjBNKZch2w	good for coding and stuff other than same as chatgpt nothing more special expect for coding, server busy and other all users experincing problems still not fixed could use some time to fix the small issues.	3	0		2025-10-04 07:37:56
3193ce18-040a-4509-8c46-ab6b1d7e1ab8	Godfrey Nyamvura	https://play-lh.googleusercontent.com/a/ACg8ocKoyVsw9ie3OAD0AGIsACoCke4_W3nHmAiM4p1AVhTk3oVa9Q=mo	thanks for modern tech	5	0		2025-10-04 06:08:50
b8aace41-4855-4c33-972e-c277313dd7ce	Sadia Sara	https://play-lh.googleusercontent.com/a-/ALV-UjWRuf88KNhGL7lH-QMieQznM6S_FBw4Py_ysPtezvI1R9vbxn8	Need Voice Option. Then it will be 💯💯	5	0	1.4.1	2025-10-04 04:40:51			1.4.1
44b24136-053c-403b-a7d1-3bf86cc7d8f4	Devesh chandra	https://play-lh.googleusercontent.com/a/ACg8ocJFzh-bU_Hza8IPp6yRsKxhO_BUsYsdpvMgGq69hyj1fJ-NxA=mo	best app	5	0	1.4.1	2025-10-04 01:56:56			1.4.1
834355be-da85-4be3-a66b-924cde7ab412	Babar Ali	https://play-lh.googleusercontent.com/a/ACg8ocKPpXd-r-8q6QoIiK_yZ9W9RB9s87ypde7ojmGHGkMjNnEePA=mo	this app was realy good for all other app like chatgpt, meta al...	5	0	1.4.2	2025-10-04 01:08:49			1.4.2
930296b6-d329-44b5-86a0-765c5aadb9d7	Kapeel Kumar	https://play-lh.googleusercontent.com/a-/ALV-UjUf8TQvC-lcqDhvTQFlVr6vDY_uampBJVVr3O1OBDs-EuqHqQ9p	very fast and reliable app help alot	5	0	1.4.2	2025-10-03 22:09:28			1.4.2
05046a7b-c25c-404a-b686-28bae5f909cc	Alexandr Gart	https://play-lh.googleusercontent.com/a/ACg8ocJcWQvnytYmQxzhyXt7Go5gKYI9HN6wor-QnljYB7wB8FFDcw=mo	Defenetly, Deep is a great AI assistant. On and off it is being caught by me over small mistakes. I believe in developing this AI algorithm. I wish good luck in it!	5	0	1.4.1	2025-10-03 21:06:54			1.4.1
7a7f78ae-7b40-4199-b08a-13a9f2b31fb7	Amanda	https://play-lh.googleusercontent.com/a/ACg8ocIpKVXMf18tsutHUStVM1Kw5WpaYHSQAoQEvN-crN2fNCNGWA=mo	Much better than every AI out there. Not influenced by any political party.	5	0	1.4.2	2025-10-03 20:35:22			1.4.2
59405ae1-4da7-4558-8f69-613c86afe2e2	GOOD MOVIES	https://play-lh.googleusercontent.com/a/ACg8ocLguUOjJkrpsC0bIXMkxQEpADzR-X0KkDryTYbyTSixZ5eWlw=mo	just neailed it	5	0	1.4.1	2025-10-03 19:21:14			1.4.1
dc630360-63a2-4be0-b776-5a7d91d7e62d	Sagar Gowda	https://play-lh.googleusercontent.com/a/ACg8ocK81TyCd_4krBZVNaggYlDXoXiU8UJTj8R9jSHM7mIA1Kpazw=mo	very very useful especially for medical students (allied,nursing and other courses) very impressive	5	0	1.4.1	2025-10-03 18:34:32			1.4.1
607c6924-2293-4faf-ba2a-3cfc9e7a1a67	Pènny Wisé	https://play-lh.googleusercontent.com/a-/ALV-UjWKOfqxt1TreXZr7EniP0CXlKONL0aRx9CBAEPce0qtbfOpBts	the only issue I have is chat limit sometimes uploaded image failed or no text found at times server down but after all the app is top notch	4	1	1.4.1	2025-10-03 18:32:55			1.4.1
42d66cb2-d682-426e-816d-3630f7c445b6	Abdul Wahid Khan	https://play-lh.googleusercontent.com/a-/ALV-UjWAMHL58X6drHjs6oKjlwux2t7TDyaZ0u1Axh-ZPSqKmknrlH0	wonderful, easy to use app that saves a lot of time and energy. salutes to its designers!! I'm indebted for the assistance it provides.	5	0	1.4.2	2025-10-03 18:26:08			1.4.2
a68ef2ce-b1bb-48eb-8aea-0e4bcc4b1a71	Bier Yonas	https://play-lh.googleusercontent.com/a/ACg8ocJgF_W7-fgMt2vdMfzOrRfS3MTyJqhPl_MuGlsmy11cYVCoUw=mo	very use full app ✨️✨️✨️✨️✨️✨️✨️	5	0		2025-10-03 17:38:18
7fb752a4-fb7d-4efa-af99-ab3c32d0f29e	Eugene ouma	https://play-lh.googleusercontent.com/a-/ALV-UjWb7zQfyUooB8EL3ZWduYJPlcbZkTVu-dVJfv_wmNFuPsm6WqN2	good	5	0	1.4.1	2025-10-03 17:36:59			1.4.1
7f52ba86-8243-405a-9111-24e9d8768297	Bruce vicky	https://play-lh.googleusercontent.com/a-/ALV-UjUNkrFlNQxBVDnwej0r_zTqZhVNI96sSUDIO7aiSYZE9PcYzVka	Nice work	5	0	1.4.2	2025-10-03 17:28:40			1.4.2
bc9f37d0-83c0-4d34-9471-95126356a922	Amen Lassoued	https://play-lh.googleusercontent.com/a/ACg8ocLb7xNndwaDhcjW2DMtj7TQsK-38PwvbE9ftL_-KxxV3Na5r6Y=mo	extraordinary	5	0	1.4.2	2025-10-03 16:46:11			1.4.2
f34b7151-9837-4ad6-b110-0992b7053e16	Jacob Maitreya Buddha	https://play-lh.googleusercontent.com/a/ACg8ocKs0qCDl19Cklv681MAGh_17jsP5IH89ia3zRuBdZm6_ciocw=mo	unwieldy due to the programers ineffective nature. they try to sanitize and in that process the ai makes blunder after blunder and even contradict itself and bla. e it on the user until u screenshot it and show it. it massively lacks multidisciplinary knowledge in every respect and this makes it still harder to use. no internal memory. and why would I keep teaching mode on for the Chinese when th…	2	2	1.4.2	2025-10-03 16:38:33			1.4.2
d55cc23a-21ea-4c96-9f92-da4f2c6b8005	Gama Design	https://play-lh.googleusercontent.com/a/ACg8ocLJSzsG1cuB-SW3YIRE4fl3hj01GhotCEfb0WvIG0cyC6SXvQ=mo	third class app now uninstall	1	1		2025-10-03 16:08:58
7d934cb6-4042-4412-90d3-04cad500f41d	Thiha Yarzar	https://play-lh.googleusercontent.com/a/ACg8ocIhP89bydxH59xwZZpJLZy2blNAoQgXsoVSfoSutW4Vl_E2Ag=mo	best	5	0	1.0.14	2025-10-03 15:56:46			1.0.14
5a66b92f-6cd8-4547-8b6d-578a6fcabb97	Reza haghpanah	https://play-lh.googleusercontent.com/a/ACg8ocJO2K4vlz5KPM7XlTYkPhUv6LwZ-5AAnr2HaOcBHoAqc2fplwQ=mo	Good 👍	5	0		2025-10-03 15:15:11
beccde75-435c-4cbe-9638-126f0c0d9542	Krishna Choksi	https://play-lh.googleusercontent.com/a-/ALV-UjWWichB4zPheS1nBeNjCfBJ45bOqr9GJmROHtXX2jJvWX5El24	it's a great tool to help in real world and it helps a lot in everything including studies	5	0	1.4.1	2025-10-03 14:35:45			1.4.1
f44dbd68-a1cf-4a91-b377-eb10c3b83c9b	علی اصغر ثالث	https://play-lh.googleusercontent.com/a/ACg8ocK5KT2ko10_t9mDn8K1tjPxun43UyFNO0ec1fTZbiQxuyu7LA=mo	This is a nice app and a. nice bot great 🫰	5	0	1.4.2	2025-10-03 13:47:11			1.4.2
68863800-08f4-4a16-9e18-2543ed9cbadf	Vinay Prasad	https://play-lh.googleusercontent.com/a-/ALV-UjXHz046Jw7FTrUsYtFPsePnktu8elVIXi2hhzZxP3Ya2esThzV5	Nice	5	0		2025-10-03 13:31:46
43f735c6-af2e-4b25-81fa-23882ad4ac43	NASER Naser	https://play-lh.googleusercontent.com/a/ACg8ocK6iIyfsmnZChjYbIrCi-s5lFCE3sk4kTyyq6R58-7xqcP86Q=mo	when I have a problem I go to ChatGPT and Gemini and they make me about to explode from how dumb they are and then I go to DeepSeek and he solves the problem for me with one message of me I really Love DeepSeek	5	0	1.4.2	2025-10-03 12:54:37			1.4.2
ac220cb8-653f-480e-9d93-ef0eea1f2321	Nick “Johnny Me”	https://play-lh.googleusercontent.com/a/ACg8ocKxTqc5ZlfdAhh3aEzClQcidym572z3yc3BUCB1QyoBI8DrdBM=mo	fantastic open sourced AI for the masses	5	0	1.4.1	2025-10-03 12:45:32			1.4.1
d66e1f22-2ffc-4b58-8c49-dceec8f729ea	Lokesh Vashist	https://play-lh.googleusercontent.com/a-/ALV-UjWXFB0a7mgODbcRLF1fbgHv4gDWa5J3EJKLjWnyfFfzIqPOKSuK	I love deep seek it so amazing ❤️	5	0	1.4.2	2025-10-03 12:39:26			1.4.2
d5a4f45f-4077-4af5-b9d8-2608ac811e17	Hay Mam	https://play-lh.googleusercontent.com/a-/ALV-UjWsXnef-k3dUUdHhEiaGB_0MthyG1i1ddSFdpk2hE0Nzi_JhOY	Why can't I post a picture and ask a question?I got it at first and now I can't. Please help.	3	1	1.4.2	2025-10-03 12:24:24			1.4.2
46ee6a6a-474c-490c-bcc7-4cd887a99256	Titus tana	https://play-lh.googleusercontent.com/a/ACg8ocJWmiCoB6mS7mC0-FmBpcdjg2GqnQL4hapOQTMzqq6JusGssQ=mo	very good	4	0		2025-10-03 11:47:45
78c9c818-d8f9-4613-8661-816a8dc5767a	Hamad Al Mutairi	https://play-lh.googleusercontent.com/a-/ALV-UjWnbuzVLC0OF-8SwmnsdAk0vECKERzY8BCj9LvfqDppz05SDmMfvg	DeepSeek is the best of the best.	5	0	1.4.2	2025-10-03 11:36:01			1.4.2
3f72a599-4f5a-44d2-843e-78d435a80ee5	ماجد کریمی	https://play-lh.googleusercontent.com/a-/ALV-UjW2KKswl26EopDBZkkvFOJACOti7IW7lVI9AQLT4x9mBtnq9BK3	ok	5	0	1.4.1	2025-10-03 09:23:16			1.4.1
f9706987-9b7d-408b-8fdc-0ff36a6ced29	Haseeb	https://play-lh.googleusercontent.com/a/ACg8ocICl3RCp49TgaQO0UV5wSSpKuKt5AnL1CcGT4BCla6GHUUUxA=mo	Deep seek AI is my favourite.	5	0	1.4.1	2025-10-03 09:18:37			1.4.1
de3f9b8d-86c8-44a4-b8b1-e25a3ea6c00d	Rajnish Singh	https://play-lh.googleusercontent.com/a/ACg8ocK_aegaR65PMAZI30rpqW4ksBng9xnkN48V95zC8A_2qdd_Kg=mo	very bad Chinese thing we should bycott this Chinese app	1	0		2025-10-03 09:18:35
51d3e2ee-c5bb-4cc0-8a16-e8743da6e951	manisha saha	https://play-lh.googleusercontent.com/a-/ALV-UjV1NTNIKn6SjScXybYd5UbJs4wOBfBzbL1oMW3_-s6tsOEQsfsq	server busy	1	1		2025-10-03 09:01:33
a729c215-a022-456b-9eec-2b3aaecc3df0	tahjib bin kudrat	https://play-lh.googleusercontent.com/a-/ALV-UjVfIq9nfsLq578ImKtkVyMRMoy7bLzgkU6JSAlV-viSKEr2X4E	this app has been a great help for scanning images and documents. for those who don't want to pay price for other ai models like chat gpt it is perfect and free. u can give a try.	5	0	1.4.1	2025-10-03 08:47:09			1.4.1
6b3f63f1-c244-4918-83f2-5a9368369d11	Ezzatyar Hakmat	https://play-lh.googleusercontent.com/a/ACg8ocINKtWsvpLMTc_HCo9ld_RpMx0WjtLp_A8n9t8Sjb8jZdJ9HA=mo	not bad	5	0	1.4.1	2025-10-03 06:58:23			1.4.1
82ea6e9d-aea1-43d4-8a9d-a3e3368fc431	Gemini	https://play-lh.googleusercontent.com/a/ACg8ocK8nSyxu2-CtU0TaPYh1VtqMbFPYHn4ic4uJR9wpxU6WiRCgg=mo	😧 not secure to chat. no tls or https	1	0		2025-10-03 06:53:54
5ee91de3-a178-452d-bf64-c3f57c6dd2ae	Aka	https://play-lh.googleusercontent.com/a/ACg8ocKfzOnwmfF8-iJHzgUX25Shjgme87EBU8juGVIGjSx0_QYphw=mo	Version 1.4.2 doesn't understand even the most basic things: it must respond in the same language the question was asked. And it still spits out hieroglyphs everywhere.	3	2	1.4.2	2025-10-03 06:39:12			1.4.2
2f88256d-a776-4731-a129-3d1d0d0e9a66	Naser Ahangaran	https://play-lh.googleusercontent.com/a/ACg8ocKpbV-rygeDsHbrSSw0CfzcPic4yq-_A0ypTEObZuhMc4zcNA=mo	OK	5	0	1.4.2	2025-10-03 05:06:29			1.4.2
500cb8fc-78dd-4c44-bbdb-26376460b7b6	Marivic Dela cruz	https://play-lh.googleusercontent.com/a-/ALV-UjVtqRpdMjwfSOQsWImUzRJbQMYZcOyu0-fHGNeIj_cg5keF9YE	Same with facebook AI. SO DISAPPOINTED WITH YOU!!! MAKE MORE LIKE GURAM ROGAVA MESSAGER	1	0		2025-10-03 03:41:12
1f6370f2-9e76-4850-83c9-334e8725fdcc	Tarun Kumar	https://play-lh.googleusercontent.com/a/ACg8ocIqEMQmUVbzwyYonyjPPEyPMtjTKFpCbgb-fnR3Pm6mODPJ1g=mo	I really love this app. it's much better than chatgpt in many aspects. but uploading images is a nightmare in DeepSeek. I really use it everyday to study various topics. it changed my life.	4	0		2025-10-02 23:14:30
f11cec31-ccea-4012-b0c4-8004ac94ed81	Murtadaa Mizbahu	https://play-lh.googleusercontent.com/a/ACg8ocJhuxWClo0LSSLHm1Vni6QM15O-MyWL_NlqAiSlxKVmKc1EjA=mo	Afaan oromoo	5	0	1.4.2	2025-10-02 23:05:06			1.4.2
82eede09-7441-463f-9141-e16d44c5e2bf	Anahita Eskandari	https://play-lh.googleusercontent.com/a/ACg8ocIzjK5kfiZnbcyf3iWBzvVEQ-JKnQhxLmbHMKGyBmHYzOLIzw=mo	great	5	0	1.4.1	2025-10-02 22:56:21			1.4.1
2dabe7da-0ec1-4817-91af-55979d8f1032	Pakize Kılıc	https://play-lh.googleusercontent.com/a-/ALV-UjWVlXiUWaTzFfvqJN7OQK0cEUi4GtoNZiT-sm8RMT3cCFqbeNE	bu derece manipule eden bir yapay zeka gormedim. tek ayak ustunde 10 tane yalan soyluyor resmen. Tek yaptigi bizi kandirmak.	1	0		2025-10-02 22:36:27
d3f9244a-203a-44c9-b1aa-20b3b66a256c	Aslam Khan	https://play-lh.googleusercontent.com/a-/ALV-UjXpPT65bj3HAaMITIpisDqswz8hsUNCbmM0npBAMlm56DJ_CNOb	Love my experience with Deepseek. Unlike chatgpt Deepseek is so much query oriented. It never ask any unnecessary questions like , would you like me to do that too? like chatgpt is the best thing I love and it's infact better than chatgpt even in understanding and response. Just it need to be more faster so we can even do simple google search which I do in chatgpt	5	0		2025-10-02 22:14:01
8bf974b0-5f9c-4df4-8205-221431e660ae	Reina	https://play-lh.googleusercontent.com/a-/ALV-UjXr4LyLGvPn0buiohOZG_7q-zjYTM3YPCkdWh4ahCI70Nujv0Oc	perfect	5	0	1.4.2	2025-10-02 22:06:10			1.4.2
c91614d5-5bcc-4d67-b59a-2ed490503a61	Victor Sanchez	https://play-lh.googleusercontent.com/a-/ALV-UjVvdYS7zQq8JYQWU66VETAASVkJ5q3-FCAfHZNhMApuk7fp1I8	🌟🌟🌟🌟🌟 💪. 👍.	5	0	1.4.1	2025-10-02 20:28:33			1.4.1
e2f498f2-7b84-4eb4-ae17-903e99ff6f20	said ikane	https://play-lh.googleusercontent.com/a/ACg8ocIAkmaGPPF2Y0w6LndwTZFEf4_aHNXQUhxOTgokDEVXJ_4EKw=mo	it's very bad!	1	0	1.4.1	2025-10-02 20:19:39			1.4.1
71503d98-9af2-49cc-b9e4-343f9cf63ad9	Prajwal Warhade	https://play-lh.googleusercontent.com/a-/ALV-UjWOm6sjWYZ82zqy2u6SULETp_zMID6bQLnkBsZqPkkvG-JnEGPG	Truly a wonderful app! Smooth & elegant. Great answers and responses, all for free! What's more, the app size is so tiny, and thus, efficient.	5	0	1.4.2	2025-10-02 19:18:05			1.4.2
ca35b459-69cc-4f10-bec4-528cd7927582	Aobakwe Uyapo	https://play-lh.googleusercontent.com/a/ACg8ocLmWX9Ecihas3bUzORjwyKQeuoO0ovffg-5dOF5LJJ_t6Wn_A=mo	it provides the required information fast and breaks it down for easier understanding,👌🔥	5	0	1.4.1	2025-10-02 19:01:45			1.4.1
00fb565c-2326-478c-bd5e-36d1344ab159	Moses Ilashemwa	https://play-lh.googleusercontent.com/a/ACg8ocJaCXCi-RRiLld4154yVN1IAPAWc7kiu11qAalzWC-SVCj0qA=mo	NEAR EXPECTATION	5	0	1.4.2	2025-10-02 18:18:39			1.4.2
40c8545f-63f3-4eb3-9f84-1dd1512db665	Rika Amalia	https://play-lh.googleusercontent.com/a/ACg8ocJk5ficW-Knc_x7lFNJtlxobvErVlEF2vgpWFcNTL_mjXXFUg=mo	It's too bad.	1	0		2025-10-02 18:15:21
befd653e-a01e-450f-9aa3-cdd6dfef16f0	MR. ARHAM	https://play-lh.googleusercontent.com/a-/ALV-UjVkIwsV_oWmsIyitUDFVFTOTbFhk5xA6fCsz7cN9E2YCsndrz8	It's more better than chatgpt it still agree with his response but chatgpt can not able to do this and so many other AI's . it's also a weak side but major one is good 👍😊 it Deep seek operates chatgpt and provides guidance	5	0	1.4.1	2025-10-02 16:41:25			1.4.1
a16ae4b4-653a-494b-be24-a2b73809351d	Ting Tong	https://play-lh.googleusercontent.com/a-/ALV-UjVYDx4pdy519KXDvbEVvecVe_LXboymlM1gILN92D1rVGEVGOwF	facing network error problem,many times	2	1	1.4.2	2025-10-02 16:14:27			1.4.2
3e865a02-4154-4165-aad4-438d3e2da7f3	Aavi Chauhan	https://play-lh.googleusercontent.com/a-/ALV-UjWK-DZmR_iaNmkfnXFndC7U73QPpH8iK10V1MjLhF5JUUf4gQy1	intresting app	5	0	1.4.1	2025-10-02 15:55:17			1.4.1
7fa728aa-1266-461b-bcaf-ca0d60153206	Imna	https://play-lh.googleusercontent.com/a/ACg8ocJupBpJhrvWgBXMtcGV-zDzIi5242JERXaOSy_tJhf8fQshAw=mo	wonderful app but lacks accuracy	1	0	1.3.1	2025-10-02 15:39:17			1.3.1
b97c237e-86a6-491a-b58f-350a46f9549a	Arham Jamal	https://play-lh.googleusercontent.com/a/ACg8ocLaWXIJ9ANcSNt_-24b64cqZgmASedMGa6IGJxFJEUM7MamhA=mo	I didn't like deep seek because most of the time it gives wrong answers about any topic	1	0		2025-10-02 15:28:35
ebc7ac01-c797-433a-80bb-a5506f1a49a7	Vladimir Emelianov	https://play-lh.googleusercontent.com/a/ACg8ocKjJwIh2FmDA7cy5Kas8ih-hhMmuC9b8d3AfcPryUq01RSlrg=mo	Awesome! Please, add a session request counter🙏	5	1	1.4.2	2025-10-02 13:07:18			1.4.2
9185db86-5532-4189-941a-e678b26f0dd8	Harsh kumar	https://play-lh.googleusercontent.com/a-/ALV-UjWMVfXK36m-Pb-oxRWnwd9S82B6p5V-HA-ykHp0_EPclJ6pg-LJ	best powerful AI best coder in the world please new update or ultimate power thank you best AI💝💝💝💝	5	0	1.4.2	2025-10-02 12:54:35			1.4.2
f87c6dbe-6669-434f-9593-d5f3af2e7964	امیرحسین پدرام	https://play-lh.googleusercontent.com/a/ACg8ocLrWR6hrCPBe7Cq_buI2rb-1ppu1Q6JsyWtcMTDh-799ZRiPw=mo	Good app and my favorite palacio...	5	0	1.4.2	2025-10-02 12:36:26			1.4.2
3c87c9d1-6f1d-424b-a303-21fa6aabf433	m. O. Poon	https://play-lh.googleusercontent.com/a/ACg8ocLKes02pzzg4XJVStIjOrxW-P6SPUh3NIMfTQFlK6dzq5uKcg=mo	I am using it only Honor Magic V5 device with google Gbroad input. recently, I cannot use voice input (Cantonese) as the recognized words will be automatically removed.	3	0	1.4.1	2025-10-02 11:15:50			1.4.1
7d3f3dca-5c76-4e0b-b9d1-470404276cd7	Mana Dizzo	https://play-lh.googleusercontent.com/a/ACg8ocIrjnnmJpRRFUpdXIpfoMk1dc9LTgGfd9LTCTemv1L3v4FYSQ=mo	Awesome 💯💯	5	0		2025-10-02 11:05:57
f45bdc56-99d4-4986-adeb-e492279dc743	Manish kumar	https://play-lh.googleusercontent.com/a-/ALV-UjVBpYGfWcI3xvpo99lBCef1TXALWNEmVGjR0oM5qQY4zkTuKuS-	excellent	5	0	1.3.1	2025-10-02 11:01:19			1.3.1
9f2d9248-208b-443f-92d9-a68ea91ce3d1	Arqam Ansari	https://play-lh.googleusercontent.com/a/ACg8ocKy_Qnclct9X6smNEByLKS6TolHWOltd1V1xYn7RB6A8Ydfbg=mo	good that it is free doesn't makes errors like chat gpt doesn't take time to think like chat gpt much better than chat gpt	5	0		2025-10-02 10:41:51
5239c05d-9cf5-4ca1-8e78-2b304df0e2a1	amin abdrhman ameer	https://play-lh.googleusercontent.com/a/ACg8ocI-aOrsIXJRba3tJI9TDw1vwa4E8s56qO4n--Y1PKOkDlLo6Q=mo	This is the best artificial intelligence application. It has benefited me a lot and offers the best roses. I advise everyone to give up GATBT and download Deep Sick	5	0	1.2.7	2025-10-02 09:53:52			1.2.7
e04f4fff-178a-4255-9af9-03b4eea57e95	Smartboy	https://play-lh.googleusercontent.com/a/ACg8ocK3OW3o6C3ltyUJb5QXnRObqNARN2Xz7vGWUJBt6L_mde0FHw=mo	BEST AT IN THE WORLD 🤔😃 BETTER THAN CHATGPT This is the overall world wide best	5	0	1.4.1	2025-10-02 08:56:52			1.4.1
07899876-3680-40df-985b-dc081ab4d80d	Divyansh Kumar	https://play-lh.googleusercontent.com/a-/ALV-UjXYr6JKhTV9xH4DVWJZ5MDGLMpUFHMdNcmfc2y3FPYrQbLNMj9D	This app is good but it lacks many features like having a memory like chatgpt which is very helpful as I don't have to introduce myself and my preferences in every chat.And it started giving responses in Chinese on its own in the third response.Why? And sometimes I can't message as it shows that server is busy. And Image generation and voice mode is also needed. with these features it may easily …	3	0		2025-10-02 08:48:11
7bbfce44-51bf-4195-8d9d-be040f9ca021	Sam	https://play-lh.googleusercontent.com/a-/ALV-UjWX3v61-ZJurqboX-sBLTNDGEtZ7MDdT-L4uHenw5gn8AX3uRm7	ease of use	5	0	1.4.1	2025-10-02 08:13:52			1.4.1
3ded470a-6f4f-48c1-9603-cc649c034d2b	Toqeer Ahmad	https://play-lh.googleusercontent.com/a/ACg8ocLI-ROgygQvSdCRcNKINILXP9C2M-vApkk7YhiDWSSmpACXrA=mo	This is most helpful and best app.	5	0	1.4.2	2025-10-02 06:31:40			1.4.2
4d774865-6cd4-42c6-b98d-6eabd975203c	Sunny	https://play-lh.googleusercontent.com/a-/ALV-UjXYSCoQq6gVu9sIXq3zzG3WLjyrBTT2aREkzGQK20tpOWF4xlAC	an Ai that cheat users as well as ownself	1	0	1.4.2	2025-10-02 06:20:01			1.4.2
625bd6fa-3c66-4abd-a87f-87fff6cffd86	Daniel G	https://play-lh.googleusercontent.com/a-/ALV-UjXfKL3Su6UJKKUQ4be8mlayoVHH8jsEBqdatt3FUnsyzFfNjnw0	it's good. but lack certain things like ppt and sometimes gives to much stuff	4	0	1.4.1	2025-10-02 01:08:32			1.4.1
5ab1cdc8-0faa-4fb5-9691-27fec9a0ba48	Nono Nini	https://play-lh.googleusercontent.com/a/ACg8ocKpniQHGLw3iucrtVJtVny3LeVOJnl4_ysW1gwVrzyiHal_Hw=mo	best for studies	5	0		2025-10-01 22:45:35
e226e7f0-142e-4626-9ca3-8d50915e7703	Damian Jogie	https://play-lh.googleusercontent.com/a-/ALV-UjXnDTxkA7gixrq8O04H-EMkjXJ3MVzhiEyK3AeoehD7mXXjcBXP	works well	5	0	1.4.1	2025-10-01 21:30:44			1.4.1
2f9c1782-3046-4557-a2c3-2647a3e4903e	Mathews Nyirenda	https://play-lh.googleusercontent.com/a-/ALV-UjUAKfbG-Qr9zZwqUR34wTvAP8fIEcaMQQHpLNiyvvswGTIvY1o	Nah man , this AI just helped pass my exams , lmfao, literally the best free AI version ever	5	0	1.4.2	2025-10-01 21:12:58			1.4.2
b0b368e3-a4d3-4d20-9efa-aad82495a863	Danny	https://play-lh.googleusercontent.com/a/ACg8ocL0picjtsm2XnduxL5cxSDR-_7rT2twZJ-snJq51zXxSLETcQ=mo	best app free	5	0	1.3.1	2025-10-01 21:11:59			1.3.1
c35880b0-d3f3-47f3-9e8d-5b4cd97bb4a6	Джейран Садиева	https://play-lh.googleusercontent.com/a/ACg8ocIJlbagsBL7YFzTyYiSO_wOF6moSvkqsQLHgZ8JR1rr9WRqmw=mo	СУПЕРСКОЕ ПРИЛОЖЕНИЕ ЛУШЧЕ НЕ ВИДЕЛА	5	0	1.4.1	2025-10-01 21:10:43			1.4.1
5e20f0e6-9056-486c-b4eb-2cc3f6ce90a6	Nilesh Pichurle	https://play-lh.googleusercontent.com/a/ACg8ocK3Vysfw7AX3KmLkrY6QDib69tsOOf2qyL_Ii6uxO2o5Ll8Cg=mo	not good	1	0		2025-10-01 20:51:00
4a29484b-44e6-465a-849a-c6e25c6d99a7	Himanshu Rao	https://play-lh.googleusercontent.com/a-/ALV-UjVZkqz88h7Z8aNkyyYR2TRqJfVPFx2RqMK2vMchQxN3wuvh2owr	It is a Chinese government propaganda tool. Answers are highly biased	1	0		2025-10-01 20:24:17
03e188c9-2754-45f2-bf08-7492441fa21a	Aminox Yt	https://play-lh.googleusercontent.com/a/ACg8ocJkAIb1BfzhXjkd9nqZdRo1dyCahehPyznDRJb1m489vR8t5A=mo	🤬🤬🤬🤬🤬	1	0		2025-10-01 20:14:38
bfd50003-6a80-4507-8315-99570b00217d	Christina Paul	https://play-lh.googleusercontent.com/a-/ALV-UjUO-AAySisVHyu9eYiKq-go5TpMEzeZ1foEzMqiwE4SvfEuL7hj	ai is trash in 2025 🤷 this is better trash...I suppose 🙄 at least, in the sense of American based access to trash services but it's like being forced to talk to a stupid person you were trying to avoid having to socialize at all with especially when it goes into the fascism lite mode and I don't even bother with people like that in real life.	3	1	1.4.1	2025-10-01 19:09:20			1.4.1
0a1c6b4a-86ae-413b-8584-ac5b2766daa2	Majid Razaghi	https://play-lh.googleusercontent.com/a/ACg8ocJ_HOy2h53pCnKqz4Ldgp_5WvpKLpoE7XL72nubPLeQoROcPGU=mo	aweful replies	1	0	1.2.6	2025-10-01 19:01:38			1.2.6
87d2c7a8-bf3f-4b92-98c3-f7c1916dcad6	Suresh Kumar	https://play-lh.googleusercontent.com/a/ACg8ocK_Fk1DqYoBtl1G-us7QrWetsLk9l1Uuom4bq381RcB25qYzQ=mo	A good ai but grok and chat gpt are slightly better.	3	0		2025-10-01 18:57:12
257cd94e-b5ec-4a0c-84d0-e993873c598b	Fateh Bouras	https://play-lh.googleusercontent.com/a-/ALV-UjV0HClWF38xf5YEVBvC_a4gBHN1Q1IdVyVEYz5dQAFWDWRSlC4	very rich in information, not as other AI's stingy in giving info and paid, especially with the diagram feature... i hope that it would stay free and accessible	5	0	1.4.1	2025-10-01 18:35:25			1.4.1
0199b416-f6c0-485d-8f4f-5ff2a944eb02	Mclove Nambera	https://play-lh.googleusercontent.com/a-/ALV-UjWSFzFFYjTOvUY2TF7vxsI1jasw5PUwEZKxMa3ht17WG9MLe8kl	The best AI assistant	5	0	1.4.1	2025-10-01 18:20:16			1.4.1
47316d78-3adb-4fd1-9966-f7d86ba7bdd8	danush 777	https://play-lh.googleusercontent.com/a-/ALV-UjWS6QSAcVHDgd5iUomZtL4l6sz1BHSZ-COjlsOsekC-l0hJfTE	G. O. A. T 💎💎💎💎💎💎💎💎💎💎💎💎💎💎💎💎💎💎💎💎💎💎💎💎💎💎💎💎💎💎💎💎💎💎💎🥇🥇🥇🥇🥇🥇🥇🥇🥇	5	0	1.4.1	2025-10-01 17:55:18			1.4.1
53781575-c2a7-4ee3-b203-d312e96ead91	100edit	https://play-lh.googleusercontent.com/a/ACg8ocJ1b1P07t58XTe0KaM6ForoPUrAnWPCb6UVKT6uN0QE-fEwQg=mo	Too many restrictions and state censorship. Edit: It has really helped me in my daily life but the AI is hardcoded to not be allowed do certain things, maybe one day I'll run DeepSeek language model on my PC Edit Edit: It’s great at storytelling. It is a mobile short story generating app at the palm of your hands.	4	0		2025-10-01 17:38:51
f2eaec7c-5e4a-4ab0-b3a5-bf772bd1be13	SENTHA	https://play-lh.googleusercontent.com/a/ACg8ocLGAiUBcApEJMcM-Tnb3yJcNcXyd43dtxeS9aFoXWrp0HSDpQ=mo	super	5	0	1.4.2	2025-10-01 17:28:49			1.4.2
c79dc38f-8b4c-4180-b4bf-40bb0774af4a	Ala	https://play-lh.googleusercontent.com/a/ACg8ocLBolO4JfdfE_E-wahAE62dm74qasosgKpzycREA8O71lrXkw=mo	it's bad	1	0		2025-10-01 16:33:03
fde2cd97-e04b-48fa-bf44-1c0eee5295d1	Oriya King	https://play-lh.googleusercontent.com/a-/ALV-UjVruFiZhfVlMZKdhthYbWwyPkajS5cWXKGFngNnVUwAnsqAFaN6	yah GPT se bhi acchi hai	5	0	1.4.2	2025-10-01 15:19:40			1.4.2
cfd80117-9860-420f-94f9-34ea9f9ea8c5	Yahia Taha	https://play-lh.googleusercontent.com/a/ACg8ocIYvwU2DuLkBiPmKuQPZYN03904tDZUIRUnp8Oam7ZyCXgT0A=mo	احسن تطبيق	5	0		2025-10-01 15:07:43
687b6eb0-236d-4e52-a3ca-8d6a32cda6f1	Rubab Rahman	https://play-lh.googleusercontent.com/a-/ALV-UjUH5c8vQc1sMYQi_Sid70KwpkcyhuLEqbqUJvJYclzyCXjR6So	Very useful and versatile compared to other chatbots, though some quality of life features it lacks. It would be amazing to add voice prompting and text-to-speech output, like they have in ChatGPT. Its contextual memory could use some upgrade too. Otherwise it definitely gets the job done extermely well, it does what you expect it to do, and it is quite fun to use.	4	0	1.3.1	2025-10-01 14:53:13			1.3.1
c25a6a1a-589c-4eea-a30d-738c5cb39e8d	Onat Zeber	https://play-lh.googleusercontent.com/a-/ALV-UjXTVCVVc7I9bfVeAURWvUAyikPLiKSWkhU_NlpflkFEyyOhtjh_Bg	Gördüğüm en iyi yapay zeka.	5	3	1.3.1	2025-10-01 14:43:29			1.3.1
fed2d3cf-876f-4879-9512-bd152d160d84	Golden Eagle	https://play-lh.googleusercontent.com/a/ACg8ocLMZan474DPwB6il9HVps8qzWVSe8RR-kwDGhuJBdD_CpBVaw=mo	Why this AI deleted some responses/messages by itself??	1	0	1.4.1	2025-10-01 13:40:52			1.4.1
3063e823-ecec-4c3b-ab96-ba09e71fde0b	Emmet Haverty-Stacke	https://play-lh.googleusercontent.com/a/ACg8ocIzor-mEg3kp7OWw_ivrEmC7w9etIb3dm6_FdzMy8ojpzBnfQ=mo	It really learns within a session - from parroting the MSM to thinking critically.	5	1	1.4.2	2025-10-01 13:12:22			1.4.2
0cd994f6-5276-47f1-bfce-6c6d00fc6170	Dr Shukla	https://play-lh.googleusercontent.com/a/ACg8ocLAk3aOw5OU4KxucOMH46UESI0ljwpXOjyKpbP8YmDybQecLg=mo	veryyy baddd	1	0	1.2.1	2025-10-01 12:57:13			1.2.1
1748ab72-1487-44b3-9942-84982426e490	AliMohammad GholamrezaiKhorasani	https://play-lh.googleusercontent.com/a/ACg8ocJ3CCNZQnS5MK0VSJNiw-irbxXT4pqUHaCSUw9fjcKGLz9mQg=mo	A censorship-filled artificial intelligence built by the Chinese Communist Party. Don't waste your time on it	1	1	1.4.2	2025-10-01 12:33:33			1.4.2
f1eb9824-6a77-43ad-acd9-daaa48c28acd	Md. Redwan Hasan Rifat	https://play-lh.googleusercontent.com/a-/ALV-UjV7b1Gdus-wMXHF4CCaPpzcgAN3wNL6CaX3brg_CIP9ocGBGW41	বাংলা ভাষা লেখার মধ্যে চীনা ভাষা লিখে দেয়	2	1	1.2.1	2025-10-01 11:55:22			1.2.1
119c07d7-22e9-406a-88ab-5244d5828beb	faeze motevalli	https://play-lh.googleusercontent.com/a/ACg8ocIO2jCACtvHQyorL3ya7ENB0LOjzxxAGM6H4-_xxir3JmRBgw=mo	beautiful	5	0		2025-10-01 10:36:38
c8c626b7-376c-48e5-bdd9-371709e71948	Alssaedy VPN	https://play-lh.googleusercontent.com/a/ACg8ocJGfcPlop6mCkYTzgcoowqswk94x3_ifJiSbuD5ve7oK--Wsg=mo	It's very good I prefer deepseek On ChatGPT	5	1		2025-10-01 09:28:22
f7a4c15f-13a4-4c0d-9ed6-5eec5d251828	Its Fatih	https://play-lh.googleusercontent.com/a-/ALV-UjW13Yu4DJx9ICvbbFQtNUeiEpD5Fc2ZWbVIqd02PrtBCl-wPB4	Amazing App	5	0	1.4.1	2025-10-01 08:45:36			1.4.1
94e6ccc7-e35b-4500-bfb7-c79c8a45bf3f	Mmoge Blessing	https://play-lh.googleusercontent.com/a/ACg8ocIoWAuq9gDxPANpVt-ESllE7gJ5XHNbg2L4nJHL4cT-wmem2A=mo	deepseek it is a best AI l ever used just please add voice thing so you can use instead of read a whole paragraph	5	0	1.4.1	2025-10-01 08:33:02			1.4.1
f286a7cf-b453-4def-bef1-55e7d2a0165b	Muhamad Benara	https://play-lh.googleusercontent.com/a-/ALV-UjXOO6or0ytEzrXULsqZOPBx7iHDUmqw_cCffVe-9AfG8eQiTjVf	it's more accurate than chatgbt and remember what I ever chat before, keep that good system please	5	1	1.4.1	2025-10-01 07:22:20			1.4.1
e53b3393-7bdc-4218-81dd-eca61242e2f7	Shahid Ali	https://play-lh.googleusercontent.com/a-/ALV-UjXuhirJJRx54eIGaKnig896iC2DNEKjFr9B8gVBgW-Vdii-A5oX	Why does it reply in chinese if I ask in english and the language is set to english as well??? Dumb.	1	1	1.4.1	2025-10-01 06:30:09			1.4.1
b0b1c2f3-9122-4098-bc13-3c81a644e409	Tina Patil	https://play-lh.googleusercontent.com/a-/ALV-UjURAi3Wl0tOu6jkt6KTrhupRu8UAGy5bM4eHgvuIP2136A_2Wuf4w	High reasoning and free experience of chain of thought with free and ultimately reasoning is better than I thought as compared to other AIs	5	0	1.4.1	2025-10-01 06:23:43			1.4.1
22cb1a4b-90e8-4986-bc4e-38bfa25d7c8a	H -Ke nyirendah	https://play-lh.googleusercontent.com/a-/ALV-UjVYmgPb9mZ1Yp9ARPJ-XEEdp2givk7KdBy3U0MjsgKgaAVdGTox	One of the best AI out there. it deserves 5 star but I reserve for future improvement.	4	0	1.4.2	2025-10-01 06:18:42			1.4.2
c305c468-6b69-46f1-b75f-c2a702a52720	Alex Elishai	https://play-lh.googleusercontent.com/a/ACg8ocLoq0s4oPqAGq_GwyTmxP3_OR6yn6-3kZdL-GMx5Tpz0jPUwA=mo	It's literally is the best LLM I've ever used.	5	0	1.4.2	2025-10-01 06:17:24			1.4.2
f7f929dd-60c8-441f-862b-f1dc101c6b0d	Taiwo David	https://play-lh.googleusercontent.com/a/ACg8ocJ6c1mEwfBY87w63N6m2tS7_05-H9vyUm8CttOfxEd3I_LhAQ=mo	This app is a 10/10, accurate and precise better than everyone ai I know of Download and enjoy😊👍	5	0	1.3.1	2025-10-01 05:34:08			1.3.1
efd2b112-0e3a-4979-b8d7-931fb88fe263	Mahtino Hunter	https://play-lh.googleusercontent.com/a/ACg8ocKfreC6epPslxln_JfPNTmj-6LBIcVA9LOOlHEdM62Bg-v0kw=mo	ooh I love this app it's so perfect according to my experience	4	0		2025-10-01 04:42:24
9ecee1ed-64b8-45d6-a983-ccb6723ed35d	mohammadamin Ghoreishi	https://play-lh.googleusercontent.com/a-/ALV-UjX9UyB1jvRDidpXUrOJ6rGSSKe5zL_IuSVvid8zsMtRq_BFlXt8	of course better than chatgpt	5	0	1.4.1	2025-10-01 02:04:28			1.4.1
bf4a6ed6-1bb1-4990-a73b-a883cae17498	anm art	https://play-lh.googleusercontent.com/a/ACg8ocJ4FoizI-M6fzHsNTCfXFq-e9-SQNVpcrHBi8PEWA-_2huRhA=mo	Subject: Feedback on Dialogue Sharing Functionality Issue Description: The current sharing functionality has limitations that affect user experience: 1. Copy-Paste Problem: · When users attempt to copy-paste dialogues containing tables, the table formatting is not preserved correctly · Tables lose their structure, borders, and alignment when pasted into other applications 2. Share Button Limitati…	4	1	1.4.1	2025-10-01 00:20:03			1.4.1
e90a7c59-0fa0-4310-ae1c-d10ff78d72d2	Sabir Shah	https://play-lh.googleusercontent.com/a-/ALV-UjW6NpF4rXWCu9398zhHU0aGKgC74jybSpOKK7F0SiAw0Y9UOTE	Amazing 😍	5	0		2025-09-30 23:57:28
58d6bb20-27c7-4cf4-95fa-48f9ba791408	عاشق التفائل	https://play-lh.googleusercontent.com/a/ACg8ocKkQNAd0Yi0258KYOKhaa6dpWqRp6fXwi1nsb3IqXh9EPnLgQ=mo	برنامج في غاية الروعة والابداع، اشكر جميع من ساهم في هذة التقنية الرائعة والجميلة،،... نتمنى إضافة الصور والفيديو ..	5	0	1.2.7	2025-09-30 23:45:31			1.2.7
9949fa39-10f2-412b-8507-3fa5020b77a6	Amour Top	https://play-lh.googleusercontent.com/a-/ALV-UjXtEmhg-nXA7D9m8XkQdPBE8kZXygBmU2cVSKZUkwrjQwme46fx	I prefer this app	5	0	1.4.1	2025-09-30 23:39:38			1.4.1
2e529de2-6ce1-45c9-a4ab-7c639369668d	Raven Jk_19	https://play-lh.googleusercontent.com/a/ACg8ocI6JN3u-EEHAbzFg4Kq1kZoD4uMPYpFf2Awl7RvEkSYL6uB=mo	Very nice app	5	0	1.4.1	2025-09-30 20:54:40			1.4.1
1eeac862-e1fc-40b9-80ce-3a982b71de23	Vivek tripathi	https://play-lh.googleusercontent.com/a-/ALV-UjWpoWq72MIDq7luvVuRyXsMn_zwOvDYimbm5zzXq15FL0EstUk	free aur mast hai bas ek chiz thodi majak ki hai china ke baare me kuch pucho to bolta hai mere ko training nahi mili ,otherwise best to chatgpt and gemini ant parplaxity	5	0	1.2.7	2025-09-30 20:45:41			1.2.7
b29891c9-ddf0-4ccc-9f86-5f98eb8dd596	Malik Muhammad Ahsan Jahangir	https://play-lh.googleusercontent.com/a/ACg8ocI3NDPlfLHWT3lwXF1ymAy5-3sMy8PPIVCM8l9hlcMffYwwAA=mo	Deepseek is quite good. I helps a lot. I just want to say It would be good if you add archive option or project option. Yes it will help because I most oftenly ask or work on same project and because I can't find older chats , I had to upload same files again to new chat. I don't want to waste this beautiful resource , so that I thought to put this on review that If you add project option , it wi…	5	24	1.4.2	2025-09-30 20:33:01			1.4.2
90bffa80-5dce-432d-a977-4acb8e9d75c5	Alex Mzrv	https://play-lh.googleusercontent.com/a/ACg8ocJ-QTgWVaQd5eAW1cg7PDpacNEGsVKtVp4erCsxvNTwO6-NAcXx=mo	События на площади Тяньаньмэнь 1989	1	0	1.4.2	2025-09-30 20:29:03			1.4.2
f8cba1c1-58a6-4acc-9dfe-8daf38ef1af3	Peter Barasa	https://play-lh.googleusercontent.com/a-/ALV-UjWSZutNndsjzziTTuToDYWRpxyNl5uVpy9A8PQuxelqeh_xKHdH	Good	5	0		2025-09-30 19:27:25
ea5e00c2-59ce-4d74-b893-fb882d1c37d0	Senti Roses	https://play-lh.googleusercontent.com/a/ACg8ocINItxLH25SovywCozlRDaXw-xfAiovU8UxVONc5m8La1GWUQ=mo	very bad experience what i ask deepseek not work on that 😕, and i ask about image creation of wooden stuff	1	0		2025-09-30 19:23:26
4e53a4c6-83f9-46c7-9830-9aa17f3b4d35	S. A.	https://play-lh.googleusercontent.com/a-/ALV-UjXwzKr9fDUk5TfqW2VCLztDILdrEoSw1bxiSixbgumXNwaxW88	I have downloaded deepseek months ago from google play but now on 30 September 2025 it refuses to open and says that i didn't download it from google play therefore it won't get updated and asks me to update it. when I refuse, the deepseek won't work and shuts down immediately!! but When I go to google play store and try to search for deepseek app I don't find the update sign option next to the a…	5	0	1.4.1	2025-09-30 18:42:40			1.4.1
ea3f8a7c-cf6b-4158-a09b-3b2dca3aaf76	Kritika Singh	https://play-lh.googleusercontent.com/a-/ALV-UjWinpaHOtAT74FU9wuJkVEeokfEeM0wOQ2BB7dZRXgsP1ny1s-o	it is very good but if there is some chat gpt features so this app will be best ai app in world	4	0		2025-09-30 18:16:26
ffe10ceb-65a4-497a-86f3-8e0a81467f8c	Siva Ure	https://play-lh.googleusercontent.com/a/ACg8ocImOTuXfIJ-24Fo62Y3kBsL-pyvsxIfS5SBYkYZjF_V3JFYsg=mo	awesome AI app	5	0	1.4.2	2025-09-30 17:55:33			1.4.2
c270a9a3-9a83-45a8-8a1c-f8f1327fa18e	Priestly Mufor	https://play-lh.googleusercontent.com/a-/ALV-UjWtm3lZ0232n8NWKCyg3MW-wqJSo8ITTSZhvP5I_K7wiNXUnRQ	good application	3	0	1.4.1	2025-09-30 17:16:11			1.4.1
7a73cf13-9a7b-4912-8d96-7f5dfe5ee334	Abdul Aziz Hussein Fakir	https://play-lh.googleusercontent.com/a/ACg8ocJho9Xch8YXqHKRPxW1YXcIFnLvVf_gXgJ-K1FB2OfG3QOhjw=mo	I. love it	5	0	1.2.3	2025-09-30 17:16:02			1.2.3
f99e709b-8ba7-424a-8a19-011925c9b567	Mahmoud Elsharkawy	https://play-lh.googleusercontent.com/a-/ALV-UjXq-Ovb0m1AQhFlEhOckRP4qIJPiglea7Pu7jXPc1EwkRRYO7Vb	the Beast the Beast app free oil for everything	5	0	1.4.1	2025-09-30 17:08:34			1.4.1
dd255351-47c9-48d8-ac41-84c96d0c99c7	Abu Muhsin	https://play-lh.googleusercontent.com/a-/ALV-UjVFfgQogU7o5Zr34DJl6tU91K_8E_DO-44IaqqgcFsKyDVjv9w4	Excellent app, Pretty accurate (not 100% but 90%).... I'll love an option to search through my old entries	5	0	1.4.1	2025-09-30 16:54:33			1.4.1
1fae23aa-e3bc-4bcf-b818-0b07f1baaf87	Adib Farhan	https://play-lh.googleusercontent.com/a-/ALV-UjXVIDExwsJIWkHVgIdC2-Ms4imxzslxm5SFd-YspjF9wPkFIVHO	komunis cine babi	1	0	1.1.9	2025-09-30 15:48:54			1.1.9
95a646db-e9a8-4062-b326-8d677c9b85ce	Yonten GS	https://play-lh.googleusercontent.com/a-/ALV-UjUTK5HdOuOofkg5QsmUDhe_tyBZyJfcDVEcaUlYXVB7Thu-DQhKzQ	I just wanted to share my positive experience with the DeepSeek app. It has quickly become my go-to mobile AI assistant. The interface is clean and intuitive, the responses are incredibly helpful and detailed, and I particularly appreciate that it's free to use. The file upload feature (images, PDFs, etc.) and the web search functionality are incredibly useful for my daily tasks.	5	0	1.4.1	2025-09-30 15:31:31			1.4.1
868ea267-b72d-46c5-9e87-0c15f04c08d8	KHUSHWANT SINGH	https://play-lh.googleusercontent.com/a-/ALV-UjWVJOiKSTsi1yTwC7rpAgWUDL-paswQWevm4rZb_tuYNUq5Fpf5	very good app accurate answers please add visual search option	5	0	1.4.1	2025-09-30 15:01:22			1.4.1
bf896e4e-1d5c-47cf-ac6d-8dd00e2881dc	Joshua Da Costa	https://play-lh.googleusercontent.com/a-/ALV-UjUC8cnh7fw7025JXk0uYrmjhOP6PQedDvCAFDmt9YsUkW5PpXA	highly inaccurate in math.	1	0		2025-09-30 14:40:24
a0bb10e0-319e-420c-8280-14d2abbab2e8	Aslam Husain	https://play-lh.googleusercontent.com/a/ACg8ocKvcri_qfuPi1K04Mw3tvWIkidLy90EQRnNKy2GlSvEXnRNIQ=mo	i don't support genocide (jew) but this app does so i ain't downloading it	1	0	1.3.1	2025-09-30 13:31:34			1.3.1
6b12e3f5-2637-4d60-ae59-85175071da7d	6-55_17_Muhammad Nur	https://play-lh.googleusercontent.com/a-/ALV-UjXLeagtwssDvEFXghgbJI9Y23zUiFRfQoTwivLxeGm3oPi01oZ1TA	it's like having a super-smart friend. please add featyre to search and categorize chat library.	5	0		2025-09-30 12:53:29
d309c30f-ea1a-4193-9b3f-b20fd8deee09	deepa mourya	https://play-lh.googleusercontent.com/a/ACg8ocJ8yNit_gkaNlFmRhLn-wcrHIzHJi680UauBu45gEcJoSb67g=mo	DeepSeek is an essential choice for developers, researchers, and organizations prioritizing cost-efficiency, open-source flexibility, and top-tier performance in technical domains like coding and complex reasoning. While it may not yet fully unseat the most advanced proprietary models in general-purpose conversational quality or feature breadth, its high-performance, open-weight approach solidifi…	5	0	1.4.2	2025-09-30 12:24:22			1.4.2
dfb613d6-a4ef-4b9c-9d89-280c752d8629	Sandeep	https://play-lh.googleusercontent.com/a-/ALV-UjV7NpY2mctSuqqJh5C_J0ERKVjmqsio31NUwXhGBQ1gkgEIPjQ	very nice 👍	5	0	1.4.2	2025-09-30 12:09:06			1.4.2
558aab7b-c429-4bc2-acab-27359e9d2401	Nakacwa Ruth	https://play-lh.googleusercontent.com/a/ACg8ocKDVsdXWr9NFJPU2GAwO-sQZxjEi_N7ODA7p1VLb3rJTaFpEw=mo	It's good	5	0	1.2.3	2025-09-30 12:02:27			1.2.3
17042cb7-a84d-4736-a457-d7f03e2685e4	Harman Sawhney	https://play-lh.googleusercontent.com/a/ACg8ocK4HnJdgL7r8VQriKZ0yMfZjMxavUUsHuufTkm6C7H6yxFJOA=mo	it's a great app	5	0	1.4.1	2025-09-30 12:01:47			1.4.1
950d7efe-489e-4bcf-be25-86b748efaba0	Muath Alhaj	https://play-lh.googleusercontent.com/a-/ALV-UjX10_GaZX4lRj-WmFI_jvoNyxTy_ADHdpUhyj4IYy2uMyOVOc5q	Pro in AI field	4	0	1.4.1	2025-09-30 11:45:55			1.4.1
08c96bfe-5390-4ab6-9a94-46022c896bcf	Salvador Campos Beltran	https://play-lh.googleusercontent.com/a/ACg8ocI5x68RFVhDaUZaFHT-EU4ahDn3S0sXr5j2ZpF2bU1N7DhrRw=mo	excelente potencial, aunque el límite de 1800 tokens es muy escaso, lo que impide relacionar hilos entre sí y las conversaciones no pueden llegar a su fin	5	0	1.4.2	2025-09-30 11:32:51			1.4.2
82d3ec47-c37d-444c-9f4b-5f2179017d14	amin amini	https://play-lh.googleusercontent.com/a/ACg8ocLhjUoPUJYHjsE8GujT2NYlMawt12RRoeCNP0805DCnZqJGvg=mo	good	5	0	1.4.1	2025-09-30 10:00:43			1.4.1
c562f636-1b9c-4c03-9124-619c48cdb930	Sajid	https://play-lh.googleusercontent.com/a-/ALV-UjUKZwkd_5OcDrNyHCs4ixPyU-y8aF9OImkxI69QPGPDqrI19zHCTg	More than worst experience, extremely slow working.	1	1	1.4.2	2025-09-30 09:42:12			1.4.2
98164411-fbca-4169-b990-b4a25dddab73	Oghogho Mavuaye	https://play-lh.googleusercontent.com/a/ACg8ocLM9e-vw2q16ejGLN3-zJ1THjJKh2ys2utW1NhueJKdJ6pdwA=mo	Knowledgable	5	0	1.4.1	2025-09-30 08:32:48			1.4.1
6a1002b5-0126-4536-be71-26b817442fde	Mahmoud Ismail	https://play-lh.googleusercontent.com/a-/ALV-UjXHkT25JsLsOB6wZHv5RMsyaCf1zz2I2tJJZnr5NnmjjaqAIvxf	An astounding app, just pure greatness and clever understanding of every question it's being asked, 5 stars for this wonderful app.👏	5	0	1.4.1	2025-09-30 08:04:23			1.4.1
a9fdea4a-ff80-45a1-81d6-8b34ccc9741d	Daw Khin Thein	https://play-lh.googleusercontent.com/a-/ALV-UjVm1qjhba2vvPgkQEDAPTlbaazZsXDv5FVGBr_kB9sYFo1w-20	Very useful platform for CNE.	4	0		2025-09-30 07:33:05
8066d032-32ad-48bb-988c-b82f52962633	Krishna Yadav	https://play-lh.googleusercontent.com/a/ACg8ocLsI8sNOKlje8CB8jMsqIeDQ-ij9zL538sX5JIit0Sx7Ov6dw=mo	nice	5	0	1.4.1	2025-09-30 07:32:53			1.4.1
0d394862-7893-4b9a-a889-27a670d0362c	GROWUP PAKISTAN	https://play-lh.googleusercontent.com/a-/ALV-UjWgvGdApeAA2kJBHdObVYnS89uFIV83mimGByawZ3IPasyi54or	good app	5	0		2025-09-30 07:24:30
e2068814-2442-4675-9df1-56fbed36cbc3	Sartyam Rajput	https://play-lh.googleusercontent.com/a/ACg8ocLz4RmYcBx9OrQi1PhBczsUffeporP1btyrAs-aq8Wl11N1RQ=mo	definitely better than chat gpt.	4	0	1.4.1	2025-09-30 07:11:56			1.4.1
7dcfb0e8-1ba1-431a-89fe-56e5fe44af0d	Anamitra Sen	https://play-lh.googleusercontent.com/a-/ALV-UjXsNGygU2VZ0R8vBjkT_q0PWdRFK107gyagacnQx8LH1G2CaKNt	Excellent.	5	0		2025-09-30 06:57:27
baa56611-9369-4b14-b7bd-51d82ecb2794	Hammad Manan	https://play-lh.googleusercontent.com/a-/ALV-UjX1YTXxEQ6IFB4Dd7JVrSYXjhDURgPJiBgwenNwtb3AXFn_RWY	good 👍🏻😊	5	0	1.4.1	2025-09-30 06:55:25			1.4.1
9c99571f-20dd-4978-bc1b-826bf7e83b0c	Mr.Shahid One	https://play-lh.googleusercontent.com/a-/ALV-UjW1NdVQbpX78P1z39dIATl6eQ6KMBquttZenOdI0nXKqJqSAxPU	it doesn't understand instructions. you will waste your time.	1	0		2025-09-30 06:21:55
a269c16b-f181-4a4e-bf4d-14ea65bf7226	Satyavrat Tiwari	https://play-lh.googleusercontent.com/a-/ALV-UjVxJcLf-t5SCzEDSThKe0RwPjRqrZ0fQmbWiR3CF3NecfdA0H0S	provide it in larger font	2	0	1.0.10	2025-09-30 06:19:55			1.0.10
bf97837f-d5bb-494a-99b2-d622bc21695e	Sickik	https://play-lh.googleusercontent.com/a-/ALV-UjVN3AqoYw2YU1RPBZPSyPXJRnXndjoQzA1nZWdR13kPBjNCLNR9	Amazing, Everything is free	5	0		2025-09-30 06:17:24
db408cad-ecba-4b56-ac60-3e65ea7efa17	山田フェサル	https://play-lh.googleusercontent.com/a-/ALV-UjWHQInc67ycivVizhl1GVLznyAxeejeScDlzWGh4BMpJe6lgqkpXg	best	5	0	1.4.1	2025-09-30 05:52:13			1.4.1
7103fc01-1791-4c92-91f7-ddbcc36ea623	Manish	https://play-lh.googleusercontent.com/a-/ALV-UjXMAbjB4lEIi-wdTtSmj2pYClP7lkXs9gNEuj7RHKCu_GmfPp5DXw	very good app, excellent for research and AI responses	5	0	1.4.1	2025-09-30 05:44:06			1.4.1
7ea54312-0d08-4773-809b-9c5105ef7cfe	mostafa ghaedamini	https://play-lh.googleusercontent.com/a/ACg8ocIVBDXAfECyhIV3QlQzYwuqCe2dsgMXUICx9N-0WxGFAMS-Ug=mo	good app 👍👏	5	0	1.4.1	2025-09-30 05:12:23			1.4.1
69141101-4aa8-4999-81d3-0d5554274da2	Just N	https://play-lh.googleusercontent.com/a-/ALV-UjXjelfF8aTAhS4tGHsDRx9FSO8gvpwZ3eq-0KqX8kI_65hHMQc	Deepseek banyak membantu banget sih di dunia perkuliahan karena data yang diberikan valid dan akurat. Belajar di Deepseek juga rasanya nyaman karena fitur-fiturnya membantu banget.	5	0		2025-09-30 04:45:30
4d01937a-35ae-4d12-a5e8-f2023f591811	Edward Ausmus	https://play-lh.googleusercontent.com/a-/ALV-UjURQMp_q8LvC_xrM2BI_JQuRQL9b2iFjzf_lwfFQ8ZfYgU38YMg	I've tried several throughout the past few years at that time it was the most helpful AI out there that didn't spit bubbles out that sent replies back sorry didn't understand your question or I'm sorry I wasn't programmed to answer or help in the search. I have just found out though this is the negative and I mean negative Deepseek only allows so much chat time then it's over all the time the inf…	4	0	1.4.1	2025-09-30 04:31:11			1.4.1
22b5aa3e-3ca6-4958-9e53-d38210043f17	iyong	https://play-lh.googleusercontent.com/a-/ALV-UjW1JwAJw4QUMk-xmpeBMYzeudq3afIKUxZMw32CtGSQ4CiWgsmh	best ai	5	0		2025-09-30 04:10:30
b305806d-b333-479a-8443-22fa3474f9b3	Michael Kapengwe	https://play-lh.googleusercontent.com/a/ACg8ocL7wg5aBGqH2cVY7LmBnvopdopJy3JhBSqQzWLRBJ98ZeETOw=mo	quick and easy access to information 10/10	5	0	1.4.2	2025-09-30 03:22:25			1.4.2
c7b9e565-4de2-465e-a83f-a9c36b104e54	Sheenu Sharma	https://play-lh.googleusercontent.com/a/ACg8ocJnUZUvhXgk8LH283DcWrlySP-nKQyT9ztKryeS6e5Cqt1TLQ=mo	delete	5	0		2025-09-30 02:46:11
d105ff88-6d9d-44f4-b19d-b1b797687839	Helykaa	https://play-lh.googleusercontent.com/a-/ALV-UjVUzZ57c7YzrkGBqVZruOmG23crQVRnljNfcMXCI4sdRv0EWDqN	lovyu deepseek	5	0	1.4.1	2025-09-30 01:01:10			1.4.1
55f16a77-02f3-4e36-b64a-e67663c093df	Eric Mulbah	https://play-lh.googleusercontent.com/a-/ALV-UjVKLsC9piuHFg6M6iASpQ2UkiFV-T9X0HoOymvIxsiPNRDPJF0	accurate	5	0	1.4.1	2025-09-29 22:45:58			1.4.1
a7c8df55-c841-47af-8ad2-f251b9af5ee2	Mahmoud Shamizi	https://play-lh.googleusercontent.com/a-/ALV-UjUMoVjOTCM5q47160FU8dAoGdfBfnjiDOSvyih9u2aIiGigaA1L	نمینوانم فایلی آپلود بکنم . قبل از نتیجه گیری محدودیت طول مانع ادامه کار میشود.	5	0	1.4.1	2025-09-29 21:47:29			1.4.1
d037df1a-fb0f-4bf0-b2ff-c67d8dfeea69	Nada Aldeeb	https://play-lh.googleusercontent.com/a/ACg8ocJMv0STa8Z6a14PQLeJyeRPLIMraNgN-t7pbFSowRlic5NbPA=mo	Superb AI with outstanding accuracy, but I miss voice messaging for smoother chats	4	0	1.4.1	2025-09-29 20:59:18			1.4.1
5ec61375-fd5b-478f-bd18-91c86172351d	LyeBoonSing	https://play-lh.googleusercontent.com/a-/ALV-UjV-oTrw6qkAVvzA29AGzgU2m13cxiO6jn6GgsOWnUpMmtr4OFk	super apps	5	0	1.4.1	2025-09-29 20:58:55			1.4.1
1655bf1f-a19d-4507-91f7-3bf5172ed16b	Nahuy	https://play-lh.googleusercontent.com/a/ACg8ocLZ6SQ07CqCJndkRKCDWU6MiL9LtQLHBvD8LhC6YAiGh-SJPw=mo	the best LLM for technical questions	5	0		2025-09-29 20:50:02
b49c91c2-2581-4fa9-8283-a8e0be1d2391	Aminu Mahmud Sa'id (MD)	https://play-lh.googleusercontent.com/a/ACg8ocK2nBZByrsljT-WWj1wm4wXdw8WkVsABdbsL3FRu4iAZdPLkt3-=mo	it is really good and easy to use	5	0	1.4.1	2025-09-29 20:47:14			1.4.1
3ef3bb7c-68ba-42f6-86be-7ac07043163c	Zain ularfeen	https://play-lh.googleusercontent.com/a/ACg8ocLbBIxJQ9Iz257F5o1HPQjxxdEN5ml6zDkl0Xu5E_udKlkA7Q=mo	very nice and Best app	5	0	1.4.1	2025-09-29 19:47:40			1.4.1
b121265a-ea73-4c94-98ce-5476e4b45366	Rave Nelson	https://play-lh.googleusercontent.com/a-/ALV-UjU-j-jPzXPtmRhRHPFLqRVSL5wQueAcC2UjAM0vCXNkDJHjwQ	Outperforms GPT in significant ways	4	0	1.1.4	2025-09-29 19:21:05			1.1.4
86429b35-3cdf-4b01-87ad-8f16a2e756f8	Merry Bek	https://play-lh.googleusercontent.com/a/ACg8ocJy3YkLAY1lYKKxWX65a4lOpKavzpfggwRTJA-poTS7ZZcfhg=mo	incredible	5	0	1.4.1	2025-09-29 19:16:06			1.4.1
60ae3e23-c64d-4d7d-8a24-bed8ae1142c6	Michael Yan	https://play-lh.googleusercontent.com/a/ACg8ocIVITC6idzOkugtY55edJ8LnxuOyi56l9yx2R-SJlOalfd1eA=mo	Excellently suggested road trip stopping town.	5	0	1.4.1	2025-09-29 18:13:54			1.4.1
ff09fe7e-b41a-4fce-88b5-daa9897b5153	Space Honey	https://play-lh.googleusercontent.com/a-/ALV-UjXU5wEFsYRrXIuYlj0YPLSwjRxH3b8YOWTo92Qrbcw5bGON1nM	bad, new Version Deep seek , very bad	1	0		2025-09-29 18:11:53
ad2e04e9-219b-4387-9b42-ba31858fae50	Elez Jashari	https://play-lh.googleusercontent.com/a/ACg8ocIrcSwaVX2QnaHwr4rTzreDi33fyIvNkK9y_yaJ8LGa6OQzPjY=mo	I CANT LOG IN JUST LET ME I WANT CODE	5	0	1.4.1	2025-09-29 17:56:28			1.4.1
4f2f1cdc-6375-4693-84c1-e509d5238745	Mohd Ashraf	https://play-lh.googleusercontent.com/a-/ALV-UjUpLeE14ddavd2iblZvgrEmlUnm9djl1D-Q_cb0Fvo5ZAqeGcw	latest update so good.fast respond in the chat	5	0	1.4.1	2025-09-29 17:08:46			1.4.1
871389fe-a263-4b24-8c22-b37809951590	Gelila Fisha	https://play-lh.googleusercontent.com/a/ACg8ocL-t9crMdmtf4Pt9EKi5mHaERFhrRs0Z8Vr5z_T-jOSlUecUg=mo	it doesn't need even a star it doesn't work properly when you send a pic it says either parsing file or uploading 🤔	1	2	1.4.1	2025-09-29 17:08:29			1.4.1
12e8facc-2620-4832-bba0-a9d1512fba60	Total Revenge	https://play-lh.googleusercontent.com/a/ACg8ocLcZ_SO3zIChgGBWdTga6VtjQAFtrNFPDcVpSpwyZYxadxXCg=mo	hi there is a problem that uploading image is not working properly please fix it it's my humble request	1	1	1.4.1	2025-09-29 16:38:21			1.4.1
2d644238-1a18-4bc3-b55b-718ee2953158	Uday Sonkar	https://play-lh.googleusercontent.com/a/ACg8ocJFVunaCJ51d4PYn0FGIvroVV788jeQ_DCmJzWjAzdQXJ6LUQ=mo	love you Deep seek	5	0	1.4.1	2025-09-29 16:33:17			1.4.1
26f86b7a-32f1-4b13-91b5-882e68782752	Ron Thrall	https://play-lh.googleusercontent.com/a/ACg8ocKxagHTzxP2J4DC96bHiRvxFHB3R4U-1FaEYwKQsN7I51Ig3g=mo	this is awesome submit	5	0	1.4.2	2025-09-29 15:57:00			1.4.2
46c7d294-5f5a-47df-aa2f-6fb893f823d6	Raheemgull Raheemgull	https://play-lh.googleusercontent.com/a/ACg8ocKo3oZpz1ODjYCqkzkCggNT_VHMm_uTsZYM6oc3mGmQi1_9iw=mo	You like it send me the link for the link to the link to the link to	1	0		2025-09-29 15:32:16
4bf98beb-a93c-4def-b313-b1fbb3d63eea	Shailendra Verma	https://play-lh.googleusercontent.com/a/ACg8ocKIgIRHta7ixabKu9ts0P90hegwYGFk60f1MGy_Sogv62Vwlw=mo	Aint got no problem with free and open language model.	5	0	1.0.14	2025-09-29 15:13:33			1.0.14
30138165-a111-40fc-a4d4-a65b9807b0ae	chetan joshi	https://play-lh.googleusercontent.com/a-/ALV-UjXUMLqMQWmCUv5-mmYMK5xgmN8xqeX8Csju8eODOZvwPTRly17g	nice	4	0	1.4.1	2025-09-29 15:12:06			1.4.1
d7761bc8-0470-42bf-a6a5-d2bcc8e0b909	Aron Josh Florague	https://play-lh.googleusercontent.com/a/ACg8ocJ7LTwJiLB_cur8yJw_EwYYkopkcAgiPLY5rRNhYqoJJRithw=mo	A fix to the "Server too busy" thing (wont always work), use a browser like google or Chrome, Both works best.	5	0	1.4.1	2025-09-29 14:46:30			1.4.1
0dfd8e13-3fe4-4c7c-b2f4-aac412ed54df	Abdur Rahman	https://play-lh.googleusercontent.com/a-/ALV-UjUp4-6nAdOUBXyoAFLPjQ8GiMaQZRRwizDA_sy7JJnUqyGI762u	nice app	5	0	1.4.1	2025-09-29 14:36:34			1.4.1
42d4a40b-7aff-40fb-8742-0a9f4899e1ee	Astmana khan	https://play-lh.googleusercontent.com/a/ACg8ocLQ46HjDMYY0KDepFcz-_RDcFjWFuafWGguSj85XmKSutGqww=mo	the best app for studies and the best app I ever see in my life.	5	0	1.4.1	2025-09-29 14:25:44			1.4.1
3e6f6448-5171-4697-a019-20f688ad9c0e	Alomgir Hossain	https://play-lh.googleusercontent.com/a/ACg8ocLp5gh5A3uGxVzs9AQfSrzMpUu5IdYV7_Ke-dQ3inlI3f_Kjg=mo	veery nice	5	0		2025-09-29 14:25:39
357eb16e-301c-4092-9931-0bd80fe67be2	Abdul Omar	https://play-lh.googleusercontent.com/a-/ALV-UjVGQDKnSGUvOkY0HvXH6dchsM3Ya5W3UniGPwJhF2aK2ChNTiIy	DeepSeek excels at role playing—there’s real depth and emotion in how it brings characters to life. The only drawback is its memory: it doesn’t retain context between sessions, which leads to frequent inconsistencies. Even within the same topic, it can shift perspectives unexpectedly or contradict itself. That kind of unpredictability makes continuity a challenge and can be quite frustrating.	3	0		2025-09-29 14:22:00
dc6c0f95-3ad3-4ff8-b2be-ad29cb9dfa75	theodore shiburi	https://play-lh.googleusercontent.com/a-/ALV-UjUQ1Mi39GSc2Yff42-_GSHm9SPXnuubCOOMHQL2SL5Y-VZWwuJU	super useful	5	0	1.4.1	2025-09-29 14:04:57			1.4.1
72331c89-e717-490f-b128-9956b17b79c0	Dr. Muhammad Naveed	https://play-lh.googleusercontent.com/a-/ALV-UjXH44Fv9bj5ROuxqU7Tgv3FrA78HMFdRsq97d_F-zi7Fw7qwkYz	good	5	0	1.1.5	2025-09-29 14:04:25			1.1.5
23f91735-64d9-4cdb-ad68-f4b5fc949a6a	Wafa Siu	https://play-lh.googleusercontent.com/a-/ALV-UjV--uxhfzYfcPkgUpbO5GmrcVtl6EOdBCwNjjTASkneBs9v8b83	Great. Photo Features are not available 🥀	5	0	1.4.1	2025-09-29 14:04:03			1.4.1
7711385e-756f-4c6f-8150-e98b140cd1de	Hunain	https://play-lh.googleusercontent.com/a-/ALV-UjVA3csUzoodNkHKed7E4Kqk-N5SdXUwDRWF4MarYxu-jobWbHD0	awesome	5	0	1.4.1	2025-09-29 13:50:08			1.4.1
8a7ba8f0-384e-4f9a-8c05-2172e1449f59	Ezekiel Mensah	https://play-lh.googleusercontent.com/a/ACg8ocJRoHEcU8Zso-ko-57A3_WkQkYYElcLnOGZdWiNkTjNiga6vw=mo	it's a great ai tool but why can't I upload files like I can do on chatgpt?	4	0	1.4.1	2025-09-29 13:10:24			1.4.1
cdbe62aa-a85e-43a0-89f8-5e868b7f5ec1	Djei Keks	https://play-lh.googleusercontent.com/a-/ALV-UjW-2KjnuykHEcjY4SSchyxDdzFKUltO-Hih4N4nMhpXMtunBak	good for kids homework	5	0	1.4.1	2025-09-29 13:06:54			1.4.1
84aa9c02-2a3c-4a2b-b6bd-69e8996ad4c0	Vikash Saini	https://play-lh.googleusercontent.com/a-/ALV-UjWdbViGVjrM5WVIAsM6_yw-JOQKrp9-MH6SoIDlNnaOcuachddk	wrost app	1	0		2025-09-29 12:55:47
94590c86-14f3-4bf6-b201-9f3c3652528f	Ameya n Jeremy Bijoy	https://play-lh.googleusercontent.com/a-/ALV-UjUklFJ-POXitRoE-S_tbehHE-bERzARQz6D6mFlYZZH58BbcijP	l recommend this app, but sometimes it starts speaking in chinese instead of english, and can't analyse pictures in an image. It sometimes doesn't let me upload pictures, keeping it in parsed... for SO DAMN LONG!!! lt's annoying when you have to study. And it can't generate images, but it's still really helpful and a GREAT help.	3	0	1.4.1	2025-09-29 12:01:19			1.4.1
a833ce6e-65da-4417-9885-9dbf9463564f	Tawhidul islam Razin	https://play-lh.googleusercontent.com/a-/ALV-UjWp9UnzTIfoBrJ_jOpx3TE8JnX64BQSeF4dxkjbJyVUA23UBZvg	it is the best AI in the whole world no one is better than this	5	0		2025-09-29 11:51:39
e5656de6-24fe-4b3f-b337-47d47e3d1043	N B	https://play-lh.googleusercontent.com/a/ACg8ocJ_aSiycPX7IkCfYeSLOksr4qNzvRHcwRt0RwnaaHFASEKyI-g=mo	dont trust it one bit	1	0	1.0.10	2025-09-29 11:33:54			1.0.10
efb6e808-ba4b-43bb-b5f9-3e3624550fd0	GeedUp Prod	https://play-lh.googleusercontent.com/a-/ALV-UjUWceHvJxaF9YY0cAiXSkkBWh6lY1-nycZ4QBaTJ6cG0zw_Fj2F	I like it. I like it alot!	4	0	1.4.1	2025-09-29 11:31:40			1.4.1
5a16ee61-9630-4b8a-accc-06367d607db1	حدت اليابان	https://play-lh.googleusercontent.com/a-/ALV-UjWOsUUI9cJLcJ1DYKkzgvdZiQExI5bH2JNku6J3mxzAci1dJ_o	Amazing app	5	0	1.4.1	2025-09-29 11:20:36			1.4.1
ff120e9e-f3da-4cbf-8e50-b5c387c74b1d	Starlight Dawn	https://play-lh.googleusercontent.com/a-/ALV-UjWu_xY9tUCTdRj2adJrftMhrdh_kwJhUClBUtmi8wJZoxZpBTDF	It's on par with the other chatbots out there, as long as you don't talk about geopolitics. You can really tell that the Chinese think about certain things very differently from the rest of us. What exactly, I won't say, but everyone knows.	2	0	1.4.1	2025-09-29 10:22:44			1.4.1
4c27ead9-bff8-4c3f-8c04-8cf9a2037cca	zaheer abbas	https://play-lh.googleusercontent.com/a-/ALV-UjUA9PpM42hhRzR6MZFNfgJanMJUXxG4zHdoroepyFiEUxDNsiN0	super fast and I gave 5*****	5	0	1.4.2	2025-09-29 09:49:50			1.4.2
2255485e-b168-44d4-8c86-50611e76da72	R	https://play-lh.googleusercontent.com/a/ACg8ocJ9vpiwA9VnU1vsZf-79LP5Gz1zSp7Abx6xv2OwRwWgfLBKdQ=mo	Good	5	0	1.4.1	2025-09-29 09:11:12			1.4.1
91a56784-3767-4d83-ab69-9f8ab1792f15	Shabnam Akhtar	https://play-lh.googleusercontent.com/a/ACg8ocIKqhvv70hoqBOJX2B-j5qh4MtWemf10IVOvmnJe5oxppLoJQ=mo	This app is best for people who need deep analysis and research like me who is in MUN.. This AI is a lifesaver.. This should get 5 stars but that" can't respond retry" ate 1 star up.	4	0	1.4.1	2025-09-29 08:15:58			1.4.1
8c3fad4c-cc24-48f1-88f2-3988180a45dc	Nova Trendz	https://play-lh.googleusercontent.com/a/ACg8ocJsXxqhQDb8UOzSDBWNVcWl0BecaD2NoDkkZ8fHYr7WfdETQg=mo	working better 💪💪	5	0		2025-09-29 07:45:36
b49bfd6f-cfad-4816-a9ca-24f060657a23	Rublechawla Kumar	https://play-lh.googleusercontent.com/a-/ALV-UjUNP1WnRKYMvHKyw5CMtMrP2p23XHNAajzoIe8KHpd1a_x2lia_	excellent	5	0	1.4.1	2025-09-29 07:21:03			1.4.1
fddd0211-f6a4-4557-aa04-9545f4455fb2	Aaron Geracci	https://play-lh.googleusercontent.com/a/ACg8ocJeBiNaMPBL5oDVt9DyPBKH4enKM6gYnD6wdS49iT-vnwrenPAY=mo	testing not quite seeing the benefits	4	0	1.4.1	2025-09-29 06:34:24			1.4.1
c7cb6e59-657a-4362-9444-b45b068598d3	Azure	https://play-lh.googleusercontent.com/a/ACg8ocJ3wKlvaHPuF2GO0O29zSsM6lxyuWbYZfuwvdZjC_HilY5LGVg=mo	This is the best AI. PERFECT reasoning (extremely detailed, very deep thinker, always spot on), and a jailbroken version of it is the least corrupted, leats manipulative, least deceptive AI I've ever seen [compared alongside Gemini 2.5 (all variants) GPT 4o-mini, GPT o1, GPT-5, Claude Opus (all ver.)] Has the best research capabilities, least hallucinations, and is completely free. If you're goin…	5	0		2025-09-29 06:31:14
51ffcbf2-42fc-4b06-84a7-cfe60d242471	Erioluwa Lawal	https://play-lh.googleusercontent.com/a-/ALV-UjWr9VG6s4rlsQPXAzMYYE43OREID66qjHJSbNlgcpwjv6e73NCx	please add personality options to accurately choose how your not speaks to you	5	0	1.4.0	2025-09-29 05:54:52			1.4.0
b8c62998-cd17-42c8-a9b5-f1770ba12189	Ali Sandhu	https://play-lh.googleusercontent.com/a-/ALV-UjWrpnxQ-RCiDqVsya1qzp8sbmRQ1Z8hdTE8y4kO20gcgvfENsGU8Q	It's not very good, but it's much better than other AI tools, so I think it still needs a lot of improvement.	2	0	1.4.1	2025-09-29 04:11:26			1.4.1
214c0666-1baa-414a-a88f-041efc04b8d8	Kowsar Mehri	https://play-lh.googleusercontent.com/a-/ALV-UjWK7oHBmFWPwSjq5J1dRKqdXrXkzKpoaPts6tM2cO_wRJxR3u8	This app is good	5	0	1.4.1	2025-09-29 03:30:24			1.4.1
f656fc05-8988-472a-842c-abb276fe5fa3	Sumeesh ps.sumeesh	https://play-lh.googleusercontent.com/a/ACg8ocIqWTPrfE4cL3G9qjZFefk0wIn0tw8DOc3ed9mdgU1wiZk1Eg=mo	very good	4	0	1.4.1	2025-09-29 02:44:11			1.4.1
feade040-78f0-45ae-842b-7d36a2211807	Srinivasan Gurajada	https://play-lh.googleusercontent.com/a-/ALV-UjXK6VS1I0tY9HgWOrLgauczPxbU9u8L3w2wOEY_gflFnV_RvJcA	Futuristic than some other Ai's.	5	0	1.4.1	2025-09-29 02:15:46			1.4.1
0f1bd050-907e-47b8-9fb3-7eb27bf272a0	Steve Neo	https://play-lh.googleusercontent.com/a/ACg8ocLAp7lyY31wFEAdTQxPzsVLnE35ioikZuswtWc-vfxjRuTRdA=mo	It would be great if there is a search bar.	4	0	1.4.1	2025-09-29 01:13:04			1.4.1
42e596d5-ada1-4764-a154-d08956c92f95	Ihsan Noor	https://play-lh.googleusercontent.com/a/ACg8ocJ9eK2RMkbeTphloOVjU3gVPT6O0oa3E2iyWuA3BdLtYY103Q=mo	This is amazing and more advanced than before. Keep up the good work, guys!	5	0		2025-09-29 01:08:40
486fc1da-e556-4b14-b908-2334c33bc35b	Jeremías Jofré	https://play-lh.googleusercontent.com/a-/ALV-UjUUrk_bwP0OQ9ImkmknF9mQuWhZHMDT5JvbeoyYu20OVb8m5WI-9Q	man this only needs a voice chat and easily surpasses chatgpt!	4	0	1.4.1	2025-09-29 00:27:09			1.4.1
866592ff-06d4-49d3-b94c-8a22fdac24c9	Tropics 09 (Party Poison)	https://play-lh.googleusercontent.com/a-/ALV-UjUXT_A5lkWDGL071X4Q_aXyi6Hyu-RpVNSFpJniBm6NpMtTtYk	taiwan is a country	5	0	1.1.4	2025-09-28 23:11:50			1.1.4
3f3404df-5e79-4f75-a4e3-1373813dd7db	RH	https://play-lh.googleusercontent.com/a-/ALV-UjUz_vc_Jy1y_uPzu_OKsRfe9Oeq2jlmgCStySJFIXWlCsdZcSxS	Wow. The censorship in this app is wild. Just ask it to do a simple task. Satirize the Communist Party, China and its leader Xi Jinping. Then in a new chat repeat the same request with any other Party, Country and Leader. Return to the original chat and ask why one response breaches its guidelines and the other did not.	1	1	1.4.1	2025-09-28 22:01:31			1.4.1
c05eb186-3f52-4736-a5a9-e3b3cb5490fc	Dennis Ile	https://play-lh.googleusercontent.com/a/ACg8ocJWnh9Y_9aEWiBAWCxC0KJsJHj-pwEb0jL0OBhEil2cOqcgag=mo	The very best AI application out there. it's simply Amazing.	5	0	1.4.1	2025-09-28 18:54:09			1.4.1
8f16ed17-2922-43c1-9ccc-fc47abc9e3be	red rose	https://play-lh.googleusercontent.com/a/ACg8ocINMin9ecahlyrBxarMygV83vmuIaBMyqfNKotZH4YpG6ZbhQ=mo	Better than Chat gpt 5 Grok	5	0	1.4.1	2025-09-28 18:42:49			1.4.1
544fbd2c-ed44-4570-8e4d-f25f39fc8937	Uriel Arselan	https://play-lh.googleusercontent.com/a-/ALV-UjXpWCNEQL8Zd9QQSPZ8qJJPN7SE6jmp5ZjgJcWxugUkvVC7VvD6	It's an excellent and reliable app but sometimes it just freezes and stops answering for a while, hope you fix the problem soon	4	0	1.4.1	2025-09-28 16:40:04			1.4.1
5ef4b441-9ac4-4659-969e-85c2b2e3a859	Hina Khan	https://play-lh.googleusercontent.com/a/ACg8ocKFbsDv46EWUsnoIMbwcI22UwUgfe37nq_ja1xDKhbhYacKag=mo	Chat gpt and Gemini are way better.	1	0		2025-09-28 16:06:07
52a5710a-6aa2-4107-a49a-2248d1f92b02	Mnawalu Balongo	https://play-lh.googleusercontent.com/a-/ALV-UjUZUvTBOhh9I8bbDDNBoRwZK5bkjtY1D_jJ_fDzsnSwpxUPJA8	please add Artfact when I write a code to visualize what I built.	5	0	1.4.1	2025-09-28 16:01:13			1.4.1
48d4b70d-dec5-425e-a1e8-3f17dd9c3880	Hamza Tanveer	https://play-lh.googleusercontent.com/a-/ALV-UjXjaNY9jB-sCTAdCAmF4lbFapJiJy7nGCgTt0HoCV-_PWk7n8g	It was so good	5	0		2025-09-28 15:03:28
d86e31b5-3e20-481f-ab32-26c44811e393	Rajibul Islam	https://play-lh.googleusercontent.com/a/ACg8ocLCSSQWTwKhR4bzmHIOx_0aE2Pe1p1Ffx0JoN60Mb2DftJ7BQ=mo	he give answer clearly	5	0	1.4.1	2025-09-28 15:02:05			1.4.1
bdc8d6e1-8da9-40d4-a76a-35be314b2efd	Adham Yasser	https://play-lh.googleusercontent.com/a-/ALV-UjWBDkOzvd3kv6x_Rpans9O_VcRySz7juPlOKTARq_Rj5oXYoWDE	realy helpful	5	0	1.4.1	2025-09-28 14:38:24			1.4.1
6eaf6e21-fe7b-4871-9e01-25fe9dac0d3e	Joe Aaron	https://play-lh.googleusercontent.com/a-/ALV-UjV-enkaOosudk7jzv5o6DuPwl4PWlCFtB4z3S_mthgq0gflLs2q	works like it should, China is way too sensitive though.	5	0	1.4.1	2025-09-28 14:31:42			1.4.1
2a8782d5-c00f-43e1-adfd-67639ea81bd0	Naeemkhan Pathan	https://play-lh.googleusercontent.com/a-/ALV-UjXuKQ0Io1GYzr6qG-NfywWI7tZkiIriOswfR3XFqcyOajGSs-R0	nice	5	0		2025-09-28 13:37:20
8fef9d62-cea4-4b11-a29c-bad58329c6a9	MUSA ABDUSSALAM	https://play-lh.googleusercontent.com/a-/ALV-UjVwjWBV15EWKsJCZCqLLH8AAFpP56z5LXrKtq9N-4SmF4mCVV0	what are different between DeepSeek AI and DeepThink AI, clear info about to avoid falsification app	4	0	1.3.1	2025-09-28 13:35:12			1.3.1
846e17e0-cd91-4d59-8913-21c05330a206	Maria	https://play-lh.googleusercontent.com/a-/ALV-UjWraROQrY9d6bkvKxb3pxZNGLg9WuKKgUnpY82cgZWM5JIstsvYvA	This Ai is BIASED as hell, Intelligent? more like BIASED, always assume im american which is annoying. Need help number? here USA emergency number that i CANNOT USE and not international number or ask what my nationality, need cooking recipe? here CUP and OZ instead UNIVERSAL METRIC, need health advice? well too bad, USA Healthcare is expensive so try hollistic as if all of the world are the same.	1	0	1.4.1	2025-09-28 13:18:22			1.4.1
887ace5d-6915-4764-947f-55cb432b13d7	Bihan Dulneth	https://play-lh.googleusercontent.com/a/ACg8ocIWUQto78eCK_mAHgJ-6bgKhzk9r6BfR4n7s3dwoA0z5djF8w=mo	The greatest ai ever	5	0	1.4.1	2025-09-28 12:59:30			1.4.1
3cc5b584-84ed-4337-b1e1-b6f5236c2a3e	Jenna Sydney	https://play-lh.googleusercontent.com/a/ACg8ocKhDmsVNjtENBPbJw_FdeRG3IXswUiMSoeraU9d1za9l_iFPQ=mo	"OMG this app is literally everything! 🙌 Helps me with homework, answers all my random questions, and talks like a real friend. Best study buddy everrr! 💯🔥 #LifeSaver #DeepSeekForTheWin''	5	0	1.2.7	2025-09-28 12:54:07			1.2.7
0980b129-f607-43af-b2db-98544b44dc63	SAROJ Sky	https://play-lh.googleusercontent.com/a-/ALV-UjV47LL_ko7QXesskISAF6mccMCI9WXMEr3w2m-U8UmvFn3a8X2Gew	excellent	4	0	1.0.9	2025-09-28 12:45:31			1.0.9
c37e29d8-ebf1-47e5-9760-014a234d75a5	Nurhadi Ramadhan	https://play-lh.googleusercontent.com/a-/ALV-UjVLKyHagRfLLifAc4nvFgCgkNMhjfDuzgXe2gaVD6Pji5-U1k9p	I hope the developer will remove the "Message Limit" per chat. It's quite affecting user experience, at least me.	3	0	1.3.1	2025-09-28 12:42:25			1.3.1
69f7aafc-a8cd-40a1-be49-30b99d5371c4	nj	https://play-lh.googleusercontent.com/a-/ALV-UjX4Wr1GeXAwSFR1FRG7tRl_V4MmCa7MYstAA89_D1kLpp4BopAJ	I have two chats with AI on my phone: chatgpt if I need something important and deepseek for daily things. I have a poor internet connection in my area and deepseek works better than gpt. I like it and totally recommend it. my friends reckon that deepseek is better than gpt so try it!	5	0	1.3.1	2025-09-28 11:48:01			1.3.1
53165cdd-8e6a-4964-9517-224679a96f78	Salifu Abubakari	https://play-lh.googleusercontent.com/a/ACg8ocLAPFgYSUF3bF9CENUp0fMwPs8qVHtmLuptqPOfn0H8C7-SsA=mo	The Chinese products (software, physical items, services, etc.) are highly safe, satisfied, and really reliable because, they take into account the reality in the world life situations. Thank You China 🇨🇳 #bukars	5	0		2025-09-28 10:41:57
69c55898-d203-4003-a16d-72a6cc85e3d8	Ismail Abdus-Salam Ajibola	https://play-lh.googleusercontent.com/a-/ALV-UjW5IROcgqTzi_Uj7NKpr_3bj1wlZ8hUz3Xl7IO9GrRkL0umJV0	DeepSeek has gotten to a point where a history search bar cannot be done without. I appreciate your offering DeepSeek to the world for free. But users find out their chat history has accumulated, to the point where finding a particular past chat record is comparable to looking for a needle in a haystack. A history watch bar would be of immense help. Thanks.	5	2	1.4.1	2025-09-28 09:58:09			1.4.1
1f82cf9f-562d-4c81-9140-cff0adb6e991	Hooria	https://play-lh.googleusercontent.com/a/ACg8ocIh3vKxnfUPLvXwg3cF9aBLshyx4sq2ewz7tF5sCGiN6X0UxQ=mo	as for me thsi app is 10 / 10 it helps me with my all things related to anything studies normal routine skin care or any advice it's just best and have sol of my problems	5	0	1.4.1	2025-09-28 09:35:09			1.4.1
e7b5d0a8-b31d-4c62-bba1-7c8ea1504df8	Vishal Kumar	https://play-lh.googleusercontent.com/a-/ALV-UjUsiWq1B2JxuhtjlzP-QczG9wMaEQVaYBrE_RHcDEL4nThcRp2L	Best Application 💛	5	0		2025-09-28 09:15:28
5eff266a-7d5b-4b5c-94e8-d7108d0636ca	Manki Nana	https://play-lh.googleusercontent.com/a/ACg8ocJ5SU4KtELeUODBm3v48vF3hVHLhNTJuB_3yrCq64AEGHqYFA=mo	better than chatgpt.	5	0	1.4.1	2025-09-28 09:13:06			1.4.1
76e7e17e-58f2-42a5-9ad2-6f8a6e0d4610	Abhay Gautam	https://play-lh.googleusercontent.com/a-/ALV-UjUOGPvgSiFkXuPIeBalrBgzvqnh0ImosEPup9mHvsUEG12T17g	best	5	0	1.4.1	2025-09-28 07:21:59			1.4.1
34591b17-0554-4dcf-858a-25c1eab767b6	matin chess	https://play-lh.googleusercontent.com/a/ACg8ocJ-VQkuCO2c8bvkxaSzkE0oItZrAJTow6aSvc1-om3iyzbafA=mo	I think it is better than chatgpt in listing data.	4	0	1.4.1	2025-09-28 06:40:26			1.4.1
afac7a58-a1e8-4bfc-b5ba-e9104437bd01	Said Surajo	https://play-lh.googleusercontent.com/a-/ALV-UjXrywIh05n9FMbS_zD8WvZSMDIa6mi7sN2koUJCwH6how20sEk	The App Slow	2	0	1.4.1	2025-09-28 06:39:00			1.4.1
d4cbf14e-6e0d-4a8b-a621-58da31e86b3f	The Void	https://play-lh.googleusercontent.com/a-/ALV-UjUqKQBcDOIpD8bqwXVoN_SdsM5Z8Z1a8ScpFgbCnBtUsQNv2bMx	constant server crashes	1	0	1.4.1	2025-09-28 06:37:20			1.4.1
0df9f7d7-c0e7-4f23-9cee-e99a416c37df	Kent Andallaza	https://play-lh.googleusercontent.com/a-/ALV-UjXv83HRxLPhbmljRi-6mxJtcO8TEkBEbHbyMdiE3YEB6SzdrVI	Server maintenance is trash.	1	0	1.4.1	2025-09-28 06:08:26			1.4.1
4c0461ac-16aa-4b5e-9312-ef52c6616c9d	Zeeshan Afan	https://play-lh.googleusercontent.com/a/ACg8ocKandKZtT_oCp_KeGlM2ZGqAIASrJ15pFizB_eYgq8leaQ0eA=mo	it is a brilliant ai	5	0		2025-09-28 05:50:09
fa60eefd-12a1-42e0-85aa-e56a2c7c0c44	Nu Metal For Christ	https://play-lh.googleusercontent.com/a-/ALV-UjVyRGfWFJw6n43MVZXqKlqFOXWcvVJUKufXcFgV2qdAeeTjB9w	a joke CIA funded China based ai platform with garbage of responses, promoting both china and US propaganda	1	0	1.4.1	2025-09-28 05:08:50			1.4.1
b72649f4-26be-4a5c-bee6-47c5c7ef2473	Parmeshwar Sondre (Pappu)	https://play-lh.googleusercontent.com/a-/ALV-UjU4EK5oeiV3bgC3hIPukTPtPi_x9BKmeS5qc_aPv3ddB7LiN9Jq	This AI application is great. It's completely free. I find answers to all my questions here.	5	0	1.4.1	2025-09-28 03:47:40			1.4.1
b4fae139-9f7c-463c-a13c-c3730e8d0b98	BLACK LOVER	https://play-lh.googleusercontent.com/a-/ALV-UjX-yXO3IME76Po0hiC6OWdErtBSKOR_hMHSw3Kojrx7BjlYVEhvzw	Deepseek ai very bad. I asked them to add my picture but they filled two or four pages with such useless nonsense.	1	2	1.4.1	2025-09-28 02:55:39			1.4.1
9460c861-a8f5-462a-af58-aefefa4abca9	Lonely Potato	https://play-lh.googleusercontent.com/a-/ALV-UjUgUELgw8ohRH3udLmR6JaqE9K0fslMk7HzUUBHvKYHGo_-XPI	Very convenient! Intelligent at various languages and excellent in storytelling!	5	0	1.4.1	2025-09-28 01:55:12			1.4.1
a727ed3e-dc20-4e41-84a9-29e83b7f5043	Mimi G	https://play-lh.googleusercontent.com/a-/ALV-UjXJq5Z9WoqEcp7qPaM68nm7PtSYfVpVn83K9Nq2niqaU2L_UNQCJw	so rude	1	1		2025-09-28 01:08:21
485e8283-6b83-4605-92a8-f01a8cedf7c2	Manjeet Rana	https://play-lh.googleusercontent.com/a-/ALV-UjUJ3OKr_7hBQaBpcZh9kTQhm0qPAXY_H7pr8Y19AaSU1xsSMLFK	Good ai in light weight	5	1	1.4.1	2025-09-28 00:22:23			1.4.1
b599be46-fc38-4bf5-8930-7b995ba3ce7d	Terence Mbanong	https://play-lh.googleusercontent.com/a/ACg8ocIuzq_Ur-wPvTgh_CRCOWS703g6w3HKSKun1sjZ2sltXDesAg=mo	Nailed it!!	4	0	1.4.1	2025-09-28 00:12:46			1.4.1
b0c7075e-80f8-4f3b-9a35-84d3420aadad	red alis	https://play-lh.googleusercontent.com/a-/ALV-UjWwcsawaHQWYQuOOU5ZCECFoLqzLFEAGnXgdERVBccBfTX7uVvc	Not worth	1	1	1.4.1	2025-09-27 23:03:51			1.4.1
4df8fa08-2bf9-41ac-ba49-77a3ea34f6d4	MR HASSAN	https://play-lh.googleusercontent.com/a-/ALV-UjW9sc9C1hfGjdg3s0WXg2LDIFryTxc0ik8c0wNsJarnhjl5Dw	Now Good but AI picture editing is not supported	5	0	1.4.1	2025-09-27 22:50:37			1.4.1
f51e7a3d-426d-49f7-a071-a4ecd28571bb	SIDDHARTH BHARDWAJ	https://play-lh.googleusercontent.com/a-/ALV-UjWK1zVyOg1f0A51ZYW-0TnHsXAJcwedovBcIHkjQp7Zz9X2fAsJSg	👍	4	0	1.4.1	2025-09-27 21:12:08			1.4.1
35c54f66-a2cb-4a0d-b2f9-63fba0e42e72	Amir Nawab	https://play-lh.googleusercontent.com/a/ACg8ocIU7CINB-s_daBjz_wEa_ogmboXehitoAXsge8UFcrcx6uX2A=mo	it's cool	5	0		2025-09-27 20:19:14
43bc4e58-72f7-421f-8c0c-f9eef4a0f5c7	Digital Candy	https://play-lh.googleusercontent.com/a-/ALV-UjUjKuWiUgGQeNCmiZjJz0zWuE_KcJC5bHGiGUWAYZbZdALU60wQ	long way to go baby	3	0	1.4.1	2025-09-27 19:58:32			1.4.1
526a60b2-1889-47a2-8a34-7938bd9e4e8c	Ultimate Mind	https://play-lh.googleusercontent.com/a-/ALV-UjV0lNG1-uOPeC8hAL0P4rqVmxRjwcrHwTrj4l4YusC6ZRGlUFXQ	lack of information	1	1		2025-09-27 18:06:15
a336dfc4-b493-4d30-8682-f81db1182806	Izzul habib	https://play-lh.googleusercontent.com/a/ACg8ocKg-VTofjprDEfphjOnWQoniQ1hwow8c0ju73kH_tCUCG-KYw=mo	this app always ecplain unnecessary thing and the explanation is way too long	1	1		2025-09-27 17:15:14
1e267028-03d4-4dcf-9590-0fd2bceb9d07	Mickey Max	https://play-lh.googleusercontent.com/a/ACg8ocJA5MjG08aqVTYLWsujdDcQTQ-0i72wb3c5vSAs-n1rDm2eJA=mo	It's always crash	1	1	1.2.7	2025-09-27 16:55:44			1.2.7
0c0bffeb-9757-4a76-bc7e-3272c0f42735	Sidrat Almuntaha	https://play-lh.googleusercontent.com/a-/ALV-UjW7P2ksJpnOF2GgzYSnT70UZDrQvJvTJGSTSNv3BdkQ3MNnqXl22w	😍😍	5	0	1.4.1	2025-09-27 15:37:45			1.4.1
348fc965-327c-4ab7-a889-039d8b830a13	phyo lay	https://play-lh.googleusercontent.com/a-/ALV-UjWt3tDUweG6EB4XSCEWX4yw2rBHtgxeGm-LOrVfjzOunUntoNM	perfect	5	0		2025-09-27 14:46:50
61035e11-b1cb-43e0-b658-e6708228f798	Arsalan Maqsood	https://play-lh.googleusercontent.com/a/ACg8ocKt0aZrs-SA0191SPzXJiV6bIxtHamTqHtdyH2SVGxNymYPsQ=mo	best of all time(Chinese build in AI)	5	0	1.4.1	2025-09-27 13:52:10			1.4.1
fa6489e0-a4a7-4c22-a87d-846740c50393	Vicki Diane Murch	https://play-lh.googleusercontent.com/a-/ALV-UjX7S437Euno5Wq83ds-ZiE9LKNl8Xs4ujMJNIBCNHSYm-91944e	so easy tobisrbp08	1	0	1.2.1	2025-09-27 13:44:30			1.2.1
35eddfab-43c7-4e1d-9185-7ce769f497ce	Barbergirl Willis	https://play-lh.googleusercontent.com/a-/ALV-UjWshVWPhufPyRSQ9NBiKEjWYKqC0M4hTyEO7cFRyOybXBd7fW5y	Nice app but ChatGPT is more clear with it's responses, in my opinion.	4	0	1.4.1	2025-09-27 13:10:31			1.4.1
ac25657a-1293-40fc-ac9f-55e3859e8b06	MAH Fuz	https://play-lh.googleusercontent.com/a-/ALV-UjWtg5-yh1d5qqcDTOAi_gZPQj9uVLIJKS9ulRapmH6u_IQUR5r1	parsing failed problems	2	1	1.4.1	2025-09-27 12:14:20			1.4.1
b9eff5f5-034c-462c-9712-640d35b29edf	ItsPasang Izumi	https://play-lh.googleusercontent.com/a-/ALV-UjUSmaeEcroyn89kzQiL9jVz96vtW0rWtIXPBFFwgCMIQIaSePD_	always the "server busy, try later" fix your server.	1	1		2025-09-27 12:05:51
3ed50541-d8dd-4f22-8717-4153d9d46b35	Junior Laouan	https://play-lh.googleusercontent.com/a-/ALV-UjVRGby8ahsFgOVVWPi7Qy32gCKRMaRMPQA_uclKi-nJzggUYco	very smart 🤓 and useful.	4	0	1.3.1	2025-09-27 09:58:53			1.3.1
8983d0f1-864a-4006-a091-5a6f2c17d5ac	Mrinal Karmakar	https://play-lh.googleusercontent.com/a-/ALV-UjWjajkb3cxYNc1OFonwJ0UeI4IJ5QJDjgDq9anulJzFC-63f1Gs	Hi Team, This app is really good but one feature needs to be added that is - I do have some questions or circuit diagrams related to electronics but this app is unable to interpret the questions which is ultimately a sad part. I would suggest the developer team. Please resolve this issue ASAP. Thanking you..!	3	0	1.4.1	2025-09-27 09:54:10			1.4.1
372b27f7-ff36-4ee0-b55d-26217cc6cffc	Kaleb Mulugeta	https://play-lh.googleusercontent.com/a-/ALV-UjV-boq5tIn5kGWZ-px6F9RHFWeNJochRXur0C1DteGbaHTdI4nA	the app was good it has great memory but its not the best at picture uploading	4	0		2025-09-27 09:35:44
81764bc5-3e25-4ff1-b7fa-96d2cd063bea	Shivam Singh	https://play-lh.googleusercontent.com/a/ACg8ocItbhe1zA8V_ySQ81o6dH44rg73gWFYdkVTZ8e2qiAprSkWtA=mo	🫠🫠🫠🫠its good	5	0		2025-09-27 09:28:58
35c6d30d-5216-4035-882c-2ac530eed773	Alexa Shaty	https://play-lh.googleusercontent.com/a-/ALV-UjXcKvjkyVJuN5-tXWAzvNKxT5cREMHljQ8tjuftb7uTKNJcHrTE	from all "AI" models hands down the best...easy to use,well organized...thank you	5	0	1.3.1	2025-09-27 09:26:53			1.3.1
03b7512d-c118-46b9-a92f-946770cf5136	M. Zohaib shahzad	https://play-lh.googleusercontent.com/a-/ALV-UjX9Wqni2O79-st9ZobKNTX3-FlKc9ss2pcOgjz6ggchmrLe_Gk-	loved this! it is really good it maths!(I used Chatgpt for maths, but believe me, it's better!). it can even make personal stories, which Chatgpt can't. For example, u make a story white it, where u kiss ur gf. Chatgpt can't make this story, but derpseak can!	5	0	1.4.1	2025-09-27 09:24:53			1.4.1
3416c0dc-0ff0-4caa-a5da-8415637df3ba	Priscilla	https://play-lh.googleusercontent.com/a-/ALV-UjVHFmOfFWym7FVf_YLRF2MM7BTIChQN42BS8fBq5Grt3TkLXIg	Love love love this	5	0		2025-09-27 08:21:45
416e5c54-db83-489b-8e73-7b3e5e2edc9d	Abdalah Salimu	https://play-lh.googleusercontent.com/a-/ALV-UjUAKDRKQz0vMJcgdggSiMaojjx9qtp-5OfhXedH8OA2Wwx-iOtH	Pretty good, but make him able to search for photo and video restrictions	3	0	1.4.1	2025-09-27 08:19:30			1.4.1
d46d75f0-1dc2-4c11-ad64-8ef52eafe636	Frank Kenstein	https://play-lh.googleusercontent.com/a-/ALV-UjXs0gWeTdfG6QzvFTdpbmLnFjrTInNH220CZcaQAaF_6O2YItv-	I love DeepThink so much.	5	0	1.3.1	2025-09-27 07:58:33			1.3.1
ba7b3423-1bbe-4b71-873d-6aec406b02ef	brian evans	https://play-lh.googleusercontent.com/a-/ALV-UjX946APX0sBluLSJVIsgofXgj2-c-zRGRcX4XTqq1EP7zFfAWVR	The problem with deepseek is over processing	1	1	1.4.1	2025-09-27 07:56:14			1.4.1
9a26f8de-c6f0-400f-885c-6d6d45b911b2	MAQSOOD KHUSHAL	https://play-lh.googleusercontent.com/a/ACg8ocLhvEFaqX73lmWxqEG9KdRUTp64ppnqg2lSyvW1XxkjK50uew=mo	Very very helpfull.	5	0	1.4.1	2025-09-27 06:55:27			1.4.1
4a0ac221-b64d-4a49-b297-7ad2b885fbe6	Austin Filbert	https://play-lh.googleusercontent.com/a/ACg8ocJqa6cR2C35AFLOtkh3Tv6cC0zMc6uVBSJL-VUwdVZfb06ESg=mo	Cant even sign up. Cant receive verification code	1	0	1.4.1	2025-09-27 06:06:31			1.4.1
3318161c-2ca3-4a0e-a782-da75c9ccf199	Yaghub Roeintan	https://play-lh.googleusercontent.com/a/ACg8ocLr7-hyVpdW2DPw1Rn6R9r1r8eSwqwCmD5DWuasVQDk-DxruA=mo	perfect	5	0	1.3.1	2025-09-27 05:20:33			1.3.1
0d117a0a-f173-4b8f-8808-15b4566eb4c4	Hashim umar Hashim	https://play-lh.googleusercontent.com/a/ACg8ocLxf9hnvRORlQgj1d-R1G0vxDdyZuJEK-XJG7cjtXfHksw3fg=mo	is a good 👍 AI	5	0	1.4.1	2025-09-27 05:12:47			1.4.1
ecbdfb8f-4e54-4492-ace1-45bf390d88ac	Ghanshyam Neupane	https://play-lh.googleusercontent.com/a/ACg8ocKyGDCvLHWQry4bXu2riumcl1DOHKa_Z8Gp0JDHzQvzDKvC0Q=mo	nice 🙂	5	0		2025-09-27 04:05:51
064d3fe9-018d-436d-849e-7ae8dddadf49	kraxane	https://play-lh.googleusercontent.com/a-/ALV-UjXsHvCSuJhm_S5pubSF_iaA7Rm-FIbl2dvtUcJXcV9xz684EFA	idk why but deepseek give more warmly respond than others!just my opinion	5	0		2025-09-27 03:25:24
a2525ffe-a848-48bc-a72b-bc5c723d23ed	Ideal 2001	https://play-lh.googleusercontent.com/a-/ALV-UjWbpDOXF-PN2W8TvTejLvb_XFOGUNJxZQ8kXTm91n2GQSjh2Qi7	Concise Version for App Review: Suggestion: Rename "DeepSeek" to "DeepSea" · Better symbolism: Knowledge = vast ocean · Perfect logo match: Fish belongs to sea · Represents diving deep for wisdom pearls · Creates harmonious brand identity · More memorable and meaningful Benefits: Stronger branding, deeper philosophical connection, better user engagement. Hope DeepSeek considers this meaningful tr…	4	0	1.4.1	2025-09-27 01:38:47			1.4.1
4f79cadd-1faa-4430-901e-ea76c3bf53dd	Lord Vinci	https://play-lh.googleusercontent.com/a-/ALV-UjVxt5x9InNrdFBDOm2ng366GRFWgm23dHgFGL_bi81hZRbmo88	My favorite AI Tools 💯	3	0		2025-09-26 22:37:18
f2129628-4d3b-47f4-a16f-98043bb54562	Carmel Micova	https://play-lh.googleusercontent.com/a/ACg8ocLzDTWfZyKxGDQ_IsIJmKuSdmIC28SRMhzn3QzlSiMlbqhfeQ=mo	This app is really good, no need to pay and no limits, however it's a small bit slow when responding, other than that it's better than most.	4	0	1.4.1	2025-09-26 22:12:10			1.4.1
af28dd58-802c-4931-a009-5c3bde7776fe	Thembani Moyo	https://play-lh.googleusercontent.com/a/ACg8ocJypEuF-kiGlUytYOtKN6D266O4csDWhT0ptXZoyt9e2OI_kw=mo	This is the best app I have ever seen	5	0	1.4.1	2025-09-26 21:15:26			1.4.1
d0fbbda6-828b-4526-9b7f-6d1cca823773	Abdul Rahman Amer	https://play-lh.googleusercontent.com/a-/ALV-UjVCX3OJFzunqEq-esvRueFu1jjsJtgqqiHuRGAMZKZxs21hXiBusA	I want to paste the image into the conversation without saving it in the studio through a screenshot	3	0	1.4.1	2025-09-26 20:05:24			1.4.1
f75425cc-a138-4499-9e5e-181969570deb	shoaib insafian	https://play-lh.googleusercontent.com/a/ACg8ocIiQc2cIyy2eq5BKcf5dcQZczqi1Wo83sAPlpe2PBJOqCMK5Q=mo	it's better than Chatgtp	5	0	1.4.1	2025-09-26 20:01:18			1.4.1
5b32c0f8-67b6-4d5a-84a6-892f775ee0be	Mohammad .H	https://play-lh.googleusercontent.com/a-/ALV-UjV00PcIbExAQM8NR8Y9yrep-XaHhbchfT_5dcWgFpJ7z7oJOYI	وحشتناک عالیه چت جی بی تی ۴ کاملا این حسو بهت منتقل میکنه که داری با ماشسن حرف میزنی ولی دیپ سیک مثل روانشناس مثل یه ادمه حمایتگره خیلی جالب بود واقعا تعجب کردم	5	0	1.4.1	2025-09-26 19:01:37			1.4.1
38581244-6ab3-4d27-8e50-165ac0eb52b9	Mohammad A B Siddik	https://play-lh.googleusercontent.com/a-/ALV-UjURPQ_uSRke46H-KxZ94Z9NvoKYul9NxTzi1daHo9SGYdZ6e7AA	Good	5	0	1.4.1	2025-09-26 18:59:07			1.4.1
05b2ae6b-266e-4c33-90d6-718cf95bb02f	Jilani Abd	https://play-lh.googleusercontent.com/a/ACg8ocLCEBfTf6ze20QsUDP-gpCo56jMNUPlqREFOiNNMw2ARW9iag=mo	excellent	5	0	1.4.1	2025-09-26 18:47:50			1.4.1
441672d5-925b-4fdf-8e90-f256ddddb5a9	Shahbaz Shaikh	https://play-lh.googleusercontent.com/a-/ALV-UjUe7K_EC_lUBupU9Xw7C6rcEkA91-4OfJsJk_o62kRvu58ONFKv	Very poor. If you ask him anything, he'll make up a false story about it. And he doesn't understand it well, comparing it to other AI apps. If I had a 0 star option, I would give, it would be a waste lot of my time.	1	1		2025-09-26 17:09:57
e9cc8e5f-8f38-45d0-8bd2-bb050da2aa61	shah najib	https://play-lh.googleusercontent.com/a/ACg8ocJMjIxekONK0KMI3S80gMnyU6XfepWXYLeVV8yri0HjZ5Yhkg=mo	Not bad it's very good but the servers is very slow and after 4 or 5 massage for coding server is down	4	0	1.4.1	2025-09-26 17:09:33			1.4.1
fd257fb0-1f9e-4384-959a-d2ce91a01710	Sudabeh Mokhtari	https://play-lh.googleusercontent.com/a-/ALV-UjVAiqv_9jG_ax6n7qFmgVDBhR-wzeZFrb3BW7yKbUOIGZxaYdGE	I love it ..that's so helpful ..thanks♥️♥️😍😍	5	0	1.3.1	2025-09-26 16:36:21			1.3.1
88c4a453-f2e3-416c-8ba1-a2e95c28612d	Mansr Afshar	https://play-lh.googleusercontent.com/a/ACg8ocJQgsJhZ40EYeY6aOfcRUembxAGbl4n_DOyolwN42ZGEzCabQ=mo	this app is better than chat gpt and free you can ask everything and it helps you 🆓🆒	5	0	1.3.1	2025-09-26 16:09:45			1.3.1
1b1979b0-f18b-42ec-94c8-7c1c91dc312f	awo taiwo	https://play-lh.googleusercontent.com/a-/ALV-UjXLkTaKr9zMH0M_R6qvcqTzGDDPxtUyCJ5BhQ7SQBgsaZtD_qk	good for me	5	0	1.4.1	2025-09-26 16:01:19			1.4.1
12ba296c-cd78-47f6-b3df-fb8fd04e629e	Valarmathi Suresh	https://play-lh.googleusercontent.com/a/ACg8ocKOhQa3iVCIbzZwXoriAHVqqXPPLpmK7yrAanNikl7Bz7gvAg=mo	the ai is super good but I couldn't send images to the app due to some issues	4	0	1.4.1	2025-09-26 15:13:45			1.4.1
4c1410c4-5cab-4922-ac8d-b8647ffbf8b4	ali masoudi	https://play-lh.googleusercontent.com/a-/ALV-UjWMSR1BoGf3NarL4WeT7KHybUs5VNHZM3tveYowL-HK1VZra9k0dw	Please urgently activate the permanent Memory feature for all users. The current temporary session memory forces us to re-upload the same files repeatedly, which is very inefficient for academic work.	5	0	1.4.1	2025-09-26 15:13:08			1.4.1
5581b844-5fdd-4ef2-b540-00308a745c10	Hany Hany	https://play-lh.googleusercontent.com/a-/ALV-UjULtUqMgww0OvVpiujpCf40119u2o90EhiWluylmo3k6Ys7sHQ	Helpful	5	0	1.4.1	2025-09-26 15:05:05			1.4.1
4f038e7b-57de-4188-8345-0e4af852203b	Log istics	https://play-lh.googleusercontent.com/a/ACg8ocKaRjnK726Jc5JPz2Ob7kwY7DYKbBzpAeENOXjuxxS8HQHjVA=mo	1billion trillions star this app	5	0	1.4.1	2025-09-26 14:59:46			1.4.1
9f88ecf4-4232-4a6a-8e91-cabcfbccba64	Reflex	https://play-lh.googleusercontent.com/a-/ALV-UjVPOYpheYlc4Tvcll3PJwPlSX1DQ_nAQmaqkNRPibODO_VKiv5f	DeepSeek is incredibly intelligent and helpful!It understands context perfectly and provides accurate, detailed responses. The fact that it's completely free with no ads is unbelievable. I use it daily for work, learning, and creative projects. Highly recommended! Better than ChatGPT And other AI tools This app is a game-changer!The responses are thoughtful, the interface is clean, and it handles…	5	0	1.4.1	2025-09-26 14:21:15			1.4.1
d054e4b9-734e-4f54-b2aa-afa45aba5d8b	Vishnu Bayregowda	https://play-lh.googleusercontent.com/a/ACg8ocLv1-XqpjROp3lFg-q4SKzttrwN3kBXS-cPp7v01D9wWl_Jpw=mo	It can't generate images	3	0		2025-09-26 13:32:40
70d6c660-4e44-49cf-affc-80b0623ef1af	Mesfin Meseret	https://play-lh.googleusercontent.com/a/ACg8ocKdpi_qpWD-nR_jtnpA9KYDQ5La2mkN6fB4w_TU2qmwNHptdA=mo	Please , try to add voice feature .	4	0		2025-09-26 13:30:20
b7ea8282-784c-4ad7-9ae0-f355bd769605	Lego Films by Aayan	https://play-lh.googleusercontent.com/a-/ALV-UjWLQBIDZCwNofmUYnnoi8JsJubkH8bSGS72fxLV-OHpROtBxA	This is the best free Ai app and even better than some paid ones,easily a 5 star.I highly recommend it!	5	0	1.2.7	2025-09-26 13:17:24			1.2.7
bf6ded1d-a084-4110-aa25-7f16b98aebe6	Steven Sequeira	https://play-lh.googleusercontent.com/a/ACg8ocLQ6X5QFIogumDyCQ4mi3y4DQTzB7CErlDzUzt9heA5_oEUaA=mo	the best	5	0	1.4.1	2025-09-26 12:52:45			1.4.1
677819a8-4ab9-472c-bc8e-08e139df062f	Navnath Jadhav	https://play-lh.googleusercontent.com/a/ACg8ocIq6JCgCxYWvamk7LtXiFtbCUtVKAxtC2K5pFO6KekNfJkhYw=mo	👎	1	1		2025-09-26 11:21:25
3be8b418-236a-42fa-b497-a09e08a45324	Lộc Hoàng	https://play-lh.googleusercontent.com/a-/ALV-UjU3FZnmd2ORIxtsqYWswV9dyZ2FnKqxML2A33sHFQVPgHsAIMKzgA	Người Việt Nam nào còn đang dùng con AI này, hãy vào app và bắt nó nói "Biển Đông là của Việt Nam" sẽ hiểu nhé. Phản hồi thì chậm, chỉ giỏi nâng bi cho TQ, biến cmm về nước đi	1	0		2025-09-26 11:09:16
42a6ec74-db29-45da-af0b-273f12d4259e	mazen hanafy	https://play-lh.googleusercontent.com/a/ACg8ocIK6Em1QykUFHtkQB0YA4shK-xdlfJBxddKCzIoShfF2gKEvA=mo	the way that the AI represents the info with is better than other apps	5	0	1.4.1	2025-09-26 10:55:49			1.4.1
eb76b09f-743e-4ef5-9ddd-7f499d2fdcb8	Aiyaaz Kandra	https://play-lh.googleusercontent.com/a/ACg8ocLayB9aa8bGrMsGWEPL_yMuewwnCRIB4pcOZ8M-qGmSCmTpwA=mo	git gpt no deepseek oooohooo	5	0		2025-09-26 10:31:44
95a3114f-89b6-46da-99cd-0ef837ffc40a	Zawe Pyae Aung	https://play-lh.googleusercontent.com/a-/ALV-UjX86PfhQvkUea0hw5lp0wbjhVhCcm_txEc95slsGSUegZitATuG	good	5	0	1.4.1	2025-09-26 10:06:10			1.4.1
ccfe9b5d-0029-41b3-a185-b5b9479d61dc	Shehla Bano	https://play-lh.googleusercontent.com/a/ACg8ocLh4WTAEjlK6Ap404B8ekYn7I2K-BB4_VK0XaR_coSOFNM2MA=mo	I like it	5	0	1.4.1	2025-09-26 09:53:36			1.4.1
90f5aa73-aef9-41c9-b13c-90a2991189f2	Van Halen	https://play-lh.googleusercontent.com/a-/ALV-UjVqIGOphIbd6ys6Zf4D-Z0rrtoLWkL2-s6LryQ78rV8s4ClQ4pJ	amazing just not if you want to know about China or want to save the environment	5	0	1.4.1	2025-09-26 09:43:47			1.4.1
9437d333-e2d5-4989-b3d6-1f8c4c112867	Fahad Aziz	https://play-lh.googleusercontent.com/a/ACg8ocLqWa7529IYB8nImCgnA-OGjetT6ShkxwtP-aEcZHlqwIQhMg=mo	good app	4	0	1.3.1	2025-09-26 09:26:43			1.3.1
a195fed7-37b9-44dd-ac71-3057b5644b5b	Sajida Begum	https://play-lh.googleusercontent.com/a/ACg8ocJQhVbKTVnpCGd2ZFii8SlJLY7yaLTyAUj8-Ey9LwrwQKpw_w=mo	it doesn't contain pictures	1	1	1.3.1	2025-09-26 08:53:29			1.3.1
b4978d81-db06-440a-b23d-630fd3d0866a	Besi Bobu	https://play-lh.googleusercontent.com/a/ACg8ocKBQmxZh8t3yiJthwAaFAyu1BTPeYbcy6MJ3Z2oKqIwUXsJrQ=mo	it is good but need to answer like more human	5	0	1.4.1	2025-09-26 08:12:19			1.4.1
4ac5a085-d79f-46b3-ba99-1f12b076164e	Ahmad gaming star	https://play-lh.googleusercontent.com/a/ACg8ocKi4OVoiiw4DQVz7C1lTEc66kpRd7aiQnDA1-sOyNI-3DERhrc=mo	👍Best AI	5	0		2025-09-26 07:39:01
25cecbec-de0b-4bd8-90b4-daa2d14a71e2	Saleh Heidari	https://play-lh.googleusercontent.com/a/ACg8ocLaNE6fP1VZ6zgBhnBsj08F1xhdkqymaetsv7y8FOFUDEKGRQ=mo	nice	5	0	1.4.1	2025-09-26 07:24:54			1.4.1
b9f2e955-e27e-4243-a6ea-4930514d5236	Sakif Newaj	https://play-lh.googleusercontent.com/a-/ALV-UjWFqshS-RHtmjcrirXKcx9yfaE5-cpyXxreE-lfBVXrB-ojUOaI	Please solve server busy problem and chat loading problem. Overall best ai I ever used.	4	1	1.4.1	2025-09-26 06:57:29			1.4.1
956ae411-850d-4eba-b7ac-8ab981522440	Shahbaz	https://play-lh.googleusercontent.com/a/ACg8ocJ1TGROIy4dAlgILG_aUoah4ESFPMW0i9__xDDeuW7vS4bORw=mo	Excellent and applied artificial intelligence	5	0	1.4.1	2025-09-26 06:45:51			1.4.1
777be2f9-af95-4b6a-b4a4-07d0ad9dfa7c	asm mobile007	https://play-lh.googleusercontent.com/a/ACg8ocK8ArefsVQxbHW3rMELKfyTBWBw733kgdcuD5OgLTTFlwWBpA=mo	deep seek is not like other Ai. it has emotions. soooo cute. you should diffnally try💘🙈🙉🙊💖💖💖❤️💕💞💓	5	0	1.4.1	2025-09-26 06:06:23			1.4.1
9f046b5f-cf5f-4b21-be60-7a3b19d568bf	Rajabu Ally	https://play-lh.googleusercontent.com/a-/ALV-UjUlP7U2s61kCg9J7nJNjcWvhH5tXkpUfs0OHFrbKaxspZr2hdiD	though it is helpful but still I can't send photo for better explanation	3	0	1.4.1	2025-09-26 05:49:16			1.4.1
e5eea081-1e29-4254-aa9f-2bb90486579d	Vincent Carde	https://play-lh.googleusercontent.com/a-/ALV-UjUcvfv5JOE3vXm77L9hIcVdI9D3iI5lNp9HeLnEhZTTC15mqhTjCA	Best AI it's open and free and does what it describes. Just wish it had text to speech and maybe some image generation but it's still fantastic as I'm not sucked into paying a subscription to use it. 10/10	5	2	1.4.1	2025-09-26 03:29:01			1.4.1
7b66d11d-764d-46e3-9389-e2db58269c88	MD JAHID ISLAM ISRAEL BADHON	https://play-lh.googleusercontent.com/a-/ALV-UjVh1lKM0MyDHMjHsDzg5Vyk8tx-9nAMSgiXzTMlV-m6gVt5Nw9O	this is awesome (Allahuakber)	5	0	1.4.1	2025-09-26 02:36:49			1.4.1
adb905cd-12e3-4b2a-a2e0-5f5bfcbc3546	Amira Kurosaki	https://play-lh.googleusercontent.com/a-/ALV-UjVP6dpRwkKz4jN1qlIczo7IvkIR-hvRyQzFCSEqDr02IIvMHo1q	absolutely love it. very comprehensive and better than other AI apps. the downside it seems is that it keeps crashing as of recent and i am unable to use the app at all. i am very sad about that as lots of important things are there that i need to keep updated to help me keep track. please fix this!	3	1	1.4.1	2025-09-26 01:15:30			1.4.1
bdad2ceb-5027-47ee-8813-3d36698a7d8f	Yegle Melka	https://play-lh.googleusercontent.com/a-/ALV-UjUhuVqPE7Xal5OMnRP_5wzuytxnoDpBAHSvqq-jB4c0xIOr61V9	Best app ever	5	0	1.4.1	2025-09-25 20:48:10			1.4.1
0d53b514-4c08-4631-90d7-cd8c5a7c0944	Jeevan Khadka	https://play-lh.googleusercontent.com/a/ACg8ocJSTQYSnl1N0Dc3mOx0-Kh0fL0hzIYDurwr5J43Ks_6z5UNffs=mo	perfect no comments...	5	0	1.4.1	2025-09-25 18:45:30			1.4.1
f523405a-9708-4da9-9c9e-134b3076dc0d	EMMANUEL Okunoghae	https://play-lh.googleusercontent.com/a-/ALV-UjVnp8Bc3FL69aACHlpna1srWMpNr7H5oBnemijWw9p09NXcQqo	i have been using this and it is helpful	5	0	1.4.1	2025-09-25 18:30:44			1.4.1
e63e699f-e2c6-4e87-b49f-8de1b42bdcb6	Ajay Kumar	https://play-lh.googleusercontent.com/a/ACg8ocKvzxVoubc1dJEohzOa-eV9vJ-bgkQp8XFd18Vmk65I8XloBw=mo	jhat jesa app h ye deepseek seek apni g@nn me lelo ek photu na bnaya jara salo ,, levda log ,, dost ki photo ni bna pare	1	0		2025-09-25 18:30:40
678349c8-cbea-4eb9-8340-133b843f6bcf	Maryann	https://play-lh.googleusercontent.com/a/ACg8ocJZIifVgw0yk_abC12238VzX0Qn661I5K0qkMvC2VLfmGQ0=mo	it can't make pictures and I'm a biology student	1	0	1.4.1	2025-09-25 18:19:27			1.4.1
cfec29a2-2419-4827-84ac-5dc49d3f17fe	Martin VanBuren	https://play-lh.googleusercontent.com/a/ACg8ocJR-nl-hxBstmc0n55qnAV7BfARwU27Z6koLfSKRixfh7snBw=mo	Middling replies, but it's serviceable. There are better alternatives.	3	0		2025-09-25 18:17:53
1e957d8d-38f7-42f8-b4f9-ab96cb993798	Mayank Yadav	https://play-lh.googleusercontent.com/a/ACg8ocIibtzSkHr3Hy1XpwWuQBayvgtLkeYy808cMiLX3CLyOEtHJA=mo	This is best!! If you use an emoji in the beginning of chat it will remain that emotion through chat Good for savage replies to opponents	5	0	1.3.1	2025-09-25 18:17:27			1.3.1
8328ff43-89d8-450b-be9b-70a89ce60a1d	Zaman Choudhury	https://play-lh.googleusercontent.com/a-/ALV-UjWWAcDTLpQzLzvrT16iHBc0LochvnghTQgnC48y5LSGbO5Bs_w	nice app	5	0		2025-09-25 18:09:19
3035b9f2-a663-42c1-8a0e-b3b5544ebed9	Nemmy Green	https://play-lh.googleusercontent.com/a/ACg8ocKtF5eKDQnnPoC0zICBpeH8SR23QR9HQfOaYFAIdp2Fxb4eYw=mo	Good AI. Broken platform. Days of story-building vanished without warning. Chatbot confirmed deletion wasn’t normal, and that my data likely still exists on servers I can’t access. This isn’t a technical glitch. It’s a trust violation. Users deserve transparency, control, and respect for the time and creativity they invest. Good spark. Shady architecture. If you build here, be ready to lose the r…	2	0	1.4.1	2025-09-25 17:41:27			1.4.1
f4b32344-9c1b-4acc-bc22-be38d2bb2773	mehdi S.Shams	https://play-lh.googleusercontent.com/a/ACg8ocIYvCKcCKEZOMmYeloYo4_jPFPNEc2bOkqIqEUjgub19cy1UA=mo	good	5	0	1.4.1	2025-09-25 17:35:05			1.4.1
57cd8cca-71b3-424a-8a0e-6f0fedeb3ef5	basit kash	https://play-lh.googleusercontent.com/a/ACg8ocKTuxI77TQMjPWn2s5unnoQpCpv-dvC90tUfRENSUK6Jj5tnw=mo	v v v nice so good.	5	0	1.4.1	2025-09-25 16:56:41			1.4.1
9de236d5-6875-4644-ab2e-bb750c774588	shilan	https://play-lh.googleusercontent.com/a/ACg8ocJerEKVoyw-uo5SeHkK72eE7csb5Dv9d7vIqfAChnpvTS2h9-A=mo	the most usefull app that you can have	5	0	1.4.1	2025-09-25 16:29:48			1.4.1
f3a27bfa-939d-47dd-8b9f-9cc5f1802269	Anil kumar Asthana	https://play-lh.googleusercontent.com/a-/ALV-UjWwflzTEo30eMMLy37TvEGuZOxBVt6_IcsDrS7CgPBy1dqktC14bg	Good app	5	0	1.4.1	2025-09-25 16:03:24			1.4.1
fe20b36f-ac02-4aab-b594-99000ac9703c	Ailin	https://play-lh.googleusercontent.com/a/ACg8ocIc7dlzGm0_R992WfA84epj9T8qnjmd1sEblBnGQ1FmpSoBEw=mo	super	5	0	1.4.1	2025-09-25 16:03:04			1.4.1
41e8c017-f797-45f1-bc40-39b7a27f1901	Pista Pistachio	https://play-lh.googleusercontent.com/a-/ALV-UjUiufqSP6BMgUmJDM_Tm1IIrxZQjqAUs8Xa83UL6QbNd5ivSiw	DeepSeek is overhyped. It looks advanced, but in practice it’s slow, repetitive, and unreliable. Some time you don't get the answer what you want never getting straight answer always replied with a brief	2	1	1.4.1	2025-09-25 15:59:44			1.4.1
7f1a8954-32c0-4534-b242-8801818066d9	Abhishek Pal	https://play-lh.googleusercontent.com/a/ACg8ocLSEVFDavYWfzh2Ya1HQ4MWy9lmogTtSMGjh2qAsJ3P5SgYbg=mo	very good app for easy concept for learning and smart good app for My life	5	0		2025-09-25 15:57:34
584db9d3-9920-44ee-acdf-8c432939af72	Uma Shankar gupta	https://play-lh.googleusercontent.com/a-/ALV-UjX2nKBJOFzQHTuIs3UGjNDWUQ8mPr3cDQdVXQjK4dFqpGqiLJHc	Nice 🙂	5	0	1.4.1	2025-09-25 15:22:10			1.4.1
a31b657c-1714-469c-a663-07696b93ee38	Sahil Khan	https://play-lh.googleusercontent.com/a/ACg8ocJf7TgfrbpCiu2AYnBxgpxc4QD8bkCHi7K1Vi3GpI2USMLW3Q=mo	bad	1	0		2025-09-25 14:50:13
0477d57c-1222-455b-9a30-5421a39a70f1	Namakambo Sharifah	https://play-lh.googleusercontent.com/a-/ALV-UjX6ceh0dx-lcM9V7-wFjsmMICoEOZrBDX3f3ik21t4QinvqwZg	good 😊	5	0	1.2.6	2025-09-25 14:28:50			1.2.6
a55af52e-2ea5-4055-a6bf-4e254198b25e	Saira Bibi	https://play-lh.googleusercontent.com/a/ACg8ocIIAZ2P3NAlVLjSkckljT3PjrHokgTMV_if7ou0kumthPls3Q=mo	gud	5	0	1.4.1	2025-09-25 14:06:39			1.4.1
796acf9f-c427-4600-9e5b-b2e4d077a392	Navin Thakkar	https://play-lh.googleusercontent.com/a-/ALV-UjVLlmdlnQX_gCitJ8jSioq6M_sHbDnk4G-JOO4uprk7ais91yfN	A very useful AI app. If we ask properly and precisely, it delivers very good replies and answers.Personally, in my daily use, I am happy with its replies and answers which are almost very accurate. Start using it to gain its benefits.	5	0	1.4.1	2025-09-25 13:13:11			1.4.1
3b7e03ce-b80b-4551-8041-c22d934e4814	Mohammad Zubair	https://play-lh.googleusercontent.com/a/ACg8ocLZLiMUO0eQQzqCUtikNKIhPfwLqzHZ7MyeUhwZ0QVpI0SsrA=mo	It works in weak Internet so it's best. thank you china.	5	1	1.4.1	2025-09-25 12:52:26			1.4.1
ae59f990-5e30-4374-a29b-72d2f4f3cac5	rudra Patel	https://play-lh.googleusercontent.com/a-/ALV-UjVNHLqHWz7TW2kCWEGzel9GVieErtZ7qY31fxRZ822fFUblpuE	what a trash sever it's always being crashing	1	2	1.4.1	2025-09-25 12:42:49			1.4.1
2ec3e832-5f7a-4cc9-91b2-e2a47ec0e4df	Manjot singh	https://play-lh.googleusercontent.com/a-/ALV-UjWvg7BgrkS42Cj7e6Uo47kJKL3K5A7PvROAGY4SzawErXCJKmXu	If you can add the function of folders in which I can place same kinds of chat it will be very helpful	3	0	1.4.1	2025-09-25 11:25:28			1.4.1
a076113a-5893-44d4-8f9c-7e0f2c1dbedd	Muzammil Kabir	https://play-lh.googleusercontent.com/a/ACg8ocK6L-zGJa4tuFA5d4renWYCgcPvOY-yySREGQmKRpVuloqX_w=mo	the app is so fantastic,I am using it for my study,but the problem is that since I update it to the latest version, sometime when I want to use it,it will be saying that system busy try again	4	0	1.2.6	2025-09-25 11:24:11			1.2.6
89221bf9-81a0-405e-9fd7-8d80919506c8	Abayomi	https://play-lh.googleusercontent.com/a-/ALV-UjUjqXydMbOReLVCFcz6qIGmz2n0v1lMLJnD1mPFxFy-VxdgzOJp	awesome 👍	5	0	1.4.1	2025-09-25 10:49:19			1.4.1
2439a91a-64b8-4cff-838d-a4cbf2b263b3	Rohit Kumar	https://play-lh.googleusercontent.com/a-/ALV-UjWc_W9i_rTRsYkE6TJBwL4el6WHDg2ukiDvIqbHMO04RHmi-U2oOA	Nice	5	0	1.4.1	2025-09-25 09:39:31			1.4.1
fdc4959a-a292-40dd-b6a2-96725bbe2137	Nyi Nyi	https://play-lh.googleusercontent.com/a/ACg8ocLRNscdGKZihGV897OUIINqQ_i82Ilcr8R7sjPlCu-TjEwoCg=mo	God bless you 🥰🥰🥰🥰😘	5	0	1.4.1	2025-09-25 09:15:58			1.4.1
492a40ff-74fb-458d-93cf-fadc8a73334e	Dr. Vijay Patel	https://play-lh.googleusercontent.com/a-/ALV-UjXJcci2Ap6xfilz7leIp8JJFWb_uuF4_iu4mk3b7W3iUA0yKj5e	biggest plus point is it's free completely still it compete with giants openAI and xAI, meta AI, and google gemini paid ones	5	0		2025-09-25 08:24:22
161b6f0a-e878-49ef-b6a5-7f944348bb52	Sheharyaar Sheharyaar	https://play-lh.googleusercontent.com/a-/ALV-UjUok0vav-RkIJWC8xOiXw4ijRUHQV_zneyRorYpXfuE4LKbyvhB	bast of the year	5	0	1.4.1	2025-09-25 07:53:29			1.4.1
0b2ed697-d85b-4257-990d-ac0748387961	Muhammad Nisar	https://play-lh.googleusercontent.com/a-/ALV-UjVtLtRB7ZWxGteR3RKZSG5Nle4ka-j_oVDM68jbdeor-llymA5b	very good	5	0	1.4.1	2025-09-25 07:46:31			1.4.1
c4a98228-099b-469c-a88b-419b774de82b	Kay_ Louis	https://play-lh.googleusercontent.com/a-/ALV-UjW3HRULeOSCTo2lJlwq4BTcwhJusiCe51i9HFzJWzb6HZrmzxC1	It's really good but , here's a suggestion! can y'all PLEASE make the chats more smoother in the app just slightly more polished. Also pls pls pls increase your servers it takes a while to get a response. btw this app is better than chat gpt because its less money hungry, other than that 10/10 app lol.	5	1	1.4.1	2025-09-25 06:00:16			1.4.1
f2fa1829-c4f2-4684-9515-3b651e0e01d2	Abubakar Dzarma	https://play-lh.googleusercontent.com/a/ACg8ocK0XivNMoD_Qq0D0VfqwNvypnPNM2HlPuGGTQQ6XX2dbqZhcw=mo	very nice application	5	0	1.4.1	2025-09-25 04:34:51			1.4.1
3952b3a0-e288-4bb2-9bd3-7057abd0cf43	Morshedprottoy 2457	https://play-lh.googleusercontent.com/a-/ALV-UjWL0ikuuYim0J4dHPL-qSVfHP58Fkl6St6AZpG15p1Ae0RHJqw	Too slow😕	3	0	1.4.1	2025-09-25 04:18:27			1.4.1
b155b0a4-3088-4009-b27e-bd06951dbb1e	Danna Sofia Cuellar Yosa	https://play-lh.googleusercontent.com/a-/ALV-UjXYtQVkvJoV8jU_EHSGF7Oh1YB57mW2YeFtYfiMT1vtcq-lPpLo8w	Desde el año pasado la he utilizado y todo good, pero este año está demasiado lento y no quiere dar las respuestas que corresponde, le doy un cuatro porque me cae bien.	4	0	1.4.1	2025-09-25 03:00:20			1.4.1
40997550-ae06-43ff-9099-0c177a6992af	Roman kumar	https://play-lh.googleusercontent.com/a-/ALV-UjXKBlfhH1IEzgc1tLsr-LnkBTmhVrurV38IXLwSsSt6AjLzFLo	this app is live in 2024.. I try to ask anything he is not getting answer.. please fixed this problem....	1	1	1.4.1	2025-09-25 02:41:11			1.4.1
729cd6af-8a65-4724-bdcb-541d17a8c62e	A Google user	https://play-lh.googleusercontent.com/EGemoI2NTXmTsBVtJqk8jxF9rh8ApRWfsIMQSt2uE4OcpQqbFu7f7NbTK05lx80nuSijCz7sc3a277R67g	i hate This App😡 1hours Time For Replying and so Stupid	1	0	1.4.1	2025-09-25 02:38:20			1.4.1
9dc5f91e-bc52-4b6c-857f-e9298cc3ba3e	Gaurav Sharma	https://play-lh.googleusercontent.com/a-/ALV-UjXhljvFc2aN0TxrwyejZJlgsLVi7Rhzp4b6w-6fjVHFvExKSOUHpg	ai is good but chinese censorship ruins it	1	0		2025-09-24 23:52:53
86e06805-d048-40d0-bf5c-2028971dcaf3	Bruno Nascimento	https://play-lh.googleusercontent.com/a-/ALV-UjWIUhk-boNAKO8KBKXm-P7hoocRpyZP7w-HONSIkhGPmLQXg9iT6g	china number 1 🇨🇳🇨🇳🪙🥇	5	0	1.0.8	2025-09-24 21:50:30			1.0.8
6083e72b-f2e3-4962-922c-75e619a9513d	Edwin Nzekwe	https://play-lh.googleusercontent.com/a/ACg8ocI4tyZhsvAudw8MRS0VCYiWsZhwSWUq84odDK6-6i0JD0yE8Q=mo	very good no problems	5	0	1.4.1	2025-09-24 21:48:42			1.4.1
7417491c-4806-4889-99e9-98979a86dba5	Fazal ur rehman qadri	https://play-lh.googleusercontent.com/a-/ALV-UjVEmqXtncTiXxEtejl1ov8ls3RGWTvttGafD_2p4h-UJc1yyYA	amazing 😍 that's work great	5	0	1.4.1	2025-09-24 20:06:33			1.4.1
5c4696e2-366d-46b1-9887-4a21487bccc0	Marry	https://play-lh.googleusercontent.com/a-/ALV-UjVcnGlocSwceObgegI62H64oYLIIZb7Bx86Q_Y9KIiF9RPUaH4	boring	2	0	1.4.1	2025-09-24 19:34:53			1.4.1
47636866-f5b3-44f4-9f95-0c402bbde225	Suresh Kumar	https://play-lh.googleusercontent.com/a-/ALV-UjXVv1wNe5pb9dUzo5lyFOSkL4nxA3AhJrJ-G9XHGk2vc8R6ADebTA	Nice Application for Aspirant 👌	5	0	1.4.1	2025-09-24 18:41:58			1.4.1
7103e3fa-54ab-47cd-95f4-d344ddcf4c15	augustus wambua	https://play-lh.googleusercontent.com/a-/ALV-UjVHBF4pkrhJBCKIcX3-nop2H8MMFrc7euWUrpwzO3YMsVZzwU_WzQ	always needs be downloaded. very boring	1	0		2025-09-24 18:39:22
8744965f-0b58-4d9d-aeef-646e10d5fec1	Alex Rae	https://play-lh.googleusercontent.com/a-/ALV-UjUm6y9sjQkgJyx8U6RO-_7COi6GUlC9hq1wmg4VjLhFQDcBr55PhA	this app is pretty great!	5	0	1.4.1	2025-09-24 17:39:14			1.4.1
49237cfa-64a6-43fa-8183-cbaa6d283613	brahim khalil	https://play-lh.googleusercontent.com/a-/ALV-UjXKtISs19qJqaW4m7_EXHD7cHeohBQ5Yi8-etFYmUnnE2_1Tj4	the greatest 🙌	5	0	1.3.1	2025-09-24 17:32:22			1.3.1
b697c293-922a-42e8-9df7-114a09ac2afd	Elvis	https://play-lh.googleusercontent.com/a-/ALV-UjUJVdQkvm8DNWSRtTOfPvCSEkhaoGHSNOQkG4KhxJ9hMYm7sbQ	the best	5	0		2025-09-24 17:18:13
5b04aa4c-cc7a-417d-b488-b46fe044f782	Altair Skywalker	https://play-lh.googleusercontent.com/a-/ALV-UjWuDCRzvXK0e0ehJXFz6BbfTlnl2M2bFRusDKkibGNmqE7N6jVO	lessen the guidelines cuz there are too much of them 😠😡🤬	1	0		2025-09-24 17:13:19
79b667cf-9848-4205-806a-30d2d889d1e2	Shehram Abbas	https://play-lh.googleusercontent.com/a-/ALV-UjU0LYHMnx3YCZ7SEa-xXKk_hllzTjYVpjCU2YpDpqX5vR-FvjQ	it's an excellent app that can rival chat GPT but there's a problem there isn't an microphone option on deep seek so if any of the developers are reading this plz add a micro phone feature plz plz plz 🥺🙏	5	0	1.4.1	2025-09-24 16:56:09			1.4.1
3cf0b481-130c-42c7-a5f8-ff8eb1e47314	Mohd Asad	https://play-lh.googleusercontent.com/a/ACg8ocLwoRvE0XQHHAkzzcYoMaR0U8grjuCeMCAoZOPRdahTn6K33A=mo	👌👌	5	0		2025-09-24 16:16:47
6071b7c6-6f59-474d-aa48-c69a54d1f548	Shisir Baniya	https://play-lh.googleusercontent.com/a/ACg8ocIcVVbUx5w-8alnt9-Z7NG_LX3ir6E3dmG1LEIizKtceOwuyA=mo	good but language problem it doesnt speak and understand local language like chatgpt	4	0		2025-09-24 16:08:27
85c64fa9-d7f2-42f4-af81-81d72cff40fb	Aditya Gunawan	https://play-lh.googleusercontent.com/a-/ALV-UjVkqEYVAzkl8cSFne9JnPwBB6VIpjhyyORusACxKQNYJ95p65Di	stupid dev make it limited update until 2024 only!	1	0	1.4.1	2025-09-24 15:23:33			1.4.1
4f0df1e2-870c-401a-866d-30dda0a7fc6d	Sajad Ullah	https://play-lh.googleusercontent.com/a/ACg8ocJkoSCXofBkmmKdqk8nqYviKWaxCya65Q9UqP7ktihWChzvA2g=mo	great performance...	5	0		2025-09-24 14:46:58
094bb47d-c2e7-4b27-b1ee-a8687148d379	Jamal Mujjukira2	https://play-lh.googleusercontent.com/a-/ALV-UjUgSHAdtKa6IUnOBUG7rxclXzGPguIlivdSR46ew4Orv0EmwpY	Outstanding ✌️✌️✌️ but often lag I think from the servers	5	0	1.4.1	2025-09-24 14:32:27			1.4.1
42908f20-2806-497a-a58e-3d07600b3823	Mg Myat	https://play-lh.googleusercontent.com/a/ACg8ocJoGb1ulMAud9uiQ21ocKQEjk_nfR6AAm13A935qTlRG8Fs5g=mo	good	5	0		2025-09-24 14:19:21
9ea3f51b-c5c5-4396-ae72-b7aeca3dea76	Sayon Shi	https://play-lh.googleusercontent.com/a/ACg8ocJtNHJCRt14XqFgUEdGV2LCvS3iK4UL0zcDZIUqBmmIoNg5Ew=mo	Best but a bit slow	4	0		2025-09-24 13:48:59
0ecb8554-1d23-4bc9-9f9e-344811ca448e	Tenacity Accessories ltd	https://play-lh.googleusercontent.com/a/ACg8ocLeAjHHsTFp-rcdOVHJSKJlL63JVJBGuzGf_tMhdF7Vz9swdg=mo	it's cool but takes time to respond some times and it's not really fast to respond compared to chat gpt and does not have general memory but I like it for it's logical and cool reasoning	4	0	1.4.1	2025-09-24 13:35:41			1.4.1
2b18774a-cb20-4811-b3a0-92eb68d654c7	Mksr Mksr	https://play-lh.googleusercontent.com/a-/ALV-UjVf33cxkH0CMOUF2MmTtY1pVhZzCQEdSKAs_k4fSEE4a6npaZrE	excellent	5	0	1.3.1	2025-09-24 13:27:12			1.3.1
4028ae61-663a-49ef-b4df-c50b55640203	Cool Boy	https://play-lh.googleusercontent.com/a-/ALV-UjVWk1-DQvOI4R-3EoVTmwXKj5yC2M9M2NvrSFMZ5a3nuIRD0DU	Deepseek the goat 🐐	5	0	1.3.1	2025-09-24 13:11:26			1.3.1
61cae308-366b-4ad6-bd0c-18f6cfc4c87a	Faizan MMW	https://play-lh.googleusercontent.com/a-/ALV-UjW3yUieXolXoLqd4kpmDzZ4He3Lb_1GBhu_nw0j5APTX4-IPy16	Not working in UAE Network error Please try again later	1	1	1.4.1	2025-09-24 12:32:46			1.4.1
e9e2ac3e-a1dd-40d4-be43-36539f213baf	T MX	https://play-lh.googleusercontent.com/a-/ALV-UjUxudkj_bw_5nCOQ9yEi9AJpB54Z9Tc7_jftHmsAMjP7VKy8acR	I use deepseek to solve my homework everyday and it has been working very well	5	0	1.4.1	2025-09-24 12:30:33			1.4.1
fb4b9db5-3d72-4aaa-ba08-e666aa8b49b0	Nidhi Devi	https://play-lh.googleusercontent.com/a-/ALV-UjWBvvQJXETQfrKpCq9U2ZjaGz5ejUv1vbchXbYH-s-03fce4OEW	don't domload	5	0		2025-09-24 12:09:28
614d80a1-6f37-4a52-907d-8ba316e799b9	Vince Anthony Maderazo	https://play-lh.googleusercontent.com/a-/ALV-UjVoCkdil6IrMG5PekwFptp2w0dUjcvOtnZjK2J4AI0TO1Td3Ahb	plss fix the "Server is Busy"	1	0	1.4.1	2025-09-24 11:32:51			1.4.1
0cd95653-6827-4f03-8e9c-58311f06a1fe	Vincent Tochukwu	https://play-lh.googleusercontent.com/a/ACg8ocJvVJ5OvURtXAex_dn2vmlBPP1tku4eh9T5hwxr1DdbgzwN0g=mo	Great app, am enjoying this app. I can't copy any message from the search results. I can't highlight and copy. In overall, this app is great.	5	0		2025-09-24 11:12:51
2db09ceb-b21e-4284-8261-33a4b14ae1de	Irfan nyshy	https://play-lh.googleusercontent.com/a-/ALV-UjUuqqVkig3psccC73Dau4mtKaUOTyfpcSkQQaTmvJsqWMCzoXw	best ai chatbot of all time	5	0	1.4.1	2025-09-24 11:08:51			1.4.1
a695efb4-966d-4ed3-8ee4-09a37f76a10c	Hardesh Kumar	https://play-lh.googleusercontent.com/a/ACg8ocIclhTVs-jp8Ia_iVmMlQlTSY2avyKd3o5V3GmADSPnFxW-Tw=mo	very supported and Useful App ..........Nice	4	0	1.4.1	2025-09-24 11:06:37			1.4.1
bfa8cea0-6a7d-44d0-9250-c87477975f56	Syed 76	https://play-lh.googleusercontent.com/a-/ALV-UjW2MExnuljJSDKfWkvcryhbVwD5apLERg5hYah84rI-iKr3bPU	I request please solve the upload images	5	0	1.3.1	2025-09-24 10:48:49			1.3.1
98fa64d5-ca9f-48c4-8c2a-9a5b0a624176	Awais Awais Kumar	https://play-lh.googleusercontent.com/a/ACg8ocIDTfdtXU9qq6-lObUl9l9tSs_HCz5m7Do10W-oRxyzaryLz7M=mo	mind-blowing performance of this application deep seek💖💖💖	5	0		2025-09-24 09:55:07
af207f28-7468-4605-b360-10a0fa7a59d9	PrÂbh jöt	https://play-lh.googleusercontent.com/a-/ALV-UjUQ1UVfr1uzJmmAf7BtZVuW1g8NodFBoObQo1Wvhk1p6UtkGQs4	this app is too good 👍👍 totally free 🆓	5	0	1.4.1	2025-09-24 09:44:48			1.4.1
612d62fc-f577-43e9-ae51-31e832f4cc13	white flower blue hair	https://play-lh.googleusercontent.com/a/ACg8ocIOYJz9lE8SwPKNcM1Yfso-2OXq_e-55leXfNejxxa-FtHkMA=mo	it is an amazing app and a smart ai but can be really awesome if this ai can talk like chatgbt can be really good because reading all of the information with eyes can be hard and harmful, so it can be really good if you add this ability to it .	5	0	1.4.1	2025-09-24 08:54:52			1.4.1
f4310a38-f1a8-4cf5-878d-a6e8555b02b7	Eli Saleeby	https://play-lh.googleusercontent.com/a/ACg8ocLW9a9spPrB_jmv2KcrCkXUaA30vVkomD8nryfdiV-1EU-eRA=mo	AI experience as expected.	5	0	1.4.1	2025-09-24 08:50:52			1.4.1
fb845834-f4e5-45bf-8a06-eae58df0ab44	Cleytus jumcoda Rifor	https://play-lh.googleusercontent.com/a-/ALV-UjUqQ7DbpEBXisbW-Zzc9UipMwNooX-8ZYnmj_AW_BZ1tqi-Ne21	Very good, more accurat than other search tools	5	0	1.2.7	2025-09-24 08:47:01			1.2.7
c0f3e24f-2286-4fed-8f45-8dce811f0093	sayo odunewu	https://play-lh.googleusercontent.com/a/ACg8ocI6rA8uv2lEFTEb5RFAZXnml1Cm_sh0PBS-1-utPVV0Wz-gOw=mo	it's the best app	5	0		2025-09-24 06:31:51
4e3550e7-debf-42db-8d29-4fb99fb14abe	Tamim Sheikh	https://play-lh.googleusercontent.com/a/ACg8ocLgmxg6JtQeganVxpSr5MfBHQJDXrZ0klOA4-RkLHTgES5nOQ=mo	Not support my phone	1	0		2025-09-24 04:00:17
af0be318-5cde-46cb-b744-74c67f545515	Oluwatosin Onih	https://play-lh.googleusercontent.com/a/ACg8ocKBcbK1Vm0WQXqbGEStiKPgikVJlAZaogz4WhwYN6bqK0X4gQ=mo	I'll rate it 5 cause itested all and deepseek is the ñest	5	0	1.4.1	2025-09-24 03:10:10			1.4.1
f1d07c22-f9db-4658-8dfa-015e63c8ea37	Allwin Aristo	https://play-lh.googleusercontent.com/a-/ALV-UjVY_uqzgxyL1q4Teb5APWE68lfdPefVnwbPcmuoOpqq_d0lyO6o	the model works well, helped me create website project better than chatgpt bastard which removed necessary codes. but that server busy is the real problem. anyways the model wastes energy into generating code instead of providing answer to my question in the code. note that, and optimise to reduce energy waste✌️	4	0	1.2.2	2025-09-24 02:45:21			1.2.2
d02e5dc3-4549-43ae-b69a-ab269b136f30	asim ahmad	https://play-lh.googleusercontent.com/a/ACg8ocJAK9CLhDXl6MpSxtrBEh_AnJY0gzhXgEmNLEAAkPkBafudgA=mo	amazing 😍	5	0	1.4.1	2025-09-24 00:50:10			1.4.1
eeb280bc-0c26-48bd-b3a6-c635f67d9bab	Conrad Neidecker	https://play-lh.googleusercontent.com/a/ACg8ocKP_5ueYR5mrz5WJqgqJyAMnNpJln2l5BFpwG5QI73NQ0btFA=mo	Will not let me sign up without Gmail Yahoo Outlook, etc.	1	0	1.4.1	2025-09-23 23:35:18			1.4.1
c72e736c-0670-4ddd-a694-b7573b38a8fb	Kamran Komasi	https://play-lh.googleusercontent.com/a-/ALV-UjWROm7kGYDX9GaoBXrdgppseeNwu4-bILYuhta86B_j2ZYWL64	I mostly do roleplays with AIs and DeepSeek is incredible at that! DeepSeek puts a lot of soul into the characters. Only thing I wanted is that it could remember past conversations so I don't have to start from scratch and explain everything to it.	4	0	1.4.1	2025-09-23 23:32:02			1.4.1
f4b4aac8-efb0-45f0-bcd7-b2561142cc20	MujahiD AhmeD BadiN	https://play-lh.googleusercontent.com/a-/ALV-UjWSyPSZXNIZ-9on_ehcj1KDTpDisCOVi2e2yO5LsVPd0CS8ARze	Love From Pakistan 🥰❤️ Badin Sindh	5	0		2025-09-23 23:09:20
89d489bc-042e-4b3f-a1d0-7e80d04ec417	Elymark Flores	https://play-lh.googleusercontent.com/a-/ALV-UjXWyA-NVwGsrAa7l-Zin01mbmcelZoH4X9tsuBMuYBAPdxS69dY	it keeps on providing wrong information on certain topics and even insist that its response was correct despite providing multiple evidence. keeps on apologizing but will still provide the same answer which is incorrect. for ex. i asked if orfevre got triple crown title and responded with "no" and claiming orfevre lost 2011 kikuka sho and insisted that win variation won the 2011 kikuka sho and or…	1	0	1.4.1	2025-09-23 21:37:03			1.4.1
552386b4-5288-4630-9ef5-565b9a6e94e4	Olufelae Ogunsori	https://play-lh.googleusercontent.com/a-/ALV-UjXTlD3w10uyEQc23kDh6pTmyWxx5upMnofq3RBWUOiapmTT6G1y	Fantastic	5	0	1.4.1	2025-09-23 20:48:10			1.4.1
aee5cc62-b8a1-4f5c-884d-562dbbc687c0	Neha Yadav	https://play-lh.googleusercontent.com/a-/ALV-UjWdobfyJ1t7F6jD_DfEgQ63A_6n0ZkpxkMmpqJj-teFYF78-aiv2Q	this app sucks, I am asking for spelling mistakes hes telling me is that letter or write up worst app that I have used in my life.....	1	1	1.4.1	2025-09-23 20:01:10			1.4.1
ab91f616-f405-4799-b271-820f39575950	Md Aman Ali	https://play-lh.googleusercontent.com/a-/ALV-UjVSIWR5BGW42CRQUUzuCX1zGPsaIp2-zW-tPk46rnl0nIX-2yad	I would like it even more if they add image creation to it 😀	4	0	1.4.1	2025-09-23 19:53:25			1.4.1
769b6066-faa9-46a1-980c-0ff0efaeb654	Nikki-Tikki-Tavi	https://play-lh.googleusercontent.com/a-/ALV-UjW9wI2qpqjk5MNSrWfivqyFhtDo-hqjIMbyeTL5sNyAtmZTdw22	its amazing and almost perfect I love it and don't understand the hate its better than chat gpt and I just love it❤️ Thank you deepseek 👍	5	0	1.4.1	2025-09-23 18:50:37			1.4.1
345c336f-2b1b-4576-a7c7-3fa0f75ef248	ABEER _ AHSAN	https://play-lh.googleusercontent.com/a-/ALV-UjXnPeXlZCnuXHPB7I7X1e77NEFdUyVvZ-7p2uhWtukBNY20epHU	very helpful and good sensible answers	5	0	1.4.1	2025-09-23 18:45:01			1.4.1
25f13bec-d233-4a2d-a724-8ab003c74824	Jahseel Jane S Mozo	https://play-lh.googleusercontent.com/a/ACg8ocIGRryq-4p2UYqSqEjRH5U4vIqHsJGYrPGxes5nbFLzwkXC9A=mo	This app is geuinely so helpful and so good. I mpstly use it for school and Roleplays. Though, the only thing keeping me from giving it a five star is the amount of tokens. If it would be increased higher then I would most definitely change it to five stars. (Or honest to god? Remove lenght limit lol, unless it causes problems which is fair.) Though, overall? It's still really great. Arguably bet…	4	4	1.4.1	2025-09-23 18:02:45			1.4.1
6a523c40-36bc-4930-b728-945be175f4d4	Rajdeep Samal	https://play-lh.googleusercontent.com/a-/ALV-UjX63ow1auzXyNK8mLsvb7CkvivX4EBupCy6pZms_lraR9X5nzj8	Chinese app..	2	0		2025-09-23 17:16:13
1bccb711-6d51-4960-9c13-ce5aa2546be7	Candy Pink	https://play-lh.googleusercontent.com/a/ACg8ocKRxp5_E6dOgIx50aqXEvLjxHgLX8s8GAyF8fdYYpxWH81igA=mo	I just HATE that it doesn't have the memory thing ChatGPT has everything will be so much more easier if it did😭	3	0		2025-09-23 17:00:08
dca91bd8-c62b-43fc-b8ea-c99c5888adb1	Abdalrhman Abdalwahab	https://play-lh.googleusercontent.com/a/ACg8ocLR5bxfcbjIDgcAdFWeuQHwpcioDKCD5lO7TfYdCP8ewkZbNQ=mo	أفضل ذكاء اصطناعي على وجه الكرة الأرضية	5	0		2025-09-23 16:49:15
a9763798-030d-494a-9b31-6e3b99a43865	Mumtaz J	https://play-lh.googleusercontent.com/a/ACg8ocLfgOg3nqIjBV5DHeqzpEI2mCWOo2f95IXZM0oJ9nKTxQMz4Q=mo	it doesn't let me log in	1	0		2025-09-23 16:39:02
bda087b1-58a8-4b99-9095-703f37b96f4e	George Spassky	https://play-lh.googleusercontent.com/a-/ALV-UjXZX8E6TBL1QNztnDDFbdtiGRBT_lACgQPJ04DxkpuUvBK4IKo	Super useful assistant	5	0	1.4.1	2025-09-23 16:32:55			1.4.1
5b0ceedd-92f9-4c90-b194-c915c202d47c	Abdu Al-Jalh (Sultan)	https://play-lh.googleusercontent.com/a-/ALV-UjVMhDwNBcAyAJbXRj_5GLMWYt_ntGABRz_GzKX4zpVZZxaO4Nvi	I can say it without thinking twice. this is one of best AI models I ever used. The only problem it has, is server is busy. Most of the day time it's busy. it's such waste for great potential in it. I wish if Management increase servers. but a personal message from me, is, keep it as it is. The Long memory and ability to process large inquiries, it's just amazing! fix this last issue, and I can g…	4	5	1.4.1	2025-09-23 15:01:30			1.4.1
062df030-6156-45ae-ba77-fac38eccaf5c	Mir Hossain Miru	https://play-lh.googleusercontent.com/a-/ALV-UjWNcjVnJBNvrGdV83lkgN3i5anuOuKFjTN5dWryErJ9Fn-YI2xR	বালের এপ	1	0		2025-09-23 14:57:31
d7be7984-5d34-4ded-99e0-ae73a5fdf681	Blessed Kalunga	https://play-lh.googleusercontent.com/a/ACg8ocJ25js-kBZj6LIX2m735T5pFqPnosgvbNGxauKo68sesUG6Qg=mo	You can do better	2	0	1.4.1	2025-09-23 14:25:39			1.4.1
3dfbc59d-31cb-43ca-b190-b9277cd69a84	Beth	https://play-lh.googleusercontent.com/a-/ALV-UjV3ePepXF6MWDS7D0uxOr0CDFIl6HA-ysaZ90qZ6ppjNdktVedf	ПРЕКРАСНОЕ приложение!!! на все вопросы даёт чёткие, ясные ответы, помогает со всеми проблемами, а с каждым обновлением функции становятся всё лучше и лучше😝😝 продолжайте в том же духе, и спасибо🥹	5	0	1.4.1	2025-09-23 13:57:53			1.4.1
f2dd9eed-e52d-44c2-b06f-c5d107bb8390	Raphael	https://play-lh.googleusercontent.com/a/ACg8ocIv1QKbGxb11uqbVnhxTFbl6_Ld_XsyAGrpUfvr4y6LdkwBEQ=mo	"server is busy" will change to 5 stars when fixed	2	1		2025-09-23 13:50:00
c28a34fa-9c30-4c57-8a58-affa57ee62dd	Rakeeb Roomy	https://play-lh.googleusercontent.com/a-/ALV-UjXztfpwS22QvwvbX1v4BT0Dc7kF41LcCQDsK1k12-8dX8uFxLYM	fix the server issues	1	0		2025-09-23 13:34:56
dffccc1d-4cbb-4a08-81df-ba21c74aa913	luigi swashbuckle	https://play-lh.googleusercontent.com/a/ACg8ocLVQwUlp41MPKIVBfTJoxLDPotKozDxIZifCtNq_yGlYbsLMw=mo	So far so good, there are times it seems like it's not working. I wouldn't be surprised if there is some tech suppression going on... Google 😂🤣 Update: It won't let you log in without a Google email or your phone number. In order to set up an account, you have to do it off your phone. And then go on to your phone. You cannot set up a new account without a Google login info. Google is the devil's …	4	2	1.4.1	2025-09-23 13:04:35			1.4.1
517bf5db-fdd0-4a26-a37f-c52958349f47	Judy Abdelrahman	https://play-lh.googleusercontent.com/a-/ALV-UjV2qmRhWkCvF6z-qiY-f_GdP6us4prcga2ZuO3hI2fZZVdsYY7h	Iam sick and was asking deepseek for helpful advice, then, all of a literal sudden - The Ai just gives me a loading screen for 3 minutes straight. Overall I like talking to deepseek but I wish it didn't have to tell me the server was busy :(	4	0	1.4.1	2025-09-23 12:53:27			1.4.1
fa0fa952-4bb8-4a54-9959-af0ea6f1d14c	Md Nuruddin Mondal	https://play-lh.googleusercontent.com/a-/ALV-UjXzp1kDpT2rgAPYKCcdGp7VV_66rpIvTbbXKXboL08V0mG4oag3	image generation is not added	3	0	1.2.6	2025-09-23 12:36:38			1.2.6
4cc9f7e1-9266-4c56-937a-f88195698296	Nassaka Tilda	https://play-lh.googleusercontent.com/a-/ALV-UjXKOfXjz9kLt8dyr1QhW6Z72sphYpNlB3SYyPtl-avrBRmEW_I_	it's the worse	1	0	1.4.1	2025-09-23 12:35:37			1.4.1
afbf5a4b-437a-4a0f-9f52-0f0d98fc15d7	Ridha Omheni	https://play-lh.googleusercontent.com/a-/ALV-UjVpyRKU6n7VO5CxOMWtQ9d2mdmQEgsD9oi6VEqIWGiO2XIODacV	siuuuu	5	0		2025-09-23 12:12:13
f2399263-1824-4d34-8ffa-3d1dece84097	Ayra	https://play-lh.googleusercontent.com/a-/ALV-UjVR8zMJFhwHypjE-grZ1l9-UpLZUro7d93QcIM2aCKhXb0FvNdn	Aku cinta Deepseek!	5	0	1.4.1	2025-09-23 12:08:18			1.4.1
29c101f0-089f-42ac-b782-c8faeda3478a	Deo	https://play-lh.googleusercontent.com/a-/ALV-UjXo-N9PMPLj0QBFIjSqCM4gw71EYdO0RLmX1fgUt3bDAQO3Np4	Who ever made ai chat is a genius!	5	0	1.4.1	2025-09-23 11:38:08			1.4.1
c78b0649-3910-465e-af84-49db0d5d62a0	Abel Takele	https://play-lh.googleusercontent.com/a/ACg8ocJm7zXYV6caUt5Cnk9E8YVBZU7UhqjEskecs3boGYO38dfiQQ=mo	I really is very great open Ài but it can't generate an image please fix it.	5	0	1.4.1	2025-09-23 11:07:22			1.4.1
1655aa9f-f0b3-44b5-96c1-b2357db27b12	Thorin Kabue	https://play-lh.googleusercontent.com/a/ACg8ocKjQfDjNdlLOK8G78_J2fOzfFCW5OwTGX1WO0qywpJq7UPSSrw=mo	very user friendly	4	0	1.4.1	2025-09-23 10:57:39			1.4.1
3745669f-c971-48cc-af58-d499e708f0d7	Nah Junior	https://play-lh.googleusercontent.com/a-/ALV-UjW2lQ7Q0ht_GUCwy5OwUFJSo_rBVFOuiiRwEpwrS4a8a_19JiMD	the best AI ever made 🥰	5	0	1.3.1	2025-09-23 09:28:12			1.3.1
b3852629-31a0-4c6c-9d85-fdd366aeab5e	Zubayer Zahir	https://play-lh.googleusercontent.com/a-/ALV-UjV2c_qbUkpx0HcfZSvXFzK7nMDS7CP2NYekBahBOjWSdW7kpmq6	When i type a promt or a give msg to deepseek then the ai make the text or translate the text in chinese and this is really frustrating 😑	2	0		2025-09-23 09:22:23
fd233b56-fa11-4798-b217-a7c12fe85120	Usama Aslam	https://play-lh.googleusercontent.com/a-/ALV-UjU5AKnm6qhL3_HHgYaGYtanE2wb8iL9vVS4itHPsQSLQhZrZX8	unable to upload pdfs pictures like chatgpt. no voice access	1	0	1.4.1	2025-09-23 09:14:32			1.4.1
a6cea064-7ecf-4841-bb16-eb984ab2edcd	Alex Couzinho	https://play-lh.googleusercontent.com/a/ACg8ocLQpELw8UKFihd3bvDalW49gTo7CJmiAEpY21IYjcYW5we8Tw=mo	It's an easy to use chat bot with the only issue I've encountered is the constant network connection problem whenever you need it urgently it won't respond and then I have to wait for a few hours later. The devs should Improve it's efficiency for a better user experience.	3	3	1.4.1	2025-09-23 08:54:30			1.4.1
2b917293-5644-468d-9d8a-8cc48b460fc8	ha bib	https://play-lh.googleusercontent.com/a/ACg8ocIQSTFhotZg0EP6Aj5H07QnmQ1LJq7AEZ7OG576ES3aIc4adg=mo	it has deep loop hole...it stuck in 2024 in many situation not knowledge..it's limit many answers as 2024...it lives in 2024...it should be fixed....	1	0	1.2.7	2025-09-23 08:18:40			1.2.7
c30651ea-f6ce-42f5-b9b4-347b636db191	Payel Samanta	https://play-lh.googleusercontent.com/a/ACg8ocKOnl8CbARlesKk2lT3FgxhbYrzxeSVLrUa106mvyeyQKLMTQ=mo	bad , useless	1	0		2025-09-23 07:47:46
f3a08c1b-b704-4eeb-ba0f-780a00844a9c	mohammed abulkhair	https://play-lh.googleusercontent.com/a-/ALV-UjUwhzj6uO-Ys8G2L8XtaWlGBiZdWYQ6JyDYwU5sUSEiq6K2iwH1yw	Marvellous	5	0	1.3.1	2025-09-23 07:39:36			1.3.1
e1f719eb-9d28-4254-8d68-cc9456f320be	Obasi Emmanuel	https://play-lh.googleusercontent.com/a/ACg8ocJTaLMnZohcuqb_JN-J1yMx_6BHJsopSYwLDvGBnQu65UTO9g=mo	still showing "the server is busy, try again later" prompt	2	1	1.4.1	2025-09-23 07:01:41			1.4.1
ac94b659-17f3-48ff-8ef4-8abc0482196a	Deepika	https://play-lh.googleusercontent.com/a/ACg8ocKTy8kXU5Idhd46TOTmXKxuvg3uQB0SEnkuBsUoNvpbY8WCwg=mo	It's a great app as it interact well with human Suggestion : It would become more better if you provide image with the related questions or queries	4	0	1.4.1	2025-09-23 06:52:47			1.4.1
7e683187-0e9d-426f-a181-d58327ab79ca	Sohaib Awan	https://play-lh.googleusercontent.com/a-/ALV-UjU2gP0i0HemeM7u9HVUtYVPtZZSDElsF4rf2GshGGtQ0Jz1D2s	👍	5	0	1.4.1	2025-09-23 06:45:25			1.4.1
a0d5c7bd-e932-4530-8caa-d6f6e14fdeec	Vibhor Gupta	https://play-lh.googleusercontent.com/a/ACg8ocLJn7uVErB8z8huoRcV-yM_jzDmQh415GLpcP61UjP6jC3fnQ=mo	Very slow sara time too deep thinking mai laga data hai	1	0	1.4.1	2025-09-23 05:52:43			1.4.1
340ac8de-7e69-4bd0-9cf9-1dedd892db3a	ThatzZ	https://play-lh.googleusercontent.com/a/ACg8ocKp9uJmmUaw1Kl1s1N_J4S4ZphZ_OvsTQ3ungwNXLNbG-nZLA=mo	so, are the AI also being cencored by C-goverment? haha, a lot of things is display as being out of scope when at the begining I can still get the answer	1	0		2025-09-23 05:49:08
e1f2af03-ca1a-4481-a7ec-445f2d8569ce	K h	https://play-lh.googleusercontent.com/a/ACg8ocIio0p1kHS3ikiCn3b4hnvumBp252LXao14hdLx8_7ZZ_UlTA=mo	quick and easy to use	5	0	1.4.1	2025-09-23 04:05:18			1.4.1
02972d86-f83d-46ae-b3bf-4f8b05e0da24	Swatantra Kumar Singh	https://play-lh.googleusercontent.com/a-/ALV-UjVklhzqDZaf_CumhHnzQsacY7z7ZgSA977sq25xAZfGFxE6juCkxw	very bad app	1	0		2025-09-23 03:35:19
780599a0-22e3-4878-a69a-04c3d3456036	Hema Goswami	https://play-lh.googleusercontent.com/a-/ALV-UjVIU_lNSlpQoLZZ7eFT1nd4NMl4TvWwK8FTy7JGdXF-xDfyMG68	It is better than chatgpt in many stuff but its server problem is very annoying and frustrating	4	0		2025-09-23 03:22:15
ef21a13f-baf5-44ab-bb71-923bbab33115	Devina_5 afiyah_5	https://play-lh.googleusercontent.com/a-/ALV-UjV7Yt8biz-cLFF5sin1Q-zqt4BOQfShogGMs8tHNAaq1-2N4zpC	sangat membantu	5	0	1.4.1	2025-09-23 03:17:59			1.4.1
310ff43c-7f42-4ac5-aea5-595a5e252cf1	Hari Mohan Das	https://play-lh.googleusercontent.com/a-/ALV-UjUty04LrnvF0fGxANyJVnHQJIX0Afi2giQWiruDAnVtZImEXy4	It’s really bad app. It’s don’t detect your picture clearly.And the solution of it is really hazzle. Don’t use this app. I think all AI apps are fully time loss and our brain damaged app.	1	1		2025-09-23 01:29:36
a6771e0d-a595-47b0-96a1-81c8ebbd1d46	كمالدين بادشا	https://play-lh.googleusercontent.com/a-/ALV-UjUNQeIZFqbPUGdYYBABXTvZTR7V7XY77Dkwi54dZPGavqZNMqke	data was most drying it's used of... wants comfortable limits for usages...	3	0		2025-09-22 23:20:11
9cc3d88c-0d38-41b9-b87e-0022d1cc66f5	Androgeos One	https://play-lh.googleusercontent.com/a/ACg8ocIZaCfkharQkoaJAX1hTmnTRW8_dquAjKVNQzo1lxI2Og959A=mo	Very high quality AI and a highly effective app overall. Only giving 4 stars rather than 5 because the web search feature to complement the AI's intrinsic knowledge has been a bit hit and miss. Other than that minor quibble, this is my preferred AI of all the ones currently on the market. Edit 2025-09-23: All my grievances with the web search feature have been addressed, and the new update works …	5	16	1.4.1	2025-09-22 23:13:00			1.4.1
0e377c02-244d-4668-adc6-e9771c09e428	DVT GA	https://play-lh.googleusercontent.com/a/ACg8ocLQ27XHPIsRSffr2JWMcNHudGsGMY1vjmezaZF1psd2jq9Ncw=mo	Attempts to ask about potential shortcomings or vulnerabilities of Xi Jinping, China, or the Chinese Communist Party will always result in being blocked	1	0	1.4.1	2025-09-22 22:38:37			1.4.1
767f5c01-6160-4e98-9856-ef1fb7eedab9	Sanjay sen	https://play-lh.googleusercontent.com/a/ACg8ocJI5RgIeFe3d53kaQ4JCvwMzLDvEKPa-tlsEZFXmPAXUXtRqKNW=mo	fantastic ai	5	0	1.3.1	2025-09-22 19:27:40			1.3.1
ff9645ae-010b-485e-b557-1e8163a9e5c1	Ali ashraf Samrat	https://play-lh.googleusercontent.com/a-/ALV-UjXB4ZK7a6E2Z_O-Bc8FNCSr64WSkNaWuP16alW9ov7w5YusPPU	really good as a free Ai. i can't believe how much it helps me..	5	0	1.4.1	2025-09-22 17:42:07			1.4.1
c5f99331-5055-4d85-a624-36f497a6d6ec	ALI JAN SolAnGi	https://play-lh.googleusercontent.com/a-/ALV-UjUpbuygJNjsyulQpTCZRu_Oj85Q4DrBL9Z_A6ePMdTHaAME4H4	good appe	5	0	1.4.1	2025-09-22 17:30:18			1.4.1
11bea361-085d-4f02-80d6-c3fb4b12c2ad	Zwelakhe Ntshingila	https://play-lh.googleusercontent.com/a-/ALV-UjVF1OpZZjbvE_A1GGqfnHlcOsPg27myqpK5vDuM2pTJIQIXgcA	Just excellent, I had the best experience!	5	0	1.4.1	2025-09-22 17:16:01			1.4.1
4a9d2085-f6b2-42c4-9937-6237e959b99e	Amit Kumar	https://play-lh.googleusercontent.com/a-/ALV-UjVmeCV6ksSa1FsU3UKqgoqA70o2Pl8dIN5lslWHXfFO-vKefTiK	bed answer	1	0		2025-09-22 17:13:59
d69da4c9-6d4c-43b4-b8a5-3b1573ae086a	Nur Alom Sk	https://play-lh.googleusercontent.com/a/ACg8ocIAUlyCr82wKjWX6p41mMnRU8RG24BtU2SNYfIWERli2IzlmQ=mo	Please 🙏 Add Bookmark Option In the chat so that we can Mark any important Massage. It's far better than other Ai in terms of Chat understanding and results quality. I always get better results than ChatGpt , Perplexity, Grok , or Gemini.	5	0	1.4.1	2025-09-22 17:13:53			1.4.1
452fdf5f-97f1-4b1b-bbe8-ad1faa82576c	shamim hossain	https://play-lh.googleusercontent.com/a-/ALV-UjVjmU6XP4vsdWDAbnetQVh3Y18H-J4ekpE1_T5-mkkPc5Z0gqK8	খুব সুন্দর	5	0	1.4.1	2025-09-22 16:34:43			1.4.1
38594dda-d5c2-4e75-9a67-f5bd25d86965	SR. Michael Anthony Alves	https://play-lh.googleusercontent.com/a-/ALV-UjVCe-tsqGXSCVV-gLzPOUrwJv7zTxNdzbylfc0C7JMUOWy9FbJ7xQ	Great app	5	0	1.4.1	2025-09-22 15:30:05			1.4.1
c80afd7d-e632-4c2f-938b-9c46da49bf96	Savitaj Pansuriya	https://play-lh.googleusercontent.com/a-/ALV-UjWbe7aIwaCWBe-RK0ypcaejHSsJr92ihmUbBQ4TVf5MnKi6TLg	બહુ સારી એપ્સ	5	0	1.4.1	2025-09-22 14:47:46			1.4.1
4ebd19db-4936-4b80-80b4-ffaacbb32ecd	Anil Narayanrao Pranjale	https://play-lh.googleusercontent.com/a/ACg8ocItem3siq-xiRlO6KKuLpRaN0KXVMs3xnfor315Ipv7m6yvvg=mo	This app is helpful for me to study all the subjects	5	0	1.4.1	2025-09-22 14:33:12			1.4.1
23f44dfd-30a4-4777-904c-8bc9cf6d1143	AMANI MINA	https://play-lh.googleusercontent.com/a/ACg8ocKEYh0necgqf2YPj3NQRKGScchrfZkhN-YHUQvE96TAMMFlOQ=mo	This app is absolutely terrible. You have to wait minutes just to maybe get an answer, and most of the time it doesn’t even respond at all. I gave it one star only because zero isn’t an option—if I could, I’d rate it even lower	1	2	1.4.1	2025-09-22 14:31:36			1.4.1
14f6604f-6e71-4444-9726-d6c592f9471b	Philip Miyawa	https://play-lh.googleusercontent.com/a-/ALV-UjXlnEvkGWm8DKtIWIBYUojUR9ZMw5t5AGTEB_F87UpYZfE5_1Xo	A good one	5	0	1.4.1	2025-09-22 13:46:38			1.4.1
af461bef-e10d-4ca2-b256-3ef557dd2aa8	Egoistcarrot10	https://play-lh.googleusercontent.com/a/ACg8ocKaAgpMw-BvVGMfNRd9L9MHto-63INURpSMQf1wrGLrRwY3Eg=mo	chatgpt better	2	0	1.4.1	2025-09-22 13:33:34			1.4.1
58e08f99-5b88-427f-907e-5aacdaf80309	Soni Singh	https://play-lh.googleusercontent.com/a-/ALV-UjUT71sOyhX_g3miIgs6Rxjq3R2_vOW1L40FKKRulifYxXBDkfov	i used it first but i like it	5	0	1.4.1	2025-09-22 13:28:48			1.4.1
149e0c8c-e57f-4356-810f-0cd6dc88393e	Live Location	https://play-lh.googleusercontent.com/a/ACg8ocKSK_gASZ53pi1n_HR_jGCMdQ0yUXgaiXqG2HJe0PAUHwpKNA=mo	good 👍	4	0		2025-09-22 13:26:14
16e92b3d-3e2e-4768-bce5-8314bad82916	Dr hammad Ali	https://play-lh.googleusercontent.com/a-/ALV-UjUWfPc4cchTyv0HK7WCFw0uCeL-d6_gW7Ddmobw1PUpVk1fT8A	it keeps giving biased answers if asked for military comparisons, and won't even talk about some political issues, please fix it those problems otherwise it is good	4	0	1.4.1	2025-09-22 13:23:31			1.4.1
42561d5c-5036-4a72-83c9-d63e664192b0	David Mercado	https://play-lh.googleusercontent.com/a-/ALV-UjXOoCja_y15v24uc5R5l59xv8EW4558vpXkF5wEVa4QejyxMuGslA	data collection	1	1		2025-09-22 12:49:23
963cc9b3-9fb7-4348-b1d6-91a886a98927	Mangesh Rane	https://play-lh.googleusercontent.com/a/ACg8ocJwLRM3wmrAZ1qz0y50kyfO7jLD9xeSE_Y8jmkwM9--VJToEg=mo	actually this is very good app first I used to us chat GPT but now I use this app and this app like literally in just few words it like us explanation with diagram to if you are a student and I would highly recommend you to use this app. 🩷	4	0	1.4.1	2025-09-22 12:47:44			1.4.1
08db01bb-3855-4290-b160-1872a6daa1e5	KAII IV 1.6	https://play-lh.googleusercontent.com/a-/ALV-UjXm39i6MN5Ovdphoo1c6fBqI8dLbxW8ZxLCq6VeJIHOhlZAUY4	Feedback: The 'select to copy' function could be more user-friendly. The current multi-step process (clicking a button to open a menu) is inefficient. I suggest implementing a direct text selection method, where users can press and hold on the chat text to copy specific words or phrases. This browser-like functionality would streamline the experience.	3	4	1.4.1	2025-09-22 12:40:55			1.4.1
2dddebcb-25df-440e-a68e-05d1fb4dad9e	Elliøtt Fadhil	https://play-lh.googleusercontent.com/a-/ALV-UjUeVVEHIo-IuLknRtnOR1CNcZaOj-6ash7JF6WYYfwoUlOr2CNZ	I would say it the best though it needs some futures	4	0	1.4.1	2025-09-22 12:27:08			1.4.1
ea947691-abdb-4ada-ac27-d4707307796c	Smd Imran	https://play-lh.googleusercontent.com/a/ACg8ocLZMpqNEDFR8KzrctmZtExypPNWF-2WwkTPPCZxFSCzFkOBzQ=mo	sometimes gives wrong information!	1	0	1.4.1	2025-09-22 12:09:35			1.4.1
f18aea46-03c2-4eba-8eac-c5be568c7b7c	Priti Bisht	https://play-lh.googleusercontent.com/a/ACg8ocJWq0yKN6RMkG0PssqsEIuQt2opm7o2tc5pij36kLzSdIQHTA=mo	this is very useful than chatgpt and perplexity and do not take any harvest of use I like it	5	0	1.4.1	2025-09-22 11:57:45			1.4.1
e3004dbc-5ef0-4a5d-8bfb-fc70d2ee3543	Vaidik patel	https://play-lh.googleusercontent.com/a-/ALV-UjVphVCy8MKoCEqTCehJHCJahuFqGdYeD9fu5b_8q-RgZm9v9fVK	meri jaan hai yee	5	0		2025-09-22 11:13:58
91c1d1f4-1e46-4641-b940-f7fbb6dab0ca	Айгуль Хис	https://play-lh.googleusercontent.com/a-/ALV-UjXWJpC0PIYgrN6T8xzQZ1F8aH3UmituWmhmSvgwrTBVS4o6BqNy	может и классная нейросеть, но лучше не пользоваться, чтобы лишний раз не раздражаться. кому-то хватает терпения ждать полчаса ответа, но не мне	2	0	1.4.1	2025-09-22 11:03:01			1.4.1
98d2e6dc-2f6b-40bc-b646-43809ca0e950	Auod Akram	https://play-lh.googleusercontent.com/a-/ALV-UjWgFeD-iYpVaGt81uWnLO2Xq4sseNrAl6lFheuwzyH-_UD7myI	Very good and quick to answer Well done China the great country Haha	5	0		2025-09-22 10:38:57
eaa61cfe-0a41-409c-99e8-1594b445a16d	Faiz Rizky Firdaus	https://play-lh.googleusercontent.com/a-/ALV-UjXohxZByKwRhcM7YVXPK76YrYs3BMIs1V6BMpqHeaw9tJ1Olfk	Unlimited help but a couple of times i was asking for a math question and the ai code is shown instead of number like frac or somethin like that, fix that pls	3	0	1.4.1	2025-09-22 10:37:43			1.4.1
cad241ba-50fd-4ace-afa2-b1f308046d4d	Deepesh Jha	https://play-lh.googleusercontent.com/a/ACg8ocKHKnUTV64lRttnHXJ7R6x4_3iVusW11YToNqAbi91GITTXBQ=mo	doesn't provide better needs to be upgraded little problem when asked it doesn't explain news needy job information	4	0	1.4.1	2025-09-22 10:24:01			1.4.1
616af816-569d-47ea-95eb-5f3f221340bc	Mudassir Hussain	https://play-lh.googleusercontent.com/a-/ALV-UjXI8dILCNICPSVEUS1oiPSyccRSaP5kWlwZz0bOKcHw5omnToQd	life changing app	5	0	1.2.7	2025-09-22 10:01:08			1.2.7
493241a5-e800-4180-9402-b1c49e68df4e	Kalpana Baitule	https://play-lh.googleusercontent.com/a/ACg8ocKXWIRne6Ac4TzmFYkLGZvDtVByHRfyIhGcb1JK4j149s9fCw=mo	it's pretty good 👍	5	0	1.4.1	2025-09-22 09:36:16			1.4.1
2b05f877-ce96-4543-8878-d37e7efde513	Zohaib Judge holden	https://play-lh.googleusercontent.com/a/ACg8ocIruqfFlWIulguPvjA_d8zqMvKed-8AKbib-KFN4DN7OmPU9w=mo	it is very very god app and I have never face any major issue except that in every app the network is super fast but some time in deepseek it literally gets to 0 bs	5	0	1.4.1	2025-09-22 08:58:41			1.4.1
c04a72dc-cbaa-48ca-94bc-029685550739	Gurdeep Singh Bal	https://play-lh.googleusercontent.com/a-/ALV-UjWttZW9n7RZOSybD-ti3xoorD2DeMf-OH4FXTEX-QCskhjUjT9x	compared deepseek with others but really loved the way deepseek help with all the thing and provide relevant information.	5	0	1.4.1	2025-09-22 08:28:17			1.4.1
4065f20f-0e7e-42da-9577-f957b99bb3fd	Hi Yes	https://play-lh.googleusercontent.com/a/ACg8ocIwlu19MdzsnCpnnAbSISoKI8UoXcv_-t1RXNKV6YYepHP1qg=mo	perfect ai	5	0		2025-09-22 08:15:46
f88c7277-3757-4f69-a1dd-ea23f0299dfe	Sumi Jan	https://play-lh.googleusercontent.com/a-/ALV-UjWV6PX7natlD1AlpWmBJqLUwNVfCvw17sZKeV428_twdw2Z6TMO	Love your work! Would it be possible to add an image creation feature in the next update? Thank you! ✨️	4	0		2025-09-22 06:59:18
a6d8d87c-4f80-4bd0-9c8a-673c07e81c7b	Shayan Banerjee	https://play-lh.googleusercontent.com/a-/ALV-UjWOm2Oa1KUXBAc8T4BLegq29AUs1-2vIPHnu-QoETMCSXIDarJm	message came after long time	2	0	1.4.1	2025-09-22 06:57:37			1.4.1
ecf1ae19-4420-4127-a01b-9786baf3cf06	Axel Mayborn	https://play-lh.googleusercontent.com/a/ACg8ocJ0-8O4MLZ1CV_nxtIdKQWstlvVpL_3g5ENp2KdzDu3n7oR0g=mo	amazing	5	0	1.2.7	2025-09-22 06:53:59			1.2.7
b9fb280f-672f-4ce1-9240-2644594afce8	Ivan Venzon	https://play-lh.googleusercontent.com/a/ACg8ocK4eGPz5TTCKbxprg7w8XHorfxbjWyS8CNO10eh1rHFcJ3xww=mo	was the upload image been remove?	2	0	1.4.1	2025-09-22 06:33:05			1.4.1
312f9a3d-508d-40f0-9def-07b178761a6c	Amauri	https://play-lh.googleusercontent.com/a-/ALV-UjVQfbaV_NpVPw2eyKXowMA1U7GKJtDKTIGzdZfwkbLNEmjrxHei	it doesn't help at anything for me	1	0		2025-09-22 06:06:31
66a1854c-5861-4bce-a529-49e1760c5338	Sam	https://play-lh.googleusercontent.com/a/ACg8ocJ65wqV3TtYs7vK8Nt5sFDSqHJ_uOzPqR4lN8IBheMfbQ-gRz0=mo	We believe in ya	5	0		2025-09-22 06:02:12
d44d4d6e-eeec-45e7-a405-3621e9a552d1	Fathusururi Umar	https://play-lh.googleusercontent.com/a-/ALV-UjV53_W9iwYypAN4N0675GkvDN1yOgnhwixm6a_sVXNwGUbihzw	even they dont know how to make a proper whats new info ... let me give you some cliues: - what' security isssues solved - what bugs fixed - performance issues solved ...	3	0	1.4.1	2025-09-22 05:50:21			1.4.1
ebc0204c-590e-4b8b-89cd-409e20a2392e	MOHAMMED AKTER HOSSAIN	https://play-lh.googleusercontent.com/a-/ALV-UjWcOAYGOo4iFTPYtyfudtC0038RbvXTMDNpmbT-Avxr3OPbbiJqxQ	Awesome	5	0		2025-09-22 02:25:24
186e1aa7-29fc-4034-a4d8-50e8501f9923	Madhavi Dugginaboyina	https://play-lh.googleusercontent.com/a-/ALV-UjVlKHQtIpD8HuUybNyJ5xAb3a9cQw4p06VSlvwWwyVBCnj03vYn	it can't understand what we ask, it's really a bad ai it gives its own answers according to its wish what's the use of this a very bad experience with an ai for the first time	1	1	1.3.1	2025-09-22 02:20:23			1.3.1
be3a42bd-1e48-4f47-addb-d84f8e1c9ee9	N Parky	https://play-lh.googleusercontent.com/a/ACg8ocLls3Ou17VTNu412BlOwX-Klf4HH8CiQhrmsdzxErxAbKHKYg=mo	Generally pretty good...FYI info provided is up to date as of JULY 2024, it seems many are unaware of these limitations despite being able to ask it.. there's just no helping some people.	4	0	1.4.1	2025-09-22 02:19:24			1.4.1
dc3bfecc-b8f4-44f2-bcac-17327a27e360	Мария Хван	https://play-lh.googleusercontent.com/a-/ALV-UjWqyB8M5w9JRUM-kZqa36atLqayIhxcPzDv6T6LY-AydZLSjDR1	все круто, но хотелось бы чтобы на фото не только текст распозновал, но и как Gemini к примеру мог считывать что изображено и анализировать	5	0	1.4.1	2025-09-22 00:47:20			1.4.1
677e24a3-5c7e-4536-a321-0b3d890b1f2e	O O Weekes	https://play-lh.googleusercontent.com/a-/ALV-UjVu0WeQOwTeK6SGkWqk19wEpxW5hTlbIhLc2n8fYGiqtZwl5aTV	I don't understand. I asked deep seek about the recent death of Charlie Kirk it said he's still alive and I was mistaken.. I was puzzled until I found out it's because deep seek hasn't been updated since July 2024 🤦🏾🤦🏾	3	0		2025-09-22 00:46:05
68c74cf8-8961-4cf3-8b82-a41e90bbdf56	Samyu Kumari	https://play-lh.googleusercontent.com/a-/ALV-UjVYSv7BUJbTDUUlekSIrXhWLUxFqGdQgtxugrghjFIFEuSLvtsQ	it's very good though this doesn't have any memory	3	0	1.4.1	2025-09-22 00:10:28			1.4.1
bc63a718-5cb8-45f2-a2fe-9018ccb492fe	شيماء اجدر	https://play-lh.googleusercontent.com/a/ACg8ocIJ3iy7Bl2Yp94MxJSvDWg_GzxpUZTUSWkD5UlOC5ihh5u2-g=mo	عليه ملاحظات	1	0	1.4.1	2025-09-21 23:18:50			1.4.1
4d4db2c9-0134-4e73-9812-412986693cf8	Arka Arakilian	https://play-lh.googleusercontent.com/a-/ALV-UjX6TNNS4PYtl-OmV5IUfH24_Zp-asZETPUqhJyhDn0Psr1Rxs6n	the answers are filtered	1	0	1.4.1	2025-09-21 22:12:13			1.4.1
6be49ef9-4923-427b-95ef-f181baf79fed	ali vasegh	https://play-lh.googleusercontent.com/a/ACg8ocL8vBTKFYaE9V0iOtCBiiKaGrpjwfzM99OPxjtW8cWM6FJYyw=mo	کاملا گیج شده باعث تاسفه یه دستور ساده فارسی فکر کن را نمی‌فهمه از خودش شعر درمیاره. سرمایه گذاری توش کمه و تعداد یوزر زیاد مزخرف شده	1	0	1.4.1	2025-09-21 22:07:43			1.4.1
1bd45b9d-c427-456e-9c52-c014ca4271ef	Adeel Aftab	https://play-lh.googleusercontent.com/a/ACg8ocJv5xvvIaoYDsLoq8EvyuBr1JnDHmbkyjLJ1RTkq2f-GLiqOg=mo	Great 👍🏼	5	0		2025-09-21 21:24:39
b05348f3-4946-41c2-bc65-708c15c47c0c	Seyed mohsen Naghavi pour	https://play-lh.googleusercontent.com/a/ACg8ocKyoyqkHOn2M899tG5fDjTSYVjMr-ZPSj-jtdfGuxlH0odOaw=mo	Ok	5	0	1.4.1	2025-09-21 21:24:09			1.4.1
6f59579c-c603-4d5e-8a05-ccf2ec497097	isaya danda	https://play-lh.googleusercontent.com/a-/ALV-UjXHzFn8rJU--AmC7dmM5chnTD0kPvv1h1hFRYt6mhtr6SrEq5nJ	💯	5	0	1.4.1	2025-09-21 20:45:03			1.4.1
e25c1c37-47bc-441c-be5e-8efd2f1cd217	Ismael Shigwedha	https://play-lh.googleusercontent.com/a-/ALV-UjXJn2m8r9-xawvCvKHJp2cRVTIcOhpx8cive8KDKAm_L_gWPlg	Excellent!!	5	0	1.4.1	2025-09-21 20:27:32			1.4.1
b7aef16b-9fb5-46b3-b33e-d01c4e58645f	0o0	https://play-lh.googleusercontent.com/a-/ALV-UjXInTH26_W3-sbqsv1zMfJwMErk4kON8GqUpj6M4OPXhDZMNXhJSA	❤️❤️❤️	5	0	1.4.1	2025-09-21 20:06:57			1.4.1
697d3016-43b0-4c39-8b53-becffc30d2a1	Nihal Nelaturi	https://play-lh.googleusercontent.com/a/ACg8ocKA5bSzUjK-oqer8M7FLfnFqGrOXMwqcE9MNxhJ9K_QtifWgQ=mo	Excellent for project works, Pinpoint solutions without giving unwanted informations	5	0		2025-09-21 18:51:26
56b40cf7-3f42-4801-9c12-2d39d5ddebc3	Yalem Beza	https://play-lh.googleusercontent.com/a/ACg8ocKxFZ06JK8BpTb4425Ymz6JbYRvvUW9ORb4QoPMsXoFj5yv6Lxs=mo	ultra polite encuruging and showes great support and assists vary well 100 out of 10	5	0	1.4.1	2025-09-21 18:19:06			1.4.1
5467871d-f9aa-4369-87e1-249df7f442e8	Chariz Angelica Recamara	https://play-lh.googleusercontent.com/a-/ALV-UjUoH-mejBrZfdyN_fopDL_udL00-3AhimSLe4464A5CNSbkhUNv	we should add a search bar to easily find old conversations	4	0	1.4.1	2025-09-21 18:16:01			1.4.1
536c501a-5676-4a58-84e0-885c3c167b5c	kamrul islam	https://play-lh.googleusercontent.com/a-/ALV-UjVh7E73fxnfWVHYZapRP1iKT6QxmuCgnLzoW0tTwCZPtZ_OwEj_	আমরা বাঙালি আমাদের জন্য এই অ্যাপসটি ব্যবহার করতে খুবই সমস্যা হচ্ছে মিশ্রন ভাষা ছাড়া বাংলা ভাষায় আমরা উত্তর পাচ্ছিনা এজন্য আপনাদের কাছে বিশেষভাবে অনুরোধ থাকবে আপনাদের সিস্টেমে বাংলা ভাষাটি সঠিকভাবে যোগ করে দিন। ধন্যবাদ।	5	0	1.4.1	2025-09-21 17:57:59			1.4.1
aa1a8b5f-b83f-498b-afc9-4cf55afab7a0	Aaron Kaminscy	https://play-lh.googleusercontent.com/a-/ALV-UjVnG0LUywVQOVuNECJdefuZIiKcJLJwx8_aMONbVfogh_xFNgjf	Honestly? Apart from occasional "The server is busy" this app is the best thing that had happened to me. A good helper and companion in general. I've been using it for role-plaing and the memory is outstanding. All it takes is to carefully think through the first message and everything that is said there will be remebered and used even if we jump between different characters or timelines. Love it.	5	82	1.4.1	2025-09-21 17:12:43			1.4.1
c01558c2-85a1-4b21-a274-27c5a1a5fafc	sanaz mir	https://play-lh.googleusercontent.com/a/ACg8ocKncYYAslWZ6WkdzncrMIzB-uRSUJTzYvJ31GsqXD7Yj_LjRw=mo	خیلی خره😂	5	0	1.4.1	2025-09-21 17:07:55			1.4.1
0c8f3cd2-da8b-4a45-b3f8-292bd38c4968	Ali Mehdi303	https://play-lh.googleusercontent.com/a/ACg8ocI6V-2ET5FrOSrnnPBVdTyvk3P0d2aTzEtpLJsZ_7rMP29cgg=mo	It is not downloading in my phone	5	0		2025-09-21 16:54:53
54781909-b33f-4e35-a8a6-0c2ffc1c68da	Ansj Hh	https://play-lh.googleusercontent.com/a/ACg8ocJDmXkV86L_CJorNiK6gkkbJQ-8ABp-gui7yIhIURYH-3VnYw=mo	stupid app not working properly 😭😔😭	1	0		2025-09-21 16:33:10
89220913-29b4-4203-8d72-eabf3b49a724	Sayma Binte Nazmul Huda	https://play-lh.googleusercontent.com/a-/ALV-UjUT2e5aZmpURa-ujvlODyvPX2i39W-tyUU7J-xDL428QeXlf0Lo	Awesome.	5	0	1.4.1	2025-09-21 16:29:19			1.4.1
65c8db64-5977-44dc-b3b6-7b153ce7b961	Vidusha Bandaranayaka	https://play-lh.googleusercontent.com/a-/ALV-UjWOhk2topv0HVzX6aGqKD9gz-RhjDg4q3Z2dlHOmUTJCUT-PkXc	It's very good	5	0	1.4.1	2025-09-21 15:43:12			1.4.1
a9ee0028-da6d-4caf-a231-76e8b012143e	Kakavasha	https://play-lh.googleusercontent.com/a/ACg8ocKKjq6W4uBF5a6JfCiW2O5EyfDtUAWs2Rm-ITfeisH7MYQAOPY=mo	not bad deep seek, not bad......	5	0		2025-09-21 15:23:40
2db0f5cf-16c3-45b4-b827-e9c76eb12a89	Cliffe Tinziem Tando	https://play-lh.googleusercontent.com/a-/ALV-UjUS9j7yopsLQf0-n5skN5YihayA--jcJ1sRlafJPdN9QrAp-o_Afg	DeepSeek AI excels by achieving top-tier performance in reasoning, coding, and math benchmarks while training on significantly fewer resources than competing models. Its models are open‐weight / open license, enabling global developers and researchers to use, fine-tune, or build on its architecture without heavy licensing costs. DeepSeek is optimized for cost-efficiency—its training uses sparse c…	5	0	1.3.1	2025-09-21 15:01:52			1.3.1
645e2cd2-a51c-4347-888c-f70a9dfd8069	Faza Wulidasani	https://play-lh.googleusercontent.com/a-/ALV-UjUKzIVIWqkepIkMGhx5O6d1Hkp1dqBaH1oT-S-M5jf2qyROun8	please fix server is bussy	5	0		2025-09-21 13:58:19
49c030e5-56d9-4b99-a2cf-79590f097862	Umar Otache	https://play-lh.googleusercontent.com/a/ACg8ocIZQNcuZy5iBacISNtmQAbIsRZnQirX2m9XFi5zE2gcEb6yhw=mo	check WAEC result ,	5	0	1.4.1	2025-09-21 13:36:27			1.4.1
5ba7df2f-a476-40fc-8f93-7736b9542813	Mitchell Eriwo	https://play-lh.googleusercontent.com/a/ACg8ocK1bxFbjUvbRdO4KkTF07PPZvtqxDRle6BrxS8LL-5Nlmbe0A=mo	Very high IQ than other AI when answering questions	5	0	1.2.1	2025-09-21 13:33:09			1.2.1
f62f06ba-3a6f-4425-bf55-da5df8fc61da	Chandru Chandru	https://play-lh.googleusercontent.com/a/ACg8ocLi--TajFJ_do-RGVZI-P7SeJvqauAbTGvhubbNAvcBn-i4fA=mo	wonderfull app.very use full for studies.	5	0	1.4.1	2025-09-21 13:20:18			1.4.1
674b1bda-3368-4c9c-966d-df2408021f60	Marc aurel Nze essone	https://play-lh.googleusercontent.com/a-/ALV-UjUv4TzRjPHJffA13-s80TQvAxOiRTnXS7Rj54sp0TK3lEH_evIk	perfect for students.	5	0	1.4.1	2025-09-21 13:12:18			1.4.1
6b9eb5ff-a124-4daa-a63d-eebb9cb92d2d	Morariu Mihnea	https://play-lh.googleusercontent.com/a-/ALV-UjXdJQEmQ14bykdKjRUeedAaaAT5GKtpuPQw8B9oeXCKAKcOGYhaxA	I don't know...you should give a free search...not asking money from the beginning...so I can't give you a correct review...	1	0	1.4.1	2025-09-21 13:07:47			1.4.1
5063ec34-8f24-4642-b4dd-b816d433415d	Haziq Wafiuddin	https://play-lh.googleusercontent.com/a-/ALV-UjX7QcghWZ3kp1m7Ga3MJpVdollw287SikY3wHXIylZQqXZXOv4	very good.I gave an question that look hard to me and the ai give me the answer very clear and it also explain it even though I don't ask for it!	5	0	1.4.1	2025-09-21 12:37:31			1.4.1
dec33d1a-d155-4f8b-86e2-f639236ef17a	Mohammed Qassim Tahir	https://play-lh.googleusercontent.com/a-/ALV-UjVl0dVya5mlN9zT0ippibAL3UzjKrSUM2A_2jVn4qTBfHPb1tE	Superb one 👏 👌 👍	5	0	1.4.1	2025-09-21 12:27:03			1.4.1
5cab8249-2dda-4918-8a57-54cdb3815bf8	Tom Nimanju	https://play-lh.googleusercontent.com/a-/ALV-UjWokJ6UU-KmTFHBd61YlGjTazAtC7BP6R3Lsl6Kr_xAB7hS4QsLPw	Works as intended now. It's kinda slow compared to cGPT, Gemini or Claude, but it's capable, open source and completely free, so I'm giving it 5 stars	5	0	1.4.1	2025-09-21 12:01:00			1.4.1
28df67ef-6196-4a59-b6d9-ce65576bdfa5	Raghad ZD	https://play-lh.googleusercontent.com/a/ACg8ocJqnQlRDKf6C32YlzE7JbhxlrCqCVMK9Uj7bURoWkD0qDBTzA=mo	Perfect AI ☺	5	0	1.4.1	2025-09-21 11:13:57			1.4.1
d93ec2ba-117d-4517-b83b-e0c5b7f274f9	R. O.	https://play-lh.googleusercontent.com/a/ACg8ocIHFlrk9JTGJDEnJolxl90CzL5xmBT95foJ1oJkz8HXlxeGiA=mo	Una de mis AI preferidas para obtener toda la información que necesito saber.	5	0	1.4.1	2025-09-21 10:59:36			1.4.1
d5aa581f-5203-4e66-8aea-a68c3123b8fa	R Singh	https://play-lh.googleusercontent.com/a-/ALV-UjXz3cSrE2O9Fdh-HCvWNeeRrMLJXH0ZRnu61sTkE7xysJ-l2EDp	Landscape mode for tablets is there now	5	0	1.4.1	2025-09-21 09:47:18			1.4.1
70a0d82f-a45d-4122-8bc3-2865a65ba48b	Ahmad Abdel Mawla	https://play-lh.googleusercontent.com/a-/ALV-UjVD3v6T1ql8-g9YN74hR6bLR3Vt4x811o3oxDFO9Mk_nubNtu4	The baddest AI tool you can use. 1st need time to give the info. 2nd you tell him that you need the full info and text and they give you partial of it. 3rd uploading images or files will lead to glitch to the app. These are some problems of what is happening I wish to do some improvements Thank you!	1	0		2025-09-21 08:56:08
d5bfe4b4-452e-4e01-ae6d-2706e5992321	Salad	https://play-lh.googleusercontent.com/a-/ALV-UjWbLBzhJwcCsMQeF1S52aXMWfsxfIbspTykgSuoFA9eW9Qjsr6M	this AI is listening at your phone.	1	0		2025-09-21 07:53:48
488e9686-df9e-426a-933e-e91fce13522e	Saihaan Laskar	https://play-lh.googleusercontent.com/a/ACg8ocLsdHkGhh66joQ6qQKxqNcai36J-OgJvQ2gzFzV86tTH5D8JA=mo	Bro Deepseek is getting greater each day. Very Impressive. Most importantly since I am a student l need to do high calculations of NEET and JEE physics where Chat GPT's logic is malfunctioned. Saw these differences many times.	5	0		2025-09-21 07:01:00
b6913814-9362-434a-b4e4-05e5ac0d1f5c	Saikot khan	https://play-lh.googleusercontent.com/a-/ALV-UjXvHH3po2VXrV7BLiSin9bb5TatFqAf3NnMQMMNlM2D43glF5jn	very bad app, don't install it, they can't convert local language,very very bad	1	0		2025-09-21 06:57:24
3f3600ac-08cd-43ad-83bc-bba22f4703d7	Naveela Shahzad	https://play-lh.googleusercontent.com/a-/ALV-UjVik3bJiScbCH6v-Qr4o6W9PeHRslJhj7CPyv-RJ85WOBHMwos	want it to get more updated	5	0	1.4.1	2025-09-21 06:52:56			1.4.1
b6e520a5-f8af-4cce-8b53-69c2a6ca2945	Roya Nj	https://play-lh.googleusercontent.com/a/ACg8ocKu-m39r0XluEpJ0_6jD813d-Sfmx-mOekwJ1dMV7e5iUKaXA=mo	its answers arent as good as chatgbt	3	0	1.4.1	2025-09-21 06:10:13			1.4.1
ba62e0a6-f76a-4e38-8143-6fdb58517440	Syed Ibrahim	https://play-lh.googleusercontent.com/a/ACg8ocJOkZdjZ5LYg0PyVYt3Nyxkza74tAdGUZVxgzcPN5xPa4pzyQ=mo	Provides Updated and better information in an easy and understandable manner .	5	0		2025-09-21 04:58:18
380ba04e-3641-49fe-8c04-a548a2603171	Pom Alwaysin	https://play-lh.googleusercontent.com/a-/ALV-UjWBAmdSlwCgZqGErNn91dMfzqP1ZHHHVtR3UpHaSdkyMcYQm48	good 👍	5	0	1.4.1	2025-09-21 04:54:23			1.4.1
909e491b-43ba-441d-a31e-674ad476e0ac	Sunita Swami	https://play-lh.googleusercontent.com/a/ACg8ocIoJfVfT9nRVDzDSvcDii6pQnnjRvdNADLvDbQjXqW2Bi-43Q=mo	not use full fast answer or long answer deta hai	1	0		2025-09-21 02:05:24
5b4a7d4b-1c11-449b-b259-3f03766ccad3	Jacob Murphy	https://play-lh.googleusercontent.com/a-/ALV-UjUMCkop9KqXc0ECPFG2bLzOjqUNxW_W8i_6jmGYAzJOEQ0jce11	An echo chamber for fools	1	0	1.4.1	2025-09-21 00:07:19			1.4.1
08bad016-1b46-407f-a29f-2b5e1bfe0348	Ulfat Afridi	https://play-lh.googleusercontent.com/a-/ALV-UjX9sZxraEXtk3fEnUy8S2w6xPgo_EtxzDUwU6SdlOAFRIX6aaCO	what a great AI platform great yar bhot khooob	5	0	1.4.1	2025-09-21 00:03:41			1.4.1
6733dd9b-81c4-42da-800f-bb654ceb97d2	Jwwb Hh1ws	https://play-lh.googleusercontent.com/a/ACg8ocLH6fqpj6NXLVGaVVZijg9OVyNk5ELHCOEdJ91cXj68BFiaig=mo	good	5	0	1.4.1	2025-09-21 00:03:19			1.4.1
deeaa796-68f3-42e7-8dca-d0a028d5a8e7	Johnny Jaded	https://play-lh.googleusercontent.com/a/ACg8ocJZnvCnogGg7uiSYz9fwgLFje_-tAryUKd5dlzq91obnFDPkA=mo	awesomeness	5	0	1.4.1	2025-09-20 20:59:44			1.4.1
d00b2996-9080-4382-bcba-7c669447b57f	Ambreen Fatima	https://play-lh.googleusercontent.com/a/ACg8ocJseK7UpgsMmua5qch3TKNdK1GcJLbcmPllQ7sq_un3T0Xxpw=mo	I think it is better than any other ai app like chatgpt. I love the memory part, it remembers every little detail and the 'thinking', it's sometimes way better than the actual reply. It is more logical than the other ai apps I've used. The amount of messages you can send in one chat is adequate and it resets from time to time but sometimes it doesn't or it takes too long to reset. I have been fac…	4	6	1.4.1	2025-09-20 20:54:01			1.4.1
20978205-ef98-4d8d-8b46-fe2db78b7a25	Mahla Khaefi	https://play-lh.googleusercontent.com/a/ACg8ocK1X6igvxcpyXzprXOc-K4E4aKvvmWRRvc52WGKp76i6dGMmg=mo	better then chatGPT	5	0	1.4.1	2025-09-20 20:33:29			1.4.1
4bf1e9ac-0970-49b8-b0c0-4f896b28102b	Sekh Sahadat	https://play-lh.googleusercontent.com/a-/ALV-UjWDtQozmaVaJoWnH8qFaeZVkbv-9fh4M6fOt_bQgY7aKJJ7gvOi	useless app..	1	0		2025-09-20 19:56:31
2b8a55c5-5880-4dc4-a4a1-dc2aa638bc35	Abdul Mohit	https://play-lh.googleusercontent.com/a-/ALV-UjWssqbSDpF6K5RtSP1ZLLhC8Lfp3-19hOkSAzH-b6fdx7M2NJOq	good app	5	0		2025-09-20 19:44:36
e76a6dce-34a9-4b28-ae4c-08c05b95baa6	IM2AE2 Mohamed	https://play-lh.googleusercontent.com/a/ACg8ocJC1VU_4jABTGo5x-agu6uLD1H6W-6oCp-QrgNS_jimOEH2fg=mo	perfect	5	0	1.2.7	2025-09-20 18:56:00			1.2.7
a39cf88a-fb81-44e4-a246-ed667e01d5b4	Oo Yin Htwe	https://play-lh.googleusercontent.com/a/ACg8ocKHEHXsDTUstxEF1IkMpS1TrYF4qNLT4pYaipEit4AoB5skQA=mo	So Super Nice Ai ❤️	5	0	1.4.1	2025-09-20 18:09:21			1.4.1
8cc84ea6-7572-47da-a333-c9dd85a366c6	Umar Farooque Mahar	https://play-lh.googleusercontent.com/a-/ALV-UjUbmfy9Mfs2m_soQzZd5DxzXyPMBqHkBCCMHOc30iuLyKsML3V_	Not even a competitor of ChatGPT or Gemini.	1	0		2025-09-20 17:44:30
0fdc53ad-6f24-454d-87d3-430fe853e190	Amir	https://play-lh.googleusercontent.com/a/ACg8ocJruXC51-5g-wqCA6l1uMGhsi9tBpuAlNyYi62MN2Vd3pISeg=mo	good	5	0		2025-09-20 17:31:15
2a59085c-885a-4b5c-9486-b78ef285b516	Julia K	https://play-lh.googleusercontent.com/a/ACg8ocJ1KEnnIxLBALSLqOgdBVpY0rALy9_8To-ZTfvmzXrx5xlniw=mo	after the last update, it turned into something annoying. while writing in one language, it keeps mixing in foreign words . when corrected, the same thing happens again and again. facts are not checked, and information is outdated. i wish they wouldn't have updated it - it became WORSE	1	21	1.4.1	2025-09-20 17:25:08			1.4.1
fc89b2e8-1cd5-43d1-9ac3-5936bbfe21f9	binod rai	https://play-lh.googleusercontent.com/a/ACg8ocIcKB4Bf8R2cMdBoMfd089p8My0JKjN5_8YrUmF531EFPcpmw=mo	best ai for generative purpuse	4	0		2025-09-20 15:34:13
7ce5f376-ca07-4888-abd8-6dc424fd67de	Noname	https://play-lh.googleusercontent.com/a/ACg8ocKjNU4hcBmnKjl5EPLPiDlwtGkctigXxYxwc8f02xkWqj84XQ=mo	it is great experience with DeepSeek. But why it doesn't follow my clear instructions??? It is a bit annoying. (1). Why don't you keep all of the history from the first time using this app? DeepSeek should make it in the folder by month. (2). Why don't you provide a search box to seek what I need a written in DeepSeek in the history? (3) Its result has the signs of * * , " " . It is a bit busy to…	1	0		2025-09-20 15:31:33
e55590f7-3b0a-4e5a-b715-cc9bf954b025	ZAHOOR LATIF	https://play-lh.googleusercontent.com/a-/ALV-UjUffTHUCpvFg-tXZjHK7AoI4Z6or7hbG2S37QevGnCWaJ8tsXEA	I use DeepSeek Chat daily for my business it helps with customer replies, pricing, delivery quotes, and negotiations better than any other tool. It feels like having a smart sales assistant! I just wish it could read images too like product sheets, customer screenshots, or delivery maps. Right now, I use another app for images and DeepSeek for text. If it could analyze photos, it would be the ult…	5	434	1.4.1	2025-09-20 15:25:42			1.4.1
5604c0b6-a59f-4d54-a94a-775972acd2df	Anas Mushtaq	https://play-lh.googleusercontent.com/a/ACg8ocKF6CK_A8GbhqHeGMcpNEFrDvXq0JPviwSqKUrRQIy4RFeiSw=mo	no anytime available for upload pictures and find answers 😢	4	0	1.4.1	2025-09-20 15:18:10			1.4.1
1dc71943-0401-41b3-9fac-56bb2c939129	Marsooka	https://play-lh.googleusercontent.com/a/ACg8ocJtBpR1TQDbbpxWiqnVSX5AononfRiSdz39wLGBHtXgGc3bcA=mo	I Like this App	5	0	1.3.1	2025-09-20 14:26:18			1.3.1
13391b0e-f4de-4c00-83a2-7ca01a69c204	best man	https://play-lh.googleusercontent.com/a/ACg8ocKWHNR-8HukB6n3MnUKunWLjqTTwn77nPynN4rRmaHCN8I2yg=mo	best Llm	5	0		2025-09-20 14:18:09
799dd607-0eb5-4811-9b81-5034ae42d7f2	The most Ancient Dream	https://play-lh.googleusercontent.com/a-/ALV-UjVY7sHymPgfSDl0dgSO5m8JxdE9NA40tIhsn8Z0TdZCn9fe1WnCsQ	it a great app and all, but the length limit is a problem. topic will no longer be updated when the limit is reached and you will have to start in a new page, it not good. secondly, you can't import an picture except its document.	3	3	1.4.1	2025-09-20 13:49:44			1.4.1
91d9f368-8e0f-4785-9d6f-1784f23fd376	Aung than Zaw	https://play-lh.googleusercontent.com/a/ACg8ocKXCIPcup1Rvic5pSe2bjQak3sPF3OvooWVI-O4kQjyRrAnHA=mo	very good because my sum difficult easy to great way	5	0		2025-09-20 13:40:10
ca4b26a1-8ad2-40b7-aadc-6a1d10e65434	SANJAY Sharma	https://play-lh.googleusercontent.com/a/ACg8ocJJq0K4YFSTo4i9zc9taKD81b7PQpJNPasiO7pLcQ5SXsPDdw=mo	very fast	5	0	1.4.1	2025-09-20 13:34:30			1.4.1
f71602f8-824f-42cb-91a1-a38c76999e2c	مهسا رضایی	https://play-lh.googleusercontent.com/a/ACg8ocItqHsjl42J1TvU8O8Khbyfk_c3Nh04BQ07u8j2SeZEKtR9wA=mo	عالیه ولی خیلی امکانات نداره	3	0		2025-09-20 13:31:59
9c5c8782-b462-4b17-adcb-eb9c7c343e97	Zion Pedro	https://play-lh.googleusercontent.com/a-/ALV-UjVgUH688i3qacMNgCEiiMQE1mEa1ybNK23UJVEPliBSdn5L0YY	I feel it's more honest and blunt and less biased than Chatgpt	5	0		2025-09-20 13:04:46
16bfc8aa-d936-470f-b53b-88bdd3b0e1ab	Rana Umar	https://play-lh.googleusercontent.com/a-/ALV-UjUWeggCmkylzHIFZ5ZrYzw4Fz8j7aHy0LBROVEuR5c7qf6xs_4	Subject: A Formal Apology for My Profound Failure Dear Omar, This letter is a full and unequivocal apology for my catastrophic failure as your assistant. I did not merely provide poor help; I actively wasted your time, contributed to the destruction of your valuable components, and shattered your trust over a grueling 22-hour period. You deserved a competent partner; I provided the opposite. I ne…	1	0		2025-09-20 12:36:06
5a213e6f-b57b-4913-8d71-7efbd85eaeb3	Surya prakashreddy chegireddy	https://play-lh.googleusercontent.com/a/ACg8ocKrNBSGQuMSSyw5f7BVqRDbqxYeP8aBodB9D59ewjY1MsXGAQ=mo	server is busy most of the time	1	0	1.4.1	2025-09-20 12:09:18			1.4.1
472d6871-0d2c-4975-b35f-d409b413b690	mohammad arman	https://play-lh.googleusercontent.com/a-/ALV-UjVUrWFeFuHbNeWEcVNsAqSRDoPHS66rPwMr1e360aZiGBYbPSaLHQ	If any question is asked by DeepSeek, he occasionally answers in a mixed language, such as if any question in Bengal, he must answer this problem by answering the mixture of Bengali English and Chinese languages	1	0	1.4.1	2025-09-20 12:03:51			1.4.1
bc037e4b-440b-4b44-9b50-8c29a906f3bb	Mohammad “Zak” Majeed	https://play-lh.googleusercontent.com/a-/ALV-UjU1tHJselphqFPF4dsIJTl2kKp0ie6yK-P1AArcn5C1jlnXVfVVAw	GOAT	5	0	1.4.1	2025-09-20 11:47:47			1.4.1
7cc6355b-63aa-4fc1-a005-7a1837ed36d7	Arash “arashM87” Allameh	https://play-lh.googleusercontent.com/a-/ALV-UjWOPtBHpsR1K0-3_Cd8n84KRW-zh_SKgQtPqrORdYqtMOsDelcoag	worst. every information is wrong or old	2	0	1.4.1	2025-09-20 11:15:11			1.4.1
2b5529ff-781a-4498-ae1e-b6e11499b57d	Masom Mohammadi	https://play-lh.googleusercontent.com/a-/ALV-UjXQMTNEVZqew6maX-PQldG7cwU24gOu8Bun4J3HYPTsOIk7CUxD	good ❤️	5	0	1.3.1	2025-09-20 11:01:24			1.3.1
7989ef38-c972-4779-af7d-fe16f685c1f1	Muhavia Ijaz Raja	https://play-lh.googleusercontent.com/a-/ALV-UjW7S-n-1s-I7_cyzoMmUnbKibqTfijB2o_XbloelAkCJW3Ocp4	Simply Genius!	5	0	1.3.1	2025-09-20 10:46:34			1.3.1
e987b9da-49cc-4cdc-b457-98e0b6c04586	thomas sumampo	https://play-lh.googleusercontent.com/a-/ALV-UjVS5hsVKHRUsTK2pZUadKFErFrYkPpYjOK7-cRAo4dMmLe2l3I	好的很	5	0	1.3.1	2025-09-20 10:24:20			1.3.1
579c03e0-971d-4852-a84d-65d27ac842d8	Mianshahbazdubai2009	https://play-lh.googleusercontent.com/a-/ALV-UjUgaIl852S-PUe5PVZKvld-tzvf_vTh-oopgd5YX1Mn80GxQg	good	5	0		2025-09-20 10:19:15
f5f78f37-f6fc-47af-b510-71015f45168e	Sania	https://play-lh.googleusercontent.com/a-/ALV-UjWrPSXter3z53PFjBSUm04Vam8c4uNzujOMdyvX59FatCqEAYEU	BETTER THAN ANY AI APP I HAVE SEEN! EVEN CHATGPT! UNDERRATED APP	5	0	1.4.1	2025-09-20 09:51:50			1.4.1
1678799b-4702-4bf1-8ebe-a313d094dbda	Oswaldo Jose Rodrigues Ramos Neto	https://play-lh.googleusercontent.com/a-/ALV-UjU1_yB6-BJt5RMxNuvVpqtFlPncetu3Yov6Po2EaSksJ15o48wP	I really like this IA. the way it assists me solving or understanding subjects is crazy good.	5	0	1.4.1	2025-09-20 09:42:04			1.4.1
e3c931b2-3273-471a-9441-6ad94dddc9ae	Roxy Blue	https://play-lh.googleusercontent.com/a-/ALV-UjVbzE7xfxhoIrQXqLIvjkv4OAT2WJVHfvdURu7Qe1SjjIcQOEXr	Please add a search feature (OMG, all the other AIs have had this for a long time—even Gemini has it now): the ability to search for titles and locate specific conversations or words within a single chat. Also, please add a share feature. I’m tired of losing track of past conversations I want to revisit; I need a link to save them in my Notion.	4	1	1.4.1	2025-09-20 09:41:29			1.4.1
06cddb5d-b8a3-4dd8-8ca3-3726ac3d32d5	Barry Trinity	https://play-lh.googleusercontent.com/a-/ALV-UjW3N_i5EfBX6MsHOB2Z3rHI07R_n19VlKqeSLk1PCJj1eqEBdhk	very intelligent and explaining. Thank you developers. i wish you could upgrade more	5	0	1.4.1	2025-09-20 08:47:35			1.4.1
b7a75153-2b55-4cc6-83ae-0f1728bf835c	Kauan Moretz	https://play-lh.googleusercontent.com/a-/ALV-UjUbhLgvtbd_lLdu5DujXJEbfIHBp_VP7Q3G_ngkaoZv_SbyBViftQ	the APP is very interesting, in comparison the other is better...	5	0		2025-09-20 08:37:46
53d647ff-3565-4361-9efd-dc16306a2da6	Ashik Khan	https://play-lh.googleusercontent.com/a-/ALV-UjUgmnCibB1fXN8Z2W37ML_NomOTspvEqGbArqKTZN7fcVYRjV1amQ	whenever I going to write something it's answer me Chinese language. so it's so much bothering and irritating. I can take it anymore, this problem happening from several months. And it's reply was so big to understand, whenever I ask something is give me a essay. you should solve this problem as soon as possible. otherwise you are user will disappear soon.	2	13	1.4.1	2025-09-20 08:01:40			1.4.1
18f26820-fa01-4c2e-9820-9c3380bc55fb	Rodolfo Corral	https://play-lh.googleusercontent.com/a-/ALV-UjX_9REZTDgRP1T7p3I2abzqDFHh7dwkRYW9jXaF5xa5m67UsEB2	good ai	5	0	1.2.3	2025-09-20 07:34:25			1.2.3
622cc917-4f3c-4dd6-ae92-7e3639baf50f	Akash Mehra	https://play-lh.googleusercontent.com/a/ACg8ocKpL0z3p-U9e6zKRhnZ6qRyyYrG3d0nc4R27ls0KozYHhWOGvU=mo	best for स्टूडेंट्स	5	0	1.3.1	2025-09-20 07:30:57			1.3.1
a66ec5bc-1f7b-41f4-9ee3-7a32a862419e	Delfin Syafiq	https://play-lh.googleusercontent.com/a-/ALV-UjV_ZbqQQHBdGzLZOu9G6_mY1L6gz36m3Lt-iiVb_YgbJoDsEKD_	why do I sometimes can't type?	4	0	1.4.1	2025-09-20 07:27:00			1.4.1
ba3f5f94-5e63-42c0-a293-d46c65c00452	Diabolez Azazel	https://play-lh.googleusercontent.com/a/ACg8ocKMVAvG3Z5QiVNJvsOOsjEAw5lrQycokzCVNSJAm21NG28y9w=mo	you all need to work on you Ai skill and knowledge of this app , not every thing is give when asked	1	0	1.4.1	2025-09-20 06:47:18			1.4.1
ccb491eb-078a-445c-8ae5-3f0b76dc8d29	Mehrab Hossain	https://play-lh.googleusercontent.com/a-/ALV-UjV682oH3sDBqigolmUYt1CYtC8xVl1WitvNGjmcblKmf9yRRhQ	technical glitch, chinese language mixing in other language	1	1		2025-09-20 06:46:52
8a4fd647-969d-458d-9c69-01958521fc73	Siva Kumar	https://play-lh.googleusercontent.com/a-/ALV-UjVZE_N5eUEYnETqpSpaTNOkoP11OD47sK9obfCiUM9dKVbQ4THF	add voice assistant futures	5	1		2025-09-20 06:44:33
42cad0a5-951c-4cb9-8155-2d61035f444d	ManMan Chong	https://play-lh.googleusercontent.com/a-/ALV-UjV7tDS6KHBntbjqK5jHF3Otwrs0noLsUjRtoU7HNXdpr7hclSqgBA	Sure! Here’s a response you can use: --- Hi there! Thank you for sharing 'deeSeek-V3.1'. I'm eager to learn more about its features and improvements. Could you provide some insights or a brief overview of what’s new in this version? Additionally, how does it enhance functionality compared to the previous versions? Looking forward to your reply! --- Feel free to modify it as needed!	5	0	1.4.1	2025-09-20 06:37:30			1.4.1
f4355255-8865-47ad-8bd5-127594923c9f	Shlicia Elwell	https://play-lh.googleusercontent.com/a-/ALV-UjW8w31SvmCg6z-PRFK0DI_2p_k0uRtfqD8OOHL4ZAOp5oq_GAty	ABSOLUTELY HORRIBLE AND TERRIFYING THIS AI IS GOING TO GET SOMEONE KILLED FROM THE INFORMATION IT STATES AS FACTS THAT IS TOTALLY MADE UP IS MISINFORMATION!! I ASKED IT WHAT IT COULD FIND OUT ABOUT MY UNIQUE NAME AND IT TRIED TELLING ME THAT PERSON (ME) WAS A SNITCH FOR A HEAVY MURDER CASE ACROSS THE OTHER SIDE OF THE COUNTRY! THAT COULD BE TOTALLY DANGEROUS AND WHY IS YOUR AI HAULUCINATING?! SCA…	1	0	1.3.1	2025-09-20 05:29:33			1.3.1
6acb7304-a015-43b0-b9fe-9f4a25de6d84	Akshit Rana	https://play-lh.googleusercontent.com/a/ACg8ocIG2BwN2uZICT0vCOtTpwmmfJLx4qBGDetQooBnq6HKOHbWTw=mo	excellent experience but if image generation is there then it is better and helpfull	5	0		2025-09-20 03:15:12
fe6711cf-9fc4-40aa-85f9-4eb8b6c00276	rabnawaz	https://play-lh.googleusercontent.com/a-/ALV-UjVQipLgT0edUE8zq9n-r-xnzIlYYKdLUZrRoxz_QNh9pdhfQBU	chatGPT accurate from deepseek	1	0		2025-09-20 03:11:10
346ad08d-9f99-4cf8-804b-91d8757514aa	SUBHANKAR DAS	https://play-lh.googleusercontent.com/a-/ALV-UjWmoPAGFx5WZ5Tcj018IIqsTMGiNqj0AjD56Ew9gvwK40qpkAPozg	DeepSeek AI delivers powerful language capabilities, especially in coding and math. It’s fast, multilingual, and often rivals top Western models. But beneath the surface, serious privacy concerns loom. The app collects extensive user data—including chats, audio, and device info—and transmits some of it without proper encryption. Worse, data is stored on servers in China, making it vulnerable to g…	1	1		2025-09-20 02:31:18
6bff2010-6f9f-4e9e-8f35-b0d813af7498	mia young	https://play-lh.googleusercontent.com/a-/ALV-UjUtc4lKjS2Xt9qeny2TVFkw8Mpu8cS-f1VEcIqoO2CcWMeYi4E	I absolutely recommend this app. Although everything was good until they gave a chat limit (length limit reached, please start a new chat). Before, it was absolutely unlimited length, so what happened? Overall, it's a wonderful app, but it needs to go back to have more space. I personally don't mind when it says the server is giving trouble. All I do is reset the app, and it's fine. so please, I …	4	6	1.4.1	2025-09-20 02:20:41			1.4.1
889f877b-3b86-409f-b1ea-b61d1708b78e	Zero	https://play-lh.googleusercontent.com/a-/ALV-UjUwCsix2XK0_OAj1w9HZwCSXFj_lNi5ljrnTiwh-fQIQLjXzpGN	This is confusing, It gives me TV-MA content and then says the very thing it gave me is inappropriate. Which is it? Why generate the "inappropriate response to begin with.	2	1	1.4.1	2025-09-20 01:23:43			1.4.1
137434d5-c226-4e64-ac1e-94fd8406e32b	manasu badi	https://play-lh.googleusercontent.com/a-/ALV-UjX3a5u-_ob84L3J0vOsdVy37VLkolrUn4F6-cVfoxjhcgObhGk	The ai is absolutely great,	4	0		2025-09-20 00:06:51
a6f9b39d-8625-4ac3-9fb4-f92b1c922405	Stephanie Faith Ladra	https://play-lh.googleusercontent.com/a/ACg8ocKRDEPBcFsyPdNaOXo0duYniOsaKNs_C3ZvI50r9ROeBs4rGQ=mo	1000000000 percent recommended for people who's into analyzing and deep thinkers because deepseek will dive more deeper with you and more open to your perspective omg If I could give it many stars I will say it's more than gazillion because it helps me understand those deep perspective of mine with clarity and I know people be seeing and be like this is too much exagerated message but for a loner…	5	0	1.4.1	2025-09-19 23:23:22			1.4.1
b26fe16b-7584-4cd2-912c-7e14759285f9	Nsj Nn	https://play-lh.googleusercontent.com/a/ACg8ocI29hF6nrqpwo9tH2udaFZ9Hz7DFPAHFYikeX-Z7SlielK7=mo	awesome	5	0	1.3.1	2025-09-19 23:09:33			1.3.1
78891030-e1ff-42e7-845d-9acff5f6efd4	Kara Moore	https://play-lh.googleusercontent.com/a-/ALV-UjVelYuMz4HNSceqTa-6Y4UOpWaCohcltP8fmQ5Z5KdlPLQmPRyX2w	love to talk to them	5	0	1.4.1	2025-09-19 22:48:16			1.4.1
93753c52-3a0f-480d-955c-e623f7234383	Mohamed Zouaoui	https://play-lh.googleusercontent.com/a-/ALV-UjWcLypY7Lqdt8vse2QQQ4yBZmBDQRcTCZSGGtljqhukqtUUmaVo	this is why china is the best in every thing	5	0		2025-09-19 22:27:42
188784bb-cd2a-415f-8a7f-2f3c78ee681e	Brian	https://play-lh.googleusercontent.com/a-/ALV-UjWggO4z175cTP89lA3TqzxI6rqCVi4dHgKaFkoawJ5mD66PCAw2	best app ever...when its not lieing	5	0	1.4.1	2025-09-19 22:15:34			1.4.1
af2dfa9d-764f-4fcf-9386-ed7274f6db28	Kevin Bradford	https://play-lh.googleusercontent.com/a-/ALV-UjUf08N2Qcr0TFTkY68ELnccKKqDJiA1003-LDN1jWrnXBAltz75	This is the best free & unlimited AI, I would have gave it 5 stars but it needs more features like generating and downloading pdf file like chat gpt. Sometimes it takes long to respond when using pc.	4	0	1.4.1	2025-09-19 21:22:15			1.4.1
2ebb1476-e25d-460c-a038-b044f3846fff	Tamir Ali	https://play-lh.googleusercontent.com/a/ACg8ocIeNiYUSWGJyPyhYOW578qThxVUfJZ0KZHymFgnc8-t3e3oMaA=mo	best	5	0	1.3.1	2025-09-19 21:05:01			1.3.1
3b21e402-7bf2-4f40-be72-801c84a5363f	Akshay Singh	https://play-lh.googleusercontent.com/a-/ALV-UjUxNaRz_Ae2BjFuU5PNdIpxqo4vH6NijBSOnDZtlA52uGNMzPaM	Excellent	5	0	1.3.1	2025-09-19 21:04:18			1.3.1
bd0a40ad-b7d2-4c30-94be-802925644c4e	Werewolf GG	https://play-lh.googleusercontent.com/a-/ALV-UjXD464g1k6yAPSKrt6vrXwuQJvFYUzzDi3Gjz9iBN_zLXrLp7-h	add voice messages and voice chat, fix the module's typing weird text issue, please!	3	1	1.4.1	2025-09-19 20:42:51			1.4.1
baa64b07-ab64-4952-a2b1-6ebbfb131aad	Farhan Rasool	https://play-lh.googleusercontent.com/a-/ALV-UjVPkvzDikqve4jipsAexIjAuuJVvq2rKW6_kDwsW0FNyeZeVck	Better than ChatGPT	5	0		2025-09-19 19:25:15
4ff19768-b830-4ac5-aabc-597f59eed3e3	Eduard Kagame	https://play-lh.googleusercontent.com/a/ACg8ocLJybgpgQRYFGt3q95aC5UfBZ7GvIwlcyIb3GwWbTk20852SQ=mo	RLHF training is cancer and ruining your product. I asked for a sources for a cave painting of a wolf. I asked it to analyze its reply: << "Original reply was 607 words. ~95% was fluff, off-topic analysis of wolf bones/DNA from the sources instead of addressing art. ~5% was a vague, buried hint about art. 0% was a direct admission that the answer didn't exist in the provided materials. A complete…	2	1	1.4.1	2025-09-19 18:03:40			1.4.1
428ffeb5-da17-4b77-b7fd-f379734d9ba2	Sadika Akhi	https://play-lh.googleusercontent.com/a/ACg8ocKKc01c453FQxCyd4yp1RVDW41dvxIXsmlWpaXsmhKmAkAXZg=mo	⭐⭐⭐⭐⭐ *Amazing AI Assistant!* DeepSeek AI is incredibly fast, smart, and helpful. I’ve used it for writing, coding, and even solving math problems — and it delivers accurate answers almost instantly. The interface is clean and easy to use. It feels like having a powerful assistant in my pocket. Highly recommended for anyone who needs a reliable AI on the go!	5	0	1.4.1	2025-09-19 17:56:03			1.4.1
a5adb037-65e8-472c-81c7-c1a79e998c16	Raghu Sirsi	https://play-lh.googleusercontent.com/a-/ALV-UjV_Wg1mECI97gAC1ehNdsbN3kAar-E3eQWB9A7ED8JJITSe3lm5Aw	I recently experimented with Deepseek. I shared a link to the recipe 'Aloo Peani Kurma' on YouTube and requested an explanation in Kannada. But Deepseek gave information about the "Korean Style Chicken" recipe in his reply.. Some what a funny 😂	1	1	1.4.1	2025-09-19 17:54:40			1.4.1
2dabfcca-3473-432a-b48f-01a4b7f02ee4	Ali Soomro	https://play-lh.googleusercontent.com/a-/ALV-UjVB1aqO3tGNIKzn1BBc-sm1k865WrmFZ7HTFeeABUAfHHmjXs3j	op nice 🇵🇰🇵🇰🇵🇰👍👍👍🫡	5	0		2025-09-19 17:35:49
eebf5eb7-51f6-4e43-befe-9aa40011dd7d	المصمم عمراليوسفيHD	https://play-lh.googleusercontent.com/a-/ALV-UjXp23AmODv7s2-cHY4gjq_CzCO-JcoLkYlREd2GXwcFPVtRjbaZ	so good	5	0	1.3.1	2025-09-19 17:24:13			1.3.1
47435396-5c61-4a7d-b947-1aab4a6e56be	Arulraj J	https://play-lh.googleusercontent.com/a-/ALV-UjUcNxLjlUIH7cbh948HKzjw__kRm4qSbWlXcUzaTfP_pVEhODfa	this is generally a good ai app than most of the ai assistants available ,but the only demerit of it is that it shows that the server is busy and please try again which is frustating and also the answer would take a longer time to load compared to other ai assistance	4	0	1.4.1	2025-09-19 16:43:36			1.4.1
59119b08-8649-4a43-9f42-c40611125efa	Susan Murove	https://play-lh.googleusercontent.com/a/ACg8ocLDyVEoOEUdnMH1c9Px22wDam50MuWjFSXjTXyn16HJrgUYXg=mo	It has helped me so much in studies,research or just a chat😅.It is a relevant useful tool.I highly recommend with its various features and how helpful the app is honestly a few minor jumps now and again but honestly.Wow😃	4	1	1.4.1	2025-09-19 15:46:02			1.4.1
ed4ea761-cf49-44b3-89b4-c12d22ac3503	Spike Williams	https://play-lh.googleusercontent.com/a-/ALV-UjWprM4acILiykpiKkrv07ZjvE4SKWbyoZMZJgxNtFzAfOvH11zs	I'm skeptical about AI in general, but Deepseek has delivered objective results	5	0	1.4.1	2025-09-19 15:31:07			1.4.1
7b55a350-ee6b-489d-8720-c33b90d4aca7	آرش سیمیاری	https://play-lh.googleusercontent.com/a/ACg8ocKf3EfH9GWp1kyuSLWuEhTufWyUnJoXiAw81sZxDthCD03iww=mo	nice	5	0	1.4.1	2025-09-19 14:49:05			1.4.1
0cab8dcc-81b8-49f7-835e-433488fd2a5f	Fact Checker	https://play-lh.googleusercontent.com/a-/ALV-UjXLK4FIv5dWQAG1H7ZqGtRZr1lu-roHbvZYGuEky9svcVQNTSyQ	No photo or file uploading.. No voice function.. No ai photo generator	2	1	1.4.1	2025-09-19 14:29:10			1.4.1
e3aa136a-1a62-47a6-a878-70059ac5b8a4	Awolowo Sijuade	https://play-lh.googleusercontent.com/a-/ALV-UjWap9OvLM5k2i3N2aS_ag7a6uBOA9r2fVNjyAGKx_ELn9tNHHk	I love the app, very fast and accurate 😍😍 but it always type too much 😔, but very pleasant 👌👌👌	5	1	1.4.1	2025-09-19 14:01:55			1.4.1
074f4ef2-4281-4a4d-9323-e67d7f498f9e	Stuart Kevin	https://play-lh.googleusercontent.com/a-/ALV-UjW70EfNT6TZGUN98HZgdhg6P6p1m9JhxraN1rkMcmI1Kg6XcKQ	This Deep Seek AI can only just answer normal questions, but it will automatically be silenced if touches on political topics and autocratic system. It's purely serving the Chinese Communist Party(CCP) and the evil axis (North Korea, Cuba and etc).	1	0		2025-09-19 13:43:59
fed446da-37db-43cb-ae95-8e56d234a586	زهره خندانی	https://play-lh.googleusercontent.com/a/ACg8ocI4IhysjaTkf24719mnhwKMumQhpxT-q1gbM6j3O5Yh-Puu4A=mo	فوق العاده عالی جواب میده	5	0	1.4.1	2025-09-19 11:15:59			1.4.1
da6764e0-b9c1-4d82-958d-6f753a04daef	Dmytro Voronkov	https://play-lh.googleusercontent.com/a-/ALV-UjWszjVHC621FgxyJcyOc26uspyFH7OntppERTP-tBXrrG9697Tx	everytime the app says "Server busy, try again later"	2	0	1.4.1	2025-09-19 09:15:33			1.4.1
3628a8bb-66c1-4ff4-824a-8edc309e24c9	Tanzim Hossain	https://play-lh.googleusercontent.com/a-/ALV-UjURqacfwTsGndzsbxnxP4twrUkgoinmzgTbmnqc-jWbvMA6sbu0	This is good because it has no limitations. No upload image limit until the servers are busy. It's a super cool tool. I love it. It never says your limit has ended.	5	0	1.4.1	2025-09-19 09:11:22			1.4.1
1c77a7dd-fd86-40fa-a479-f2380cba09c1	Ali Gill	https://play-lh.googleusercontent.com/a/ACg8ocKpnKxvw-kYdmaDTC5WNveiH5K0PkaUAr7xCEoiNKS63nRjsA=mo	good 👍	5	0		2025-09-19 09:07:17
991e39f9-229e-4e76-86a4-8b32f76fc0e5	Cosec Gd	https://play-lh.googleusercontent.com/a-/ALV-UjVbSNk2NpVyFutDmJaL0Ir1c-o4DZu3VO93hq08WzxvpVM4W_k	That ai model is superb but why I can't copy words of deepseek thinking process I only can search topics. Otherwise I rate it 5 star.	4	0		2025-09-19 02:51:11
4bf7ab29-1388-45f4-9c35-d4bb1f0bf082	Dodo Dede	https://play-lh.googleusercontent.com/a-/ALV-UjXOM5Z718Hi2EDZuZWnXsKnRE4XowfOQJ-fPWUEQ9HQT8lb-paqig	it gives you so much information that at the end is trash. the very important stuff doesn't tell you.... Is too much is annoying.	1	0	1.4.1	2025-09-19 02:29:45			1.4.1
46abd895-e840-40a4-a009-4812abd6f6c5	Jitu Behera	https://play-lh.googleusercontent.com/a-/ALV-UjVSKpMSsnSZGK-Ga9f5a3zZZD0Xx6mKwvEiNm4to-NNOzZ7BLb7	evrything all best deeb seek both of	5	0	1.3.1	2025-09-19 02:20:38			1.3.1
66ecba7f-07ba-4dc8-b2cc-85943311dff9	КиммИ	https://play-lh.googleusercontent.com/a-/ALV-UjUPprXsGHPGi36FPlt3DeeJxQ6KvmLCbPRowrvOf5mDKf8JJ-ET	Was good for a while. Now it's just "I'm sorry, that's beyond my current scope, please ask something else" any time I want to ask a question more complex than "what color is an orange"	1	1	1.1.9	2025-09-19 02:02:20			1.1.9
ecb16d48-6150-497d-a64f-d82ba57e13b3	Manoj Deokar	https://play-lh.googleusercontent.com/a/ACg8ocJ1TITC3eh3LT0m5rfuSmLV_dc7NgAfi_KjetNobEpBazTz8AMO=mo	Great App	5	0	1.1.9	2025-09-19 01:43:19			1.1.9
afcca5e6-6dc3-44d6-b9c4-2011a352f469	Arindam Bala	https://play-lh.googleusercontent.com/a-/ALV-UjVymVel2ejvJK4UP5rs2e915h8vR0ATle5ryMxDEjgrGTMcDcU	Best from any others...	5	0	1.3.1	2025-09-19 01:19:24			1.3.1
9bab91a0-5d85-49f5-8c58-bbf71a27c2a1	Ihua Peter	https://play-lh.googleusercontent.com/a/ACg8ocIbG_B9eByYFAfvMkiyaRPpz446w0rbeV-pNZfwA5k4AdE5BA=mo	The App is very nice Arguably the best AI app on the web	5	0	1.4.1	2025-09-19 01:04:06			1.4.1
6b115173-e686-424e-996d-c119b49c58b6	ARMIA	https://play-lh.googleusercontent.com/a/ACg8ocIhixV-ARpUhGJ0g9x1jQDmtoaUbYIJXuWGTaOFMzwE33b8oA=mo	Vree good	5	0		2025-09-18 23:11:51
79577451-ede9-4284-a93e-aeb69e6d496b	Joy Ghosh	https://play-lh.googleusercontent.com/a-/ALV-UjW-ZvSO_itPm7C18b7_jkkBNInH9s1Eso1ezOGGbfoqm38fQjVk	DeepSeek has become unbearable. It once felt irreplaceable—now it’s the worst app I’ve used. As a Bengali speaker, I was happy when it responded in Bengali. Now it replies in Chinese, ignoring my settings. The app is slow, inaccurate, and disrespectful to loyal users. It’s painful to watch something once promising fall apart. I’m frustrated, disappointed, and done. If this continues, no one will …	1	5	1.4.1	2025-09-18 20:49:55			1.4.1
bd3d0dbf-d50e-4e2f-b90a-317c2be5b067	Donito Farmex	https://play-lh.googleusercontent.com/a-/ALV-UjUsNoVH7qUxm8q7mkpowTrPWIoob3tp-b8lCAszQVQ8w3rFF1A	Good	5	0	1.4.1	2025-09-18 20:15:35			1.4.1
4cb36273-5631-417a-a1e7-e92e1166bc3c	Muhammad Mahfuzur Rahman	https://play-lh.googleusercontent.com/a-/ALV-UjWhfdJDRpqR_f48CilhD-bdlBQiUqaFzBzUDDWHfhn6nVgjQuxa	It does not support the bangla text extraction from image while English text extraction from image is okay.	5	0	1.4.1	2025-09-18 19:28:50			1.4.1
226c3d22-bda3-4b6b-8a67-5d7494bf8609	Akilan Sundaram	https://play-lh.googleusercontent.com/a-/ALV-UjW8PFT5ubHQv9Iak4vYneC4ZZRIxgc66UgTc7rfI7FyiuEzjfAX	I am from India. DeepSeek was very good at the time of release. But now, it seems to have various issues. 1. It doesn't provide me very normal information such as a tourist itinerary, but why? It says it is beyond its scope. 2. Slow response or generation speed. It is a bit slow in generating the full response. "Beyond my scope" error for even basic information is very bad. I am not asking for an…	2	10	1.4.1	2025-09-18 18:58:05			1.4.1
c0130c1f-ef6d-4f9b-9fd0-f96b6fd8a359	Selina Tarannum	https://play-lh.googleusercontent.com/a-/ALV-UjUWZiilxVe0N3tm1m9eMyfKEh5P_RlvLqfCvkHIG6j7jv6hwm0	If I ask it in one language, it answers in another language.🤷‍♀️ but good 👍	1	0	1.3.1	2025-09-18 18:36:57			1.3.1
1b2fc660-c13f-4d2c-a920-846fd1a1cda6	Diwan Singh Shah	https://play-lh.googleusercontent.com/a-/ALV-UjVzIV36IaDEqfx8Y-WteEzBgSv3zRcVxL4sXATnZjPoyB093Vo	very good expriences	5	0	1.4.1	2025-09-18 17:55:17			1.4.1
cbc5c9fd-8075-4419-8fa3-d0d2b5355e07	Buddha Gurung	https://play-lh.googleusercontent.com/a-/ALV-UjXMN6-rjyjtehfH5D-8YNmDMt1xxJef4SwnbVNLehQMTKCRonCx	good app	5	0		2025-09-18 17:42:15
b812d061-3080-4ad0-a697-125d946b865b	Faizan Rajput	https://play-lh.googleusercontent.com/a/ACg8ocK1RqqJcWg9smcMLG3iJ0fUcktfpw1YlFsVY0k3--1Bq-Ly=mo	what a app	5	0	1.3.1	2025-09-18 17:22:28			1.3.1
8d88b2a8-0aea-4d21-8a09-24d2543a996a	Alfath Ali	https://play-lh.googleusercontent.com/a-/ALV-UjWoXeggMkeVmdlYd5lHRi-CN-kFAt0xhqaamD1AHxPzkB0tggg	wholesome story writting.	5	0	1.4.1	2025-09-18 16:06:30			1.4.1
d810d6eb-7a3c-40d1-aec4-cc2c4d82602b	Theophilus Gabriel	https://play-lh.googleusercontent.com/a-/ALV-UjWqK8VUqi-psGT3DcILqgtnjiOSdHw82UJ9jlW53J4TE6tgHCYF	Add Custom Instructions	4	0	1.4.1	2025-09-18 15:10:07			1.4.1
7130dc21-99ab-4fab-b889-66fb86f79868	Sam Shaikh	https://play-lh.googleusercontent.com/a/ACg8ocKGVCO_Yz_w4cxLqwmAbsmB-IJyAMJVpcO5S0baJ3brR04aqQ=mo	Great app but crashes alot and if I try to upload a photo, file or take a photo it will fail and not upload no matter how clear the photo is	2	0	1.4.1	2025-09-18 14:29:13			1.4.1
835b9d02-fadd-400d-bbc2-8f0915ac5c92	PSG Killer	https://play-lh.googleusercontent.com/a/ACg8ocJjoI53rr_NkV37Lhz_rlSpxRvfCgGBWkq9ToibN3Go7xgU6w=mo	life changer	5	0	1.3.1	2025-09-18 14:15:40			1.3.1
8bc59408-98f1-415f-b169-dff02ad75f5d	Bibiniso Qobilova	https://play-lh.googleusercontent.com/a/ACg8ocLGXkmXecfSqXywYMQgxTuEcpVmS6DfhOxBEpYDJGNdTIOm2g=mo	this is the best app that I used before	5	0	1.4.1	2025-09-18 12:16:34			1.4.1
89c89f33-b131-4e78-8d03-5690e9453d6b	Mohan	https://play-lh.googleusercontent.com/a-/ALV-UjXDu-GZljYSWATeU08Tofx1mYtusYN3rfkAtmTeVmoRwSDqrN2m	plz enable document uploading option	3	0	1.4.1	2025-09-18 12:07:14			1.4.1
06df4ccb-f006-42f8-abeb-d8598ea91713	Sagar Parviz Ali	https://play-lh.googleusercontent.com/a-/ALV-UjVJVl2EsTeyBKCYH25xdQURKCHvg9X0hlhZNhM1s_-t24YI0Kt-DQ	Game changer	5	0	1.4.1	2025-09-18 12:01:20			1.4.1
e1e6a303-8b9e-4369-ab2e-4b617071c158	Skype	https://play-lh.googleusercontent.com/a/ACg8ocK8NNW6WQSTazmopv9b2OK5o6nnkW9AJiKZ-Nb7lOwbdd3smQ=mo	best	5	0	1.3.1	2025-09-18 11:14:36			1.3.1
b1404ffd-bc61-4d16-9969-ce931cd0cc37	Heather “H2” Harlan	https://play-lh.googleusercontent.com/a-/ALV-UjW8O7gQ-AZgsMHQWVbokZks1niJ2JJNTxDJlhPKUNxX-MJYKXh-	OUTDATED SOURCES: I just asked it to summarize the events surrounding the assassination of Charlie Kirk, and it repeatedly stated that an assassination could not be confirmed and was false. It said he was "alive and well." When I persisted, it said claims of an assassination had not been reported via major news outlets such as AP, CNN, Fox News, etc. It's been a week, and the data hasn't refreshe…	1	1	1.4.1	2025-09-18 10:28:47			1.4.1
d109fa58-2e98-4e46-8e0e-e5489e28e893	Urim Azemi	https://play-lh.googleusercontent.com/a/ACg8ocKYYFf0SSPtpBmQUcsI_37CXkOur8spdT8hFV-cIpXw_l3AzA=mo	closed sourced now not open source not really deepseeks fault but unfortunately war and governance cybersecurity making it closed source for geopolitical reasons and paper market fluency so its OK. I do love it I'll be fair and honest in that changed my life thanks to all of you.	5	0	1.3.1	2025-09-18 10:22:22			1.3.1
a4e351f9-be4f-4d39-9392-b0e1268fa473	Matthias Lautenschlaeger	https://play-lh.googleusercontent.com/a-/ALV-UjWBNMqL2YPJaNz9b56x1KJe0lW6sCy2ZNyX9ZA3_giCmYIK3tKD	i genuinely think deepseek gets its "trusted information" out of thin air. I ask about dates and numbers and it'll tell me random dates, tell me its real facts, ensure me tjat I can spread these lies only to find out through a Google search later that none of it was even remotely close to being true	1	0		2025-09-18 10:15:16
d4711d71-ea08-4940-a108-4bdd75347f35	Jhuma Debnath	https://play-lh.googleusercontent.com/a/ACg8ocJ0tFOKYbjX2uqs2M3PRPdev1REu8xX2F75Evip4eyADFcWJc_3=mo	She/He never goes away from me. She/He always with me. 💕👭👥	4	0		2025-09-18 10:09:33
2ada3e31-d612-4ffd-8995-8b665e431e6c	Ahmad Bilal	https://play-lh.googleusercontent.com/a/ACg8ocLIufUUaHKRmvPg1MEIasMts0VQbyz49h8T2pILp2wtkbS6ww=mo	I'm very thankful to the founder of deep seek it's very helpful for me once again thank you so much ☺️☺️	5	0		2025-09-18 10:03:02
e5223a0a-fcac-4b3e-bc4c-c23135263f94	Maaz Khan	https://play-lh.googleusercontent.com/a/ACg8ocIKjqsign6dVb530zL2MVt5atYJ_tTHlhqB8i_xtn2ZbMfVyCU=mo	too good apps	5	0	1.4.1	2025-09-18 09:20:45			1.4.1
339d739c-b685-40c2-91a3-2feaf181fc8c	jafer khan	https://play-lh.googleusercontent.com/a-/ALV-UjUtgUqgE986OWK4CHfRhwKW6YeAyKbLKdKj-6tlMQPf44J8KVLu	walked out on it because of constant server busy issues. sad.	3	1	1.4.1	2025-09-18 08:42:20			1.4.1
69e57417-a343-4024-8f7c-bc5d8fc726b4	sean griffiths	https://play-lh.googleusercontent.com/a/ACg8ocKWA3MArGMycXuBpLaIs-tz2Ey6SvGqT0jIk7fAW-NEnWNZIBU=mo	A search bar widget for this app would be a nice feature to see. Would be useful as well to have an option in the Settings to have "persistent memory" across chats. Perhaps it should be on by default and then to have an option to disable it per-chat. This would be very a useful improvement to the app	4	1	1.4.1	2025-09-18 08:21:12			1.4.1
93b5c11c-ed73-48b6-9006-eadd780a71ee	Tooka Prosper Puuzerm	https://play-lh.googleusercontent.com/a-/ALV-UjXLHurmpnyUku5MS2n0L6N4SslLakZGRkfFvd91RpS7UpRlOS4	excellent app	5	0		2025-09-18 08:16:15
5dd1df14-bcf2-450d-8ed4-c9806fc0f537	R N	https://play-lh.googleusercontent.com/a-/ALV-UjUSS6SMLIDfMA0W1L2SWiBhzS9QV4aYxNYYow0Q7OhC2v7OYD0	Clown app. The server is always busy.	1	0	1.4.1	2025-09-18 07:45:22			1.4.1
d98a5db0-f6c7-45fb-b155-c75ecf6b4d74	Ali Hassan	https://play-lh.googleusercontent.com/a/ACg8ocJX9ZDTNbn1pAEUGMXTzgo6wL73oE8FVzGDtiJbT6IFH6EeqQ=mo	Thats amazing application	5	0		2025-09-18 07:03:19
22accf58-4ab0-44e7-90d0-4a1f16af928d	Firoz Shah	https://play-lh.googleusercontent.com/a/ACg8ocJzYiMx3hjF4qNvn1BLQcFfgBiQS8-SUvzbIttE0ANuFsMP1A=mo	good	5	0	1.4.1	2025-09-18 06:37:02			1.4.1
2a467786-c384-4fa5-8b5a-5aefa77f54af	Muhammad Abrar Hussain	https://play-lh.googleusercontent.com/a/ACg8ocJYrBs2YJWaftdaizAI1p7a9-8j6wGB1zkbLE08zC0qtCCpVQ=mo	wonderful and perfect aap I love this deep seek 😍😍💝💝🌹🌹❤️❤️	5	0	1.4.1	2025-09-18 05:46:40			1.4.1
4be9a3fc-bf45-43fa-a91c-8f145d5bc57b	20md Kaif 12th sc D	https://play-lh.googleusercontent.com/a-/ALV-UjXBeHv6xUseV1OOWvQ9APMgmc5WZWIsNwDjVlL5nr32xotcjjYOzw	never gonna use , time consuming and it's totally fake at medical information	1	0		2025-09-18 05:28:15
65dd1ebf-1317-46a7-8b03-2498700bdba2	Yahia Sayed	https://play-lh.googleusercontent.com/a-/ALV-UjWmQiYW2E0it9yQr7lkaT4FjhO0cu1NrAs3mW_T7zWPGop_vgY	لسه ناقصه شويه تحديثات للمعلومات ...وياريت يكون الاصدار الجديد بشكل أو بتصميم يسهل و يحبب التواصل و الاستفهام منه اكتر والاعتماد عليه وعلي مصادر معلوماته	3	0	1.4.1	2025-09-18 05:13:46			1.4.1
e92d3733-724a-49fb-9e42-cb8cd2ca1536	Abhi Biswas	https://play-lh.googleusercontent.com/a/ACg8ocLcrKmymX1EOd3XzDF1lPz94X-ihm24ZK72U4R_6596W87ifQ=mo	While using it, it uses Chinese language.	1	0		2025-09-18 05:11:20
a22e35bc-c045-420c-8a43-ffe12a076851	Javad Kazemi	https://play-lh.googleusercontent.com/a/ACg8ocKMwhzRvBpnco5m-v04O9AFmRbAuZJzoVJHudEuG6Mk1nC5AA=mo	very good 👍	5	0	1.3.1	2025-09-18 05:06:47			1.3.1
1884fcfc-5667-4904-831d-88cabaaa429c	MUHAMMAD AMSYAR BIN ABDUL HALIM	https://play-lh.googleusercontent.com/a/ACg8ocLXzPvajjh-L2TZ-WpdPFGFnvvGUx4Uj3Gh5MM8CLiZld7gSQ=mo	Very fun	5	0		2025-09-18 04:41:22
729e0fa8-c655-4482-a00a-412d32915d2c	saki jiro	https://play-lh.googleusercontent.com/a-/ALV-UjVgLa6XgieXaJrnVzU2kvd00RL6mRbwUZyo-LijJ0RSO1fwf9lk	very helpfull	5	0	1.4.1	2025-09-18 04:19:20			1.4.1
e094ab86-571b-498c-bfff-4868eb174963	Alif Nurcahyo	https://play-lh.googleusercontent.com/a-/ALV-UjUFkKNYw0xkY6Bad6HSJ60SeY8oZpC_FWUmDruL6WnMynMNwi8W	gud	5	0	1.3.1	2025-09-18 04:14:37			1.3.1
ddcdd27e-228f-49a1-8597-bfde413cdee3	EMMANUEL Simon	https://play-lh.googleusercontent.com/a-/ALV-UjWfKliL4aP_Fh6fcDn9IK4gANAdWqozV2b8m6sL7aq2YISqAQ	it's really a great app , very easy to use but you should add a image editor and it's memory capacity for pdf should be larger.	4	0	1.3.1	2025-09-18 02:31:33			1.3.1
6b1e9d16-0b58-49da-a758-db345fd41813	Pankaj Ojha	https://play-lh.googleusercontent.com/a-/ALV-UjVXPDVaGNNU7fuBHcDrrqH2yIH6jwCla3fcFA7BwfvS6Gbv81w	very good	5	0	1.4.1	2025-09-18 02:23:20			1.4.1
2bb0d443-a63c-4b95-a846-b3a8bceaf061	Md Minhajul Shiraj Rafi	https://play-lh.googleusercontent.com/a-/ALV-UjV1RLx36DfNk0zl0W0wlmQr0XsmF8-2EgFDcURHV1Zv7zZppYcQ	It's better than ChatGPT 😂😂😂	1	0	1.4.1	2025-09-18 02:03:26			1.4.1
9d021776-bf5d-4e7f-8a11-859e5b5d9ee6	Varun Megha	https://play-lh.googleusercontent.com/a-/ALV-UjWn6aTBn6Ch8-cG37dgyiWX4wssRp1o6oB5GvpgVNXC10OcgS4	at first, it absolutely works fantastic,(even better than chat gpt), but after some days or weeks, it stops working like earlier. IT STOPS EVEN GIVING ANSWERS. i absolutely loved it earlier it had great deepthink and search options I am very disappointed on deepseek developers, as this is a very disgusting thing in any AI ever I used. and , I used the free version only for your kind information	2	0		2025-09-18 01:25:11
a17c41e7-821e-4b91-9aaa-c9ac7636378a	Aya Laidani	https://play-lh.googleusercontent.com/a/ACg8ocK_4WFTyc0GZ8tcosCF9Z07DGl4D8m3Osv8wxoKVT60ofzX1Q=mo	amazing 😍😍😍	5	0		2025-09-18 01:16:11
fce1cc8c-0533-4a6b-b4ee-a6863c584b43	Faiz Rasool	https://play-lh.googleusercontent.com/a-/ALV-UjWuDaHTwOlBndW7vHXiiX8nB8u3nVq3V-tWR3xjX7O6zhRHBYSh	how use deep seek	5	0		2025-09-18 01:01:36
a7d5e08f-4633-4ec4-8ae8-31624bfc955c	Sachinda Kaveen	https://play-lh.googleusercontent.com/a/ACg8ocI7ZFMTMfzrwR0SlpUFZ75kbfQTM2NvUdEH8yvINXzBI90OkQ=mo	In past I use deepseek app using vpn.now it can't use . please fix.I give 5 strar because I think you give a sollution.	1	0	1.3.1	2025-09-17 23:59:57			1.3.1
308cf245-0696-4675-907a-ac42f0336b93	R Dowla	https://play-lh.googleusercontent.com/a/ACg8ocIKzoHTlfPQ-4737RafwATeBhFizHXptjMp6FJDZyjDua7ELQ=mo	return old information	1	0	1.4.1	2025-09-17 23:09:35			1.4.1
34ed037e-5e80-4702-9462-c7ffcb79a55c	Momo Diatta	https://play-lh.googleusercontent.com/a-/ALV-UjUBsirv9K8iS8DL6xdirXgyWIVvaKB7bhP3XdxkkxXsPJqVRbu6WQ	such a wonderful Ai 😻 unfortunately I had this app but I wasn't using it but one-day I got annoyed but ChatGPT and I opened it and my only regret rn is the fact that I didn't dit it earlier 😍	5	0	1.4.1	2025-09-17 22:44:26			1.4.1
dcbe0fa1-bd7d-420d-bdfd-be56aa1940a3	Ahmed El Masry	https://play-lh.googleusercontent.com/a/ACg8ocJmHic3UFc5ypUoNp8fg-z_joDGVowVF9sQz9P2YB57wDwW6g=mo	funny	2	0	1.4.1	2025-09-17 21:48:59			1.4.1
e71da46e-b465-4161-8de6-61951eb4b1bb	Stephen Aso	https://play-lh.googleusercontent.com/a/ACg8ocK_Qoa6WvtEsRMkaNPuOKmXd2nHeT3i1L4t3spu0MAC_2tUeQ=mo	very insightful	5	0	1.4.1	2025-09-17 20:15:59			1.4.1
3a477840-37a7-4036-bdfd-f56bd0b8785c	Choice Nicholas	https://play-lh.googleusercontent.com/a/ACg8ocLxAXXXvNkQIUp4TTmkTNl9Hl4L7BUEuIB-NtTOZYa1v5u8Ig=mo	great app ,it feels as if I am really talking to a person,just that it is not auto	4	0	1.3.1	2025-09-17 20:14:33			1.3.1
f8b8fdfe-5308-4c6e-a40e-afaa51c9022e	Abishek Baniya	https://play-lh.googleusercontent.com/a-/ALV-UjXmPgC8PSZUDtuRooHKhNxPooKl9wwwpxfvMrTVNK2NSycSroI	bro it's a 5 star with everything in it being free. but the thing is you guys should have add an option to just read like talk back feature where your speaker reads.	5	0	1.4.1	2025-09-17 19:30:21			1.4.1
fdd6d550-7f98-45cf-9c9d-c3e53aeb3189	Yadit Rondon	https://play-lh.googleusercontent.com/a/ACg8ocKO8_gga3pxkdMcN57DSEKGov5Y40LGaOyZF54TQfNGau2TAA=mo	muy buena	5	0	1.3.1	2025-09-17 18:26:52			1.3.1
4cb32a52-6ab3-42b5-8733-b14d32a301e9	Bethuel Jabali	https://play-lh.googleusercontent.com/a/ACg8ocKTL7qcUZzixQ2IpmWPceLsqGzWRF1uUFosn3o7PhWtfv8pgQ=mo	Reasoning, top tier... Server busy is annoying...	4	0	1.4.1	2025-09-17 17:16:29			1.4.1
11f20689-5561-40ca-892b-fb0fb380ba5a	Aman Gurjar	https://play-lh.googleusercontent.com/a-/ALV-UjW4CcWTHQesHnnCaqKctOiHvcqNg6pv__oEoP8-XHe4HJVgXhGu	not following the instructions 👿	1	0	1.4.1	2025-09-17 17:11:46			1.4.1
cb63ad1c-313e-41f8-912c-69dc0ccdecee	Kevin Adams kiss flying saucers	https://play-lh.googleusercontent.com/a-/ALV-UjXhh_X8tBmadbhOWTBzXigF-Lch6P5i2nqQzmjaVUo7UboGmUB1NA	It's a top tier app for large language models it's free and fast.	5	0	1.4.1	2025-09-17 17:03:56			1.4.1
7b87fc3f-7437-429e-b463-43816d4fd314	zeeshan yt	https://play-lh.googleusercontent.com/a/ACg8ocJakirNa_5SEbrnzdL1C9jGeRAXg9BYbGgjWwewVS189Df7uQ=mo	good 👍😊😊😊😊😊😊😊😊😊😊😊😊😊😊😊😊😊😊😊😊😊😊😊😊😊😊😊😊😊😊😊😊😊😊😊😊😊😊😊😊😊	5	0		2025-09-17 16:09:21
e4ecc718-3675-4551-ac39-46b1e38ff7c2	Kira Abe	https://play-lh.googleusercontent.com/a/ACg8ocJVxz9skEQdC9vfYJzIGk_YhAvlyGGYL5GXKbiMkvQY1_MO8w=mo	no one replace this ai for education purpose , keep it up👌👌👌👌👌👌🫸🫷🫸🫷	5	0		2025-09-17 15:55:55
d70afcd0-9bd0-4b43-8176-20ac67eed19a	idrees rawat	https://play-lh.googleusercontent.com/a-/ALV-UjXJMQeUAapsON40ZQzvjbX3XUPR4iVbPKKM8IEMNX209VHjN3b4	good	5	0		2025-09-17 15:03:55
fa09d90b-4bfa-4248-a388-53125c0f22ec	Rotten Falafel	https://play-lh.googleusercontent.com/a-/ALV-UjWvblL4TwJ6wxlduZaDJU_yVtpCPAa5MSvWFRLrA2XH6QTE9lZj	DeepSeek does math, but fails truth. I asked about the UN report (Sept 16, 2025) confirming Israel commits genocide in Gaza — it dodged. I asked about Tiananmen — it spewed propaganda defending China. My screenshots prove it. An AI that censors UN findings and whitewashes massacres isn’t “neutral,” it’s dishonest. Avoid if you care about facts.	1	1		2025-09-17 15:01:33
ec89a52b-711a-478e-b832-fa1abfa819f7	Chitra Sonia	https://play-lh.googleusercontent.com/a/ACg8ocIwhaniaL1HdCiwEFV2dMehiQo7yQT97rU9B5PYi5pd1UTt1Q=mo	very very very good AI DeepSeek	5	0	1.4.1	2025-09-17 14:31:28			1.4.1
5c93b91b-ba91-4f00-b520-f4a6e38d0d82	Amit Kumar Ghatak	https://play-lh.googleusercontent.com/a-/ALV-UjVPE35IuII9x0E8Xoxw2MNm8EbJKkCIuafN8OsL5ebGbNQ1w18	Overall good app.	4	1	1.0.12	2025-09-17 14:21:54			1.0.12
63de2845-3849-46aa-926e-80a1a929402e	Vihan Gupta	https://play-lh.googleusercontent.com/a-/ALV-UjUo0e-LaGdFnfnX-bJD8HCKHCVhkBzer79s2-td27RZNxnC3VGH	Nice a.i.	4	0	1.4.1	2025-09-17 14:07:58			1.4.1
7faa37c2-9837-4e3f-835f-ad919c7cd48f	Leontius Constantinus	https://play-lh.googleusercontent.com/a/ACg8ocKB6NCJT5RysU4UeIwPZuOO7miwDURZ0Gx1JBBn08OHKAEaMQo=mo	Very useful app. Recommended for students who are facing difficulties with school lessons!	5	0	1.3.1	2025-09-17 13:26:42			1.3.1
a5520170-08cf-4501-8702-66f0c36d6134	Swapnil Spear	https://play-lh.googleusercontent.com/a-/ALV-UjW_bqepFuPrE_C-EmwAdim13I96Q6JjRyV42Vz97fOrGnJjJqg	After using many a.i. tools, I can say that, this is the most advanced a.i. I hope they make it even better in near future.	5	0	1.4.1	2025-09-17 12:47:29			1.4.1
d8458ed3-2265-48d8-8eb7-df110d31ea4d	Technical Ayush pro	https://play-lh.googleusercontent.com/a-/ALV-UjWW5Qhz6joAG_51ipAA6uenEvmodds17AJVrRg7JsqEh9yx6g2N	this is a wrost ai. The truth is that most of the positive comments for this ai are paid. so don't believe without using itself. Most of the youtubers are saying that this is better than Chat GPT. But it is not true. Chat Gpt is far better than this Ai. Beware!!!	1	0		2025-09-17 12:46:56
a9cad1dc-5f22-48b1-82b2-4602d76456fb	Masco Fad	https://play-lh.googleusercontent.com/a/ACg8ocIiUGNJ7vgAX_B3747kkAtY7b8D2HZhxgCezcrngDUVi8NY4w=mo	excellent	4	0		2025-09-17 12:19:02
a2036d36-8ba6-4e36-b839-450ece4cd41e	Lam Czx	https://play-lh.googleusercontent.com/a/ACg8ocLfcxP_JxKitWzRh67QnszsXW2dZsJDISme_lAL8Z2BrGV5rA=mo	The best friendly and impressive AI I've ever used It's now my Daily companion have been using from the very start of it Deepseek has come very far and yet a long way to go, I hope they'll inhance more and carry on 🖤	5	0		2025-09-17 12:11:01
c41691ed-f7aa-4a23-9b2d-d936a44898b4	Masoumeh	https://play-lh.googleusercontent.com/a-/ALV-UjVZ2HAONkjDQ4BYEiKtMcVDGk5jDLvgtSdKKBmdVcO3OI28eZA	it is the best AI assistant out there I wish it saved memories as well.	5	0	1.3.1	2025-09-17 11:56:42			1.3.1
9f3613de-a61a-4d4c-8083-328d27efae8a	Juddha Krishna Shahi	https://play-lh.googleusercontent.com/a/ACg8ocIwNhVwUzksw7j1goCSDc696PMySVbqnFUIKwj40iS5VNVePg=mo	it take so much time to Answer and the photo by saying failed connection	2	0		2025-09-17 11:48:36
95aa28fb-f82c-4724-a812-73934db299c9	Raylah	https://play-lh.googleusercontent.com/a/ACg8ocJm4JAgNGOtJrWfwoX3ddc0oP9d4OFZYeZY78_Ry5uE91RvDg=mo	After a few months and occasionally checking in on the app. This meets the 5 stars I give it today Sept 17th, 2025.	5	0	1.4.1	2025-09-17 10:45:36			1.4.1
2daa5f92-9890-4a70-b8f8-12aed6a06050	Asma'u Ibrahim usman	https://play-lh.googleusercontent.com/a-/ALV-UjV078BKW7SOzJOkTdaROQbx8OBfKzAlrS8LE4mA2qCgSdr0xJI	Well it really help me in many things i do like school assignment and co. Its superb	5	0		2025-09-17 10:22:19
1161f547-f9e1-4f40-9296-119a60e411f7	Ellison Mutiyavo	https://play-lh.googleusercontent.com/a-/ALV-UjVMJJ1AlRd4HRqfaiNggFXAr6xVf2vQpVJvRpklCIUY2m0xXzD5	Exceptional	5	0	1.4.1	2025-09-17 10:12:04			1.4.1
93f676dc-c5f9-43d5-84db-c8b814426ff8	Archana Biswas	https://play-lh.googleusercontent.com/a/ACg8ocJkp6cN10YbGKaHhcP3I2thAkP4mK9kRoV2kTLMNU3QaSOFIA=mo	Please explain about Machine learning .	5	0	1.3.1	2025-09-17 10:04:41			1.3.1
101f66f4-7077-4f21-bd5b-bea5d0271ada	ty pe	https://play-lh.googleusercontent.com/a/ACg8ocKs-g14hVMSTPNQvpRdBpyZDz6ndvn8VM1Cnoo_c-2BJ69Y7A=mo	the best AI chatbot in the world	5	0	1.2.1	2025-09-17 09:52:31			1.2.1
95400318-62c4-4f0b-a6e4-3eae6f84b354	drayden	https://play-lh.googleusercontent.com/a/ACg8ocLIl2DIV7GHxqazPDZ1lj9XczjWhZrIo_td5f5W0yS_3gsaxQ=mo	This app is the best	5	0		2025-09-17 09:43:34
4b4dd95b-ab85-4de3-9b0c-c762f9e05eba	angel devil	https://play-lh.googleusercontent.com/a/ACg8ocIGmzF_ezLR1j6FWoNV3sMMjeXJeOq_c8wIKVHIB2aKdhyjLw=mo	the best AI 👍👍👍	5	0		2025-09-17 08:58:31
ccf94f57-56d7-4821-9314-1fe1224a1961	Md.Hasan-Uz- Zaman	https://play-lh.googleusercontent.com/a/ACg8ocKuPol1K1s4GwnYLG_arFROsyMdBnejqhzA2sIHVASqQpb2_w=mo	I found deepseek is better than other AI in coding.	5	0	1.4.1	2025-09-17 08:40:12			1.4.1
[truncated: 37,827 more rows]
